# Supplementary material for: Phosphorus and Nitrogen Regulate Arbuscular Mycorrhizal Symbiosis in Petunia hybrida
Source: PLoS One. 2014 Mar 7;9(3):e90841. doi: 10.1371/journal.pone.0090841 (PMC3946601; doi:10.1371/journal.pone.0090841)
Supplement: Table S3 — Microarray data after first level analysis by Nimblegen. Mean gene expression values (Exprs) and variation coefficients (SE_Exprs) resulting from the three probes per sequence ID are listed for the different nutritional regimes. All the induction ratios shown in Tables S4 and S5, and Table 1, are derived from the data listed in Table S3. (XLSX) [file pone.0090841.s005.xlsx]

## Sheet: Sheet1
Supplemental Table S3: Microarray analysis of plants treated under various nutritional regimes. Expression values (Exprs) and variation coefficients (SE_Exprs) are given for all sequence IDs represented on the microarray
Note: Expression ratios in Table 1 and Tables S4 and S5 were obtained by dividing the expression values of the treatment of interest by the expression values from the reference treatment (Non-AM / fertilized).
		Non-AM / water			Non-AM / fertilized			Non-AM / Pi			Non-AM / Fertilized + Pi			AM / water			AM / fertilized			AM / Pi			AM / Fertilized + Pi
	Probes	Exprs	SE_Exprs		Exprs	SE_Exprs		Exprs	SE_Exprs		Exprs	SE_Exprs		Exprs	SE_Exprs		Exprs	SE_Exprs		Exprs	SE_Exprs		Exprs	SE_Exprs
cn1	3	5589.72	0.9804		5630.71	0.9808		3936.49	0.9837		7470.26	0.9425		6904.3	0.9563		5432.52	0.9628		5565.19	0.9525		6770.74	0.9596
cn10	3	351.648	0.9137		805.878	0.9355		28.3493	0.6538		452.791	0.8759		135.595	0.7551		341.51	0.8716		24.8776	0.6578		597.29	0.9592
cn100	3	40.9751	0.7013		43.3803	0.7092		245.769	0.5566		36.4186	0.6847		25.2374	0.643		96.4503	0.5597		27.5598	0.7146		35.84	0.7475
cn1000	3	6837.1	0.9527		5209.94	0.9532		6112.59	0.9535		5470.59	0.9131		5858.38	0.916		6986.64	0.9344		4151.62	0.9469		5865.23	0.968
cn10000	3	35.1593	0.7237		30.0719	0.6832		19.4085	0.5839		20.1312	0.6061		21.0818	0.6092		17.6621	0.5771		22.4517	0.6833		22.4464	0.6597
cn10001	3	564.912	0.9101		669.215	0.9098		950.246	0.8086		476.016	0.8436		337.242	0.809		834.809	0.8919		390.746	0.8657		464.642	0.9179
cn10002	3	386.731	0.9564		390.079	0.9556		483.139	0.9566		562.863	0.9026		436.667	0.8902		227.146	0.862		572.676	0.9746		363.611	0.9699
cn10003	3	34.8923	0.7188		28.0962	0.6904		34.7932	0.6414		15.4065	0.5781		25.9195	0.6326		15.0706	0.563		34.5263	0.7119		15.3998	0.6534
cn10004	3	14.9623	0.6557		15.3434	0.6556		18.477	0.6558		21.0375	0.6484		21.7118	0.6503		17.6733	0.6368		26.9551	0.7417		24.5494	0.7293
cn10005	3	71.8902	0.7931		88.011	0.7812		139.559	0.6957		169.963	0.8275		147.88	0.7989		23.4764	0.6129		256.402	0.7869		276.547	0.7989
cn10006	3	238.773	0.931		206.419	0.9081		318.132	0.8568		258.193	0.8766		223.891	0.8719		247.002	0.8974		245.25	0.8967		215.015	0.9335
cn10007	3	385.156	0.9585		319.657	0.9503		350.678	0.9275		407.128	0.8937		320.256	0.8849		322.428	0.8901		330.036	0.9413		249.724	0.9577
cn10008	3	211.293	0.8036		388.134	0.8355		196.533	0.723		324.106	0.8313		356.797	0.8022		256.612	0.814		443.27	0.8598		368.675	0.8426
cn10009	3	2831.53	0.9836		2955.25	0.9796		4370.93	0.9571		2811.28	0.9391		2681.16	0.9564		4624.41	0.951		2708.57	0.9913		1925.51	0.9726
cn1001	3	15312.6	0.9837		19258.2	0.9836		18726.6	0.9761		17191.4	0.9636		16334.4	0.9686		17657.1	0.9733		22052.7	0.9881		19403.5	0.9815
cn10010	3	362.927	0.7868		432.28	0.8342		394.441	0.7857		563.767	0.7975		602.349	0.7733		549.512	0.7703		410.06	0.7575		621.696	0.8429
cn10011	3	27.6191	0.6618		27.4036	0.6853		21.9267	0.5887		35.5885	0.6865		31.6959	0.6652		22.1797	0.6172		24.1709	0.7057		35.4128	0.7102
cn10012	3	1847.28	0.9815		2554.2	0.9798		876.559	0.9593		381.661	0.8903		8953.09	0.9646		6071.74	0.955		2540.46	0.9791		556.864	0.9729
cn10013	3	5505.38	0.9829		4620.36	0.9801		3352.72	0.9431		3428.82	0.9405		3658.23	0.9532		3690.71	0.9329		3697.46	0.9701		4531.31	0.9706
cn10014	3	3879.14	0.9835		4166.57	0.9786		4556.95	0.9818		4315.15	0.9451		4214.66	0.9574		4405.93	0.9682		4163.59	0.9837		4021.34	0.9755
cn10015	3	1050.4	0.8581		698.392	0.8134		635.151	0.7671		808.82	0.7885		905.415	0.7982		512.586	0.7335		529.218	0.7911		750.101	0.7727
cn10016	3	242.859	0.8834		255.055	0.9236		381.674	0.9203		261.109	0.8638		188.813	0.8437		291.679	0.8801		252.37	0.9297		258.479	0.9471
cn10017	3	2255.23	0.9674		2334.69	0.9724		826.462	0.9454		2473.58	0.94		2953.98	0.9506		1127.8	0.896		2975.09	0.9476		3109.43	0.972
cn10018	3	925.247	0.9803		886.605	0.9872		968.7	0.9457		1022.98	0.9155		622.169	0.8996		738.891	0.9041		795.088	0.9764		847.003	0.99
cn10019	3	365.672	0.9091		298.948	0.9077		297.093	0.8603		316.724	0.8605		398.832	0.8728		288.532	0.5225		475.543	0.9268		281.548	0.9115
cn1002	3	21.3271	0.6423		35.0446	0.673		46.8259	0.6641		23.2191	0.6055		24.8372	0.6093		23.4055	0.5997		33.1745	0.7121		31.2436	0.7055
cn10020	3	8264.41	0.9849		6293.82	0.9765		9444.43	0.9586		7450.24	0.9531		8649.86	0.9651		3958.47	0.9649		15238.4	0.9913		9822.24	0.9726
cn10021	3	3580.33	0.9861		3500.43	0.9756		3007.98	0.9869		3448.76	0.9491		3345.71	0.9573		4566.77	0.9597		3464.41	0.9624		4121.69	0.9675
cn10022	3	96.5183	0.7502		95.6107	0.759		85.0089	0.7194		61.0539	0.7279		101.388	0.7441		41.9393	0.6618		104.948	0.7871		95.5276	0.8457
cn10023	3	17.7371	0.6033		25.5812	0.6191		64.2936	0.6479		32.3665	0.5808		15.5004	0.5853		24.3509	0.5459		23.6888	0.6848		26.3898	0.6827
cn10024	3	963.881	0.9055		1101.94	0.9173		378.004	0.6749		1157.3	0.8767		1149.37	0.8843		493.739	0.8025		892.123	0.8705		1527.13	0.9339
cn10025	3	134.548	0.8366		97.7922	0.6787		584.124	0.931		190.689	0.8155		258.099	0.8364		933.389	0.935		431.252	0.857		399.594	0.9533
cn10026	3	10982.6	0.9832		9633.08	0.9751		16027.1	0.9644		9383.95	0.9437		9633.08	0.9565		11208.5	0.9713		9846.81	0.9738		8161.58	0.9724
cn10027	3	5287.1	0.9783		5930.34	0.958		9040.07	0.9501		7401.11	0.9545		5664.69	0.9599		7651.02	0.9287		9533.21	0.9746		6450.19	0.9723
cn10028	3	1296.22	0.9655		1590.91	0.973		937.337	0.8456		964.492	0.9087		1256.41	0.9241		839.33	0.9112		1165.61	0.9583		1463.79	0.9656
cn10029	3	6705.41	0.9851		5396.89	0.975		3317.91	0.9475		6278.39	0.9379		6148.11	0.9417		6374.33	0.9581		5283.67	0.9795		6092.47	0.979
cn1003	3	6264.08	0.9852		4585.53	0.9796		4846.95	0.9737		7447.64	0.9507		6005.71	0.9582		4882.08	0.9568		4987.59	0.9742		5000.83	0.9777
cn10030	3	68.0468	0.8333		89.5002	0.7772		142.939	0.8615		81.5184	0.809		63.9843	0.7627		100.454	0.8359		46.4441	0.8208		67.4758	0.8597
cn10031	3	3574.7	0.9838		4507.63	0.9797		2717.16	0.9724		4309.95	0.9476		2902.94	0.9517		3680.16	0.9656		3289.98	0.973		3923.17	0.9721
cn10032	3	198.604	0.9211		244.718	0.9348		136.553	0.8634		296.984	0.8748		153.851	0.8415		140.612	0.7981		437.219	0.917		302.42	0.9691
cn10033	3	588.711	0.9372		802.594	0.9298		343.264	0.8625		1589.85	0.9182		308.573	0.831		391.634	0.8278		419.961	0.8119		1132.58	0.9733
cn10034	3	127.318	0.8264		215.325	0.8828		314.523	0.7296		146.779	0.8196		157.308	0.8274		161.245	0.7349		287.401	0.833		166.325	0.8987
cn10035	3	3192.98	0.9808		2592.03	0.9816		3107.66	0.9717		2064.66	0.9429		1768.18	0.9477		2657.59	0.9703		2177.1	0.9849		1971.15	0.9777
cn10036	3	393.149	0.9578		344.497	0.9485		397.149	0.9272		304.816	0.8774		263.693	0.8739		506.176	0.9298		298.152	0.9424		269.607	0.9439
cn10037	3	157.011	0.7331		178.308	0.7538		61.1962	0.6136		260.264	0.7492		145.856	0.686		115.787	0.6963		78.4214	0.7076		194.627	0.7819
cn10038	3	875.406	0.9845		543.717	0.9779		1137.71	0.9007		674.323	0.9109		431.252	0.896		744.677	0.9198		610.726	0.9717		677.288	0.9886
cn10039	3	19.9757	0.6412		13.8318	0.5908		16.4247	0.5794		13.471	0.5509		14.1167	0.574		11.2416	0.5136		16.2183	0.6218		13.7627	0.6207
cn1004	3	419.171	0.9317		355.526	0.9291		635.753	0.9364		505.44	0.8674		469.018	0.8842		995.864	0.9227		468.781	0.9535		485.315	0.974
cn10040	3	153.867	0.8779		103.63	0.8362		158.551	0.8529		99.3679	0.7682		153.344	0.812		443.971	0.8775		93.2994	0.8081		94.457	0.86
cn10041	3	29.0693	0.6636		25.161	0.6551		83.6905	0.6341		30.9875	0.6565		24.3283	0.6274		36.8911	0.6426		20.237	0.6667		18.0549	0.6639
cn10042	3	14.8125	0.5769		19.636	0.6089		18.3058	0.577		22.9948	0.6302		14.2614	0.5722		17.0231	0.5665		17.0805	0.6559		21.6485	0.6725
cn10043	3	2874.39	0.9874		2747.02	0.9832		4142.54	0.9627		2810.35	0.9399		3379.34	0.9495		7739.48	0.9667		3105.69	0.9925		3321.12	0.9754
cn10044	3	474.87	0.9451		354.222	0.9395		798.944	0.9474		347.44	0.8869		333.785	0.8809		551.785	0.9274		301.026	0.9444		245.94	0.944
cn10045	3	17.0064	0.6801		29.1869	0.7271		54.2254	0.7504		22.6316	0.6415		26.3532	0.6845		16.5857	0.6248		29.4389	0.7556		25.5364	0.7151
cn10046	3	714.393	0.9637		554.492	0.9541		422.739	0.8933		749.292	0.9065		434.674	0.8856		478.884	0.8823		626.998	0.9439		635.852	0.973
cn10047	3	466.399	0.9675		437.029	0.9612		571.414	0.9704		494.975	0.8976		567.406	0.912		442.793	0.8563		648.441	0.9516		536.324	0.9806
cn10048	3	2688.26	0.9223		2253.06	0.9113		3073.35	0.8808		2501.35	0.8645		3671.48	0.8827		4006.39	0.905		2904.46	0.9234		2310.77	0.9184
cn10049	3	47.0369	0.7273		72.8241	0.7921		64.3896	0.7138		68.1827	0.7581		48.7709	0.7427		99.8831	0.7105		57.7108	0.8085		52.4414	0.8178
cn1005	3	708.102	0.9448		549.633	0.9345		824.055	0.9243		603.234	0.8833		631.918	0.8802		589.128	0.8632		588.09	0.9441		523.866	0.9555
cn10050	3	102.57	0.8279		151.784	0.8899		140.062	0.8426		213.87	0.8472		93.2458	0.7776		65.078	0.746		90.6342	0.777		175.373	0.8913
cn10051	3	14.9074	0.5925		24.2203	0.6689		37.6353	0.6545		19.4441	0.5936		20.0728	0.5726		13.2063	0.5551		26.8381	0.6669		21.0801	0.6434
cn10052	3	55.2318	0.7004		97.4131	0.7884		60.2649	0.6098		107.421	0.714		56.8914	0.7108		99.7167	0.6094		67.5545	0.7986		82.4799	0.8187
cn10053	3	59.2521	0.7453		37.4216	0.6864		19.8326	0.5775		84.791	0.7528		36.5814	0.6621		27.8591	0.5769		31.0301	0.7065		48.0491	0.771
cn10054	3	390.684	0.9213		405.121	0.9163		226.529	0.8219		396.387	0.8576		390.394	0.8012		1150.9	0.7917		160.612	0.8365		364.723	0.9113
cn10055	3	2017.1	0.9895		1569.15	0.9667		1224.82	0.9664		1556.04	0.9341		1895.34	0.9524		1546.56	0.9572		1204.94	0.9366		1699.93	0.9692
cn10056	3	1885.81	0.9911		1557.36	0.9774		2021.45	0.9663		2165.21	0.9416		1494.48	0.9438		7040.5	0.963		811.279	0.969		2988.77	0.9764
cn10057	3	1536.76	0.982		1274.66	0.9819		1420.08	0.9654		1739.09	0.9247		1596.42	0.931		5208.95	0.9344		934.114	0.9648		2354.61	0.971
cn10058	3	4675.94	0.9857		4723.29	0.9784		4504.38	0.9694		4121.49	0.9436		4631.41	0.9599		5883.07	0.9672		3434.33	0.9469		4070.85	0.9706
cn10059	3	2133.43	0.9885		2124.98	0.985		2238.24	0.9582		1649.63	0.9342		1530.77	0.9426		1486.89	0.9589		1635.48	0.9827		1232.68	0.9699
cn1006	3	16139.1	0.9806		14762.4	0.9676		16783.3	0.9717		16247.3	0.9476		20854	0.9595		12249.6	0.8432		23784.7	0.9864		16169.6	0.9806
cn10060	3	4340.14	0.8096		4293.57	0.75		4522.74	0.7459		5236.91	0.7917		3940.53	0.7878		8244.74	0.833		4790.59	0.7958		3737.1	0.7915
cn10061	3	1926.94	0.9236		3047.73	0.9582		2272.11	0.4171		2407.85	0.9087		2049.73	0.9091		1411.27	0.4566		3311.89	0.9257		2914.58	0.9225
cn10062	3	2829.11	0.9263		3052.4	0.9317		1744.58	0.8464		2434.14	0.8918		3148.43	0.9056		1807.04	0.6871		2191.52	0.9117		2595.9	0.933
cn10063	3	63.9946	0.7356		78.6715	0.7451		34.7932	0.6619		70.9785	0.7303		66.7583	0.7228		24.6079	0.6127		43.9306	0.72		84.9002	0.7715
cn10064	3	1477.1	0.9621		1173.47	0.8791		1516.31	0.9468		1360.09	0.9044		1543.38	0.9142		976.654	0.9097		1673.63	0.9659		1161.14	0.9537
cn10065	3	106.176	0.8359		49.1427	0.7114		209.671	0.8769		99.5142	0.786		82.8915	0.7518		100.608	0.7364		191.007	0.9147		110.963	0.8602
cn10066	3	211.775	0.8886		559.846	0.9395		109.818	0.7677		582.446	0.8321		694.871	0.8519		94.6082	0.6717		476.589	0.8341		727.174	0.9657
cn10067	3	2240.37	0.9865		2508.67	0.9795		1016.26	0.8859		3233.19	0.9438		2161.93	0.9466		2355.73	0.8752		2957.16	0.9488		3009.68	0.9762
cn10068	3	2909.96	0.9887		2753.6	0.9813		2130.86	0.971		2726.19	0.9426		3309.06	0.9563		2314.29	0.9461		3055.1	0.966		2972.02	0.9722
cn10069	3	5281.49	0.9763		5779.41	0.9781		3595.32	0.9707		4684.98	0.941		5796.86	0.9578		3444.74	0.9734		4477.92	0.9899		8648.54	0.9631
cn1007	3	11447.4	0.9835		11020.3	0.9842		10677.1	0.9588		12800.1	0.946		16065.4	0.9527		6988.46	0.9552		15310	0.9609		11616.6	0.9813
cn10070	3	1787.15	0.9841		1923.4	0.9804		1844.42	0.9808		1789.1	0.9345		1564.02	0.9324		2077.33	0.9589		1858.51	0.9848		1741.12	0.979
cn10071	3	877.671	0.97		815.836	0.9737		1070.66	0.9639		1097.65	0.9153		918.045	0.9167		1349.55	0.952		819.729	0.9611		964.572	0.9838
cn10072	3	3036.52	0.9708		3139.38	0.9813		1610.94	0.9849		3966.7	0.9491		2692.48	0.9445		3700.22	0.9582		1957.06	0.9722		2353.09	0.9737
cn10073	3	16.4559	0.6761		19.4607	0.637		13.4775	0.538		29.9724	0.7022		38.661	0.6583		17.7043	0.4526		21.612	0.7184		35.5187	0.7399
cn10074	3	24.6455	0.6515		40.9367	0.7228		23.1217	0.5996		23.8829	0.6108		20.23	0.5983		24.6421	0.6244		15.9808	0.6465		24.4227	0.6824
cn10075	3	11.677	0.5738		34.4659	0.6787		12.8305	0.5434		36.9525	0.6495		36.1841	0.6969		18.3891	0.5863		31.1843	0.7314		20.6985	0.6814
cn10076	3	1141.53	0.9944		939.279	0.9936		2225.43	0.9418		1153.54	0.9261		1210.02	0.9349		1670.02	0.954		1166.35	0.9645		1171.68	0.9818
cn10077	3	76.1422	0.7506		43.6089	0.7291		118.371	0.6627		74.6133	0.7575		49.5476	0.7126		54.0013	0.7219		39.5146	0.6998		56.1683	0.8111
cn10078	3	5635.17	0.9819		4435.27	0.9801		5995.96	0.9698		4335.96	0.9468		5031.14	0.9551		5999.15	0.9743		5671.32	0.9906		4116.48	0.9741
cn10079	3	33.2949	0.7317		38.7649	0.7422		98.0862	0.744		63.0275	0.741		42.4747	0.7178		37.9584	0.7075		49.3478	0.7758		22.6301	0.6812
cn1008	3	7001.09	0.9707		7214.5	0.9786		5864.77	0.9607		8157.54	0.9567		9561.57	0.9659		4752.64	0.9672		8144.17	0.9881		9218.14	0.9775
cn10080	3	871.783	0.7657		1010.34	0.7806		1002.5	0.7922		1460.45	0.8355		1017.06	0.8109		1055.89	0.8044		1975.98	0.9044		1849.78	0.9017
cn10081	3	2907.54	0.987		3341.89	0.9817		3537.46	0.964		3008.99	0.9403		2736.91	0.9467		4905.47	0.9503		5582.92	0.9708		3402.44	0.9572
cn10082	3	12178.1	0.9796		13082.3	0.9815		15171.2	0.9833		9734.1	0.9588		9824.72	0.9638		18609.8	0.9787		12963.1	0.9873		11331.3	0.9748
cn10083	3	242.859	0.8207		182.61	0.8449		65.3742	0.674		324.218	0.8465		128.049	0.7826		77.7753	0.5904		244.229	0.8519		312.025	0.7937
cn10084	3	128.491	0.8657		91.52	0.7928		156.239	0.8601		126.609	0.8157		84.5853	0.7617		48.83	0.6576		129.749	0.7168		88.0753	0.8217
cn10085	3	1693.16	0.9938		1563.55	0.9873		1820.54	0.9669		1892.17	0.936		1631.27	0.9433		2277.95	0.9695		1566.12	0.9918		1664.93	0.9739
cn10086	3	2193.95	0.9733		1910.07	0.9786		1669.17	0.9689		2546	0.9461		2223.27	0.953		2270.59	0.9459		2521.3	0.968		2057.39	0.9717
cn10087	3	269.268	0.8319		394.071	0.881		184.372	0.8013		246.968	0.8017		231.744	0.7953		168.314	0.7169		423.08	0.8549		325.621	0.9044
cn10088	3	1076.38	0.9835		1488.93	0.9855		1082.4	0.9365		1125.13	0.9223		978.433	0.9291		488.902	0.9042		1745.83	0.9832		1172.61	0.9763
cn10089	3	23.6185	0.6919		39.868	0.7303		27.2546	0.6663		20.5833	0.641		19.5394	0.6263		19.8625	0.6281		28.9009	0.736		12.8165	0.669
cn1009	3	10668.9	0.9844		10960.7	0.9804		6579.31	0.9825		9729.41	0.9575		13106	0.9666		7675.73	0.9757		12028.1	0.9759		9442.21	0.97
cn10090	3	383.83	0.9403		713.814	0.9783		211.01	0.5492		796.144	0.9009		701.143	0.9132		256.15	0.8608		718.763	0.9538		850.077	0.9769
cn10091	3	3700.2	0.9632		3460.72	0.978		3415.15	0.9281		2155.94	0.9371		1828.02	0.9421		2504.14	0.9417		2310.36	0.9906		2369.39	0.9776
cn10092	3	425.105	0.9236		457.452	0.9354		750.881	0.9483		321.371	0.8573		426.087	0.8655		1122.14	0.9441		570.763	0.9538		570.726	0.9657
cn10093	3	8107.02	0.9587		5918.81	0.9787		4812.68	0.9364		9423.92	0.9572		6757.86	0.9598		5187.04	0.9339		8317.15	0.9551		8509.17	0.9702
cn10094	3	35.2364	0.7191		24.8981	0.6336		47.799	0.5941		25.4714	0.6441		20.3687	0.6248		16.4975	0.5848		23.2915	0.6788		20.3816	0.6705
cn10095	3	853.737	0.9858		1316.38	0.9864		1816.48	0.963		979.107	0.927		808.872	0.9205		426.264	0.9016		1842.99	0.9894		668.769	0.9716
cn10096	3	26.5368	0.7452		61.8646	0.82		23.7673	0.6694		37.4053	0.7117		33.4719	0.7057		20.8942	0.6212		27.6362	0.7721		22.1947	0.6839
cn10097	3	19.0512	0.6374		25.161	0.6471		17.5072	0.6004		22.7045	0.643		22.2866	0.6428		39.8394	0.6536		17.0533	0.6642		20.0917	0.6872
cn10098	3	498.245	0.796		591.469	0.8094		402.238	0.76		769.417	0.8146		786.503	0.799		437.689	0.7588		883.861	0.8459		454.773	0.7833
cn10099	3	11068.6	0.981		12140.9	0.9774		8156.28	0.9555		10682.3	0.9531		10649.9	0.9647		7082.62	0.958		11533.4	0.9709		10486.3	0.9752
cn101	3	31.7331	0.6839		46.1585	0.7265		57.901	0.6573		32.1302	0.6222		37.907	0.664		31.1598	0.6255		28.0779	0.6735		51.9553	0.7665
cn1010	3	19.4463	0.6125		31.8405	0.6638		53.2878	0.612		20.3019	0.6098		23.3455	0.6256		32.7712	0.6248		55.457	0.6274		34.088	0.6674
cn10100	3	8134.4	0.9757		8259.02	0.9768		5633.15	0.9602		8733.86	0.9557		8550.87	0.9651		6379.4	0.9499		8178.98	0.9864		9786.13	0.9734
cn10101	3	1182.18	0.9974		1223.61	0.9898		1811.02	0.9664		943.894	0.9206		748.681	0.9234		1097.84	0.9384		1335.24	0.9918		949.361	0.9754
cn10102	3	15.7884	0.5524		14.8357	0.5725		24.2794	0.6006		21.0058	0.5791		15.5194	0.573		23.6061	0.5561		16.6648	0.6352		20.1415	0.6563
cn10103	3	230.525	0.9093		184.225	0.9239		101.229	0.6902		212.76	0.8689		203.006	0.8679		149.413	0.8411		292.253	0.9415		194.34	0.9399
cn10104	3	15603	0.9792		13808.5	0.9792		13212	0.9413		16778.5	0.9605		15728.4	0.9677		9351.03	0.9526		18939.4	0.9694		18187.8	0.9681
cn10105	3	25.9701	0.6776		48.9636	0.6404		29.6434	0.6626		21.5674	0.6049		29.0295	0.6398		42.232	0.5788		40.6004	0.7288		47.8457	0.7528
cn10106	3	15.8409	0.6046		19.1653	0.6183		17.784	0.5705		15.5821	0.559		19.954	0.6103		38.0317	0.6276		21.002	0.664		22.1773	0.6521
cn10107	3	2096.75	0.9936		1872.23	0.987		3450.6	0.9722		2150.81	0.936		2080.18	0.9418		2486.1	0.9386		2840.38	0.9834		1788.77	0.9792
cn10108	3	19.9883	0.6415		72.1879	0.6915		49.4364	0.5815		33.6108	0.677		41.5448	0.6571		23.6659	0.5904		97.6288	0.8325		85.1954	0.8469
cn10109	3	2277.64	0.9911		2776.32	0.9817		2905.1	0.9641		2134.76	0.9411		2365.79	0.9526		2157.34	0.9561		2832.17	0.9698		2941.91	0.9756
cn1011	3	21.7288	0.6414		18.0474	0.6225		15.3374	0.5595		18.0663	0.5935		22.3338	0.6051		28.5829	0.6177		35.477	0.6926		26.9448	0.6864
cn10110	3	51.2589	0.6601		69.2372	0.7458		35.6897	0.6974		36.412	0.7121		28.9136	0.6988		44.9076	0.7319		48.681	0.7822		68.1016	0.8595
cn10111	3	140.434	0.8288		186.013	0.8869		35.8822	0.6603		234.856	0.8599		94.9632	0.7891		25.1362	0.6252		128.395	0.7503		125.294	0.9036
cn10112	3	1161.04	0.9517		1844.95	0.9659		329.108	0.834		2137.44	0.9271		2408.82	0.9309		704.716	0.8981		3402.71	0.9844		2515.88	0.9774
cn10113	3	137.225	0.6945		142.132	0.7514		266.569	0.6703		193.245	0.7588		148.509	0.7388		103.704	0.6593		122.905	0.7698		163.997	0.7828
cn10114	3	58.2532	0.7441		34.8129	0.6972		97.1482	0.6574		142.974	0.7688		68.0541	0.7286		56.2226	0.6894		184.588	0.8555		381.011	0.7695
cn10115	3	2137.17	0.9778		2934.04	0.9812		871.952	0.9381		1314.72	0.9236		1370.53	0.9392		1700.08	0.9526		1819.45	0.9896		1244.23	0.9691
cn10116	3	436.391	0.761		743.092	0.8451		409.399	0.8054		783.489	0.8415		765.678	0.8358		658.425	0.7972		685.256	0.8012		1053.06	0.8955
cn10117	3	22.7388	0.683		20.4214	0.6459		20.3186	0.633		23.7663	0.6486		31.3987	0.6941		32.6673	0.6529		20.7776	0.705		22.0517	0.6947
cn10118	3	25.8589	0.6621		22.1041	0.6077		19.9693	0.5745		19.2582	0.6004		19.4621	0.5901		23.2061	0.5653		21.0519	0.6525		20.0917	0.6606
cn10119	3	8115.09	0.9815		11501.2	0.9649		6718.05	0.9638		7331.88	0.9544		8810.6	0.9632		8011.9	0.9517		10049.4	0.9562		10717.9	0.9688
cn1012	3	59.6694	0.7157		32.2801	0.653		68.6329	0.5623		80.542	0.6543		47.3427	0.6811		48.9747	0.6351		28.7639	0.6831		40.5192	0.7332
cn10120	3	72.1583	0.7999		84.4593	0.8369		40.8515	0.6669		106.876	0.797		101.033	0.8019		34.9966	0.6575		74.5348	0.8336		124.818	0.8921
cn10121	3	2824.56	0.9654		4410.73	0.9769		2088.78	0.9681		5888.77	0.9471		5717.51	0.9642		2087.68	0.9684		3049.17	0.9515		4965.52	0.9672
cn10122	3	602.511	0.9709		673.417	0.9799		1113.76	0.9433		513.411	0.8842		427.359	0.8828		1573.73	0.9629		406.774	0.9567		497.114	0.983
cn10123	3	40.7216	0.7044		32.1372	0.7106		26.9361	0.6521		22.4827	0.6595		23.1825	0.6589		61.346	0.7114		35.4777	0.7338		25.5507	0.7325
cn10124	3	1308.66	0.9832		1604.18	0.9861		1166.43	0.9624		689.756	0.9115		1131.64	0.9348		877.287	0.9475		2043.1	0.9697		682.938	0.9844
cn10125	3	251.912	0.9126		234.925	0.9053		570.628	0.9339		913.6	0.9032		795.788	0.9123		1093.73	0.951		527.796	0.9504		836.101	0.9823
cn10126	3	62.0104	0.7515		50.9189	0.7364		90.4212	0.5996		67.2479	0.7328		54.503	0.6955		94.0773	0.6183		48.1999	0.7513		67.7424	0.7948
cn10127	3	34.424	0.6912		49.0517	0.7314		25.6714	0.6209		35.3405	0.6996		27.3091	0.6823		64.6612	0.7606		38.6395	0.7756		22.8996	0.734
cn10128	3	488.382	0.9661		492.521	0.9732		833.587	0.9463		460.574	0.9065		491.379	0.9069		559.893	0.9401		503.668	0.9608		434.356	0.9771
cn10129	3	18.5333	0.6156		19.2125	0.6282		23.9414	0.5975		23.7916	0.6383		23.5336	0.6359		38.3758	0.6569		25.2507	0.6871		35.7404	0.7517
cn1013	3	8244.74	0.9814		17031.9	0.9828		6661.44	0.974		9381.35	0.9539		5758.34	0.9631		10394.8	0.9787		12172	0.9915		11008.3	0.9777
cn10130	3	1109.79	0.9671		718.073	0.98		1447.79	0.9369		1003.01	0.9278		668.643	0.9182		697.761	0.922		904.917	0.9714		605.149	0.9815
cn10131	3	22077.6	0.9824		22290.4	0.9831		26492.1	0.9583		19224.4	0.9617		19001.5	0.9675		27685.4	0.9684		21212.4	0.9866		18505	0.9798
cn10132	3	23.2903	0.6534		40.1331	0.7158		20.5733	0.5826		30.0796	0.6441		15.6537	0.583		23.514	0.5913		22.14	0.6686		25.5223	0.7076
cn10133	3	80.374	0.8176		82.7897	0.8189		32.7514	0.6602		84.2236	0.7824		76.8781	0.784		55.3372	0.6865		58.9756	0.8099		88.2284	0.8449
cn10134	3	20.7773	0.6579		31.1435	0.618		31.7326	0.6531		35.1593	0.6717		43.5521	0.6965		41.9444	0.6832		30.4147	0.699		55.0752	0.7319
cn10135	3	5450.44	0.9427		3153.12	0.9748		3247.91	0.9316		7579.46	0.9489		5258.09	0.9556		2665.32	0.9513		3593.48	0.9714		3342.43	0.9722
cn10136	3	2206.34	0.9802		2690.43	0.968		1582.11	0.948		2714.05	0.945		2576.41	0.9564		2124.1	0.9475		2805.25	0.9812		2356.74	0.9694
cn10137	3	1667.32	0.9803		1208.57	0.9918		557.135	0.9391		1372.22	0.929		909.5	0.9311		293.918	0.8809		1077.57	0.9796		1057.28	0.984
cn10138	3	1365.04	0.9764		1306.73	0.9756		1921.12	0.9699		1688.71	0.9215		1658.07	0.9256		3601.82	0.9491		1408.16	0.9713		1982.73	0.9808
cn10139	3	48.997	0.7906		30.1333	0.7186		62.4379	0.6996		37.34	0.7382		26.4543	0.7025		23.0981	0.6556		33.3773	0.7734		33.4719	0.7998
cn1014	3	219.945	0.9093		505.239	0.9208		66.3306	0.668		184.793	0.8286		73.3465	0.7399		241.401	0.8098		229.585	0.8872		238.288	0.9381
cn10140	3	522.35	0.9668		468.024	0.9685		457.038	0.9115		464.325	0.8916		547.316	0.9044		502.892	0.9252		388.642	0.9498		469.566	0.9892
cn10141	3	32.6884	0.6656		48.5989	0.7283		26.7023	0.6425		46.2966	0.6904		52.406	0.7299		22.1414	0.5624		38.0329	0.7597		43.2492	0.7653
cn10142	3	1773.47	0.9449		1874.39	0.9288		2113.87	0.9244		2009.71	0.9003		1978.17	0.8682		2997.76	0.9002		2319.14	0.9565		2107.97	0.964
cn10143	3	528.165	0.8595		335.812	0.8567		68.3059	0.6482		589.772	0.8527		450.407	0.8032		129.783	0.6756		451.391	0.8312		666.922	0.904
cn10144	3	644.551	0.9734		737.141	0.9664		762.434	0.946		615.969	0.8994		885.834	0.93		963.842	0.9432		1211.44	0.9738		757.523	0.93
cn10145	3	2019.11	0.988		3130.17	0.977		3156.29	0.975		3050.41	0.9473		2468.96	0.952		2202.89	0.9536		3865.8	0.9835		3523.13	0.9707
cn10146	3	2411.19	0.9857		3301.45	0.9793		4749.76	0.9441		3825.15	0.9472		2719.21	0.9556		3937.65	0.9555		3533.11	0.9689		3658.66	0.9768
cn10147	3	3464.99	0.9798		2566.67	0.9822		3903.31	0.9733		3061.17	0.9401		2881.95	0.9541		2567.95	0.9658		2076.41	0.9844		2354.33	0.9762
cn10148	3	4351.29	0.9764		5763.68	0.9779		3198.5	0.987		5441.51	0.9522		4268.49	0.9565		3530.14	0.96		4122.71	0.9815		5174.93	0.9741
cn10149	3	16876.6	0.9834		17477	0.9762		18948.9	0.9756		15780.4	0.9581		13213.3	0.9667		20241.4	0.9651		20915.1	0.9678		16361.2	0.963
cn1015	3	3373.11	0.9791		3049.55	0.9218		3564.84	0.9727		4601.95	0.9203		3607.19	0.9208		3779.7	0.9475		5088.27	0.954		4663.03	0.9786
cn10150	3	7520.09	0.9841		8643.02	0.9789		11262.9	0.9406		9702.39	0.9554		6270.85	0.9615		9385.96	0.9278		7727.75	0.965		8909.77	0.972
cn10151	3	1158.52	0.9749		912.649	0.9709		1382.44	0.9457		866.176	0.906		965.443	0.9181		1275.87	0.8795		763.499	0.9065		1016.19	0.9769
cn10152	3	7646.5	0.9685		6361.57	0.9822		7877.26	0.9688		6458.13	0.9434		9272.58	0.9606		8868.45	0.9737		9624.89	0.9825		8631.7	0.9737
cn10153	3	23065.4	0.9833		14986.7	0.9836		18718.3	0.9852		17059.3	0.9498		15673.9	0.9559		16339.4	0.9679		20327.5	0.9932		16742.6	0.9821
cn10154	3	87.4839	0.8231		69.4936	0.7974		51.5759	0.6975		70.1688	0.7478		55.9619	0.7354		53.8637	0.6398		40.1331	0.7573		52.195	0.7715
cn10155	3	2330.54	0.9552		2165.62	0.9834		3177.93	0.9266		2263.78	0.9424		2872.52	0.9533		1225.7	0.9483		2938.44	0.9894		2403.48	0.964
cn10156	3	176.111	0.891		168.162	0.9025		71.6049	0.7057		199.589	0.8419		313.649	0.8469		79.4809	0.6907		300.473	0.9423		206.435	0.9403
cn10157	3	237.76	0.8913		177.83	0.8927		33.6814	0.6414		169.639	0.8391		280.782	0.8621		237.913	0.6793		217.929	0.9281		205.338	0.9344
cn10158	3	2728.83	0.9814		4067.01	0.9824		3389.63	0.9796		3766.33	0.9459		3315.61	0.9479		2448.08	0.9556		5238.4	0.9732		4450.68	0.9744
cn10159	3	1434.55	0.993		1157.95	0.9881		1020.74	0.9392		1296.62	0.9326		1260.92	0.9333		1133.91	0.9409		730.874	0.9627		1150.73	0.9768
cn1016	3	22.8028	0.6292		24.4507	0.6419		48.3755	0.7001		22.6934	0.6322		22.2673	0.6158		29.296	0.6292		29.7425	0.7066		21.4381	0.676
cn10160	3	59.6763	0.7801		75.7826	0.8104		52.8734	0.5792		101.193	0.7911		220.488	0.8057		49.2259	0.705		81.5852	0.8252		91.3183	0.831
cn10161	3	2934.87	0.9794		2720.56	0.9786		2643.15	0.9595		3726.96	0.9439		2845.49	0.9539		2503.07	0.9583		3241.4	0.9893		3224.22	0.9729
cn10162	3	388.362	0.9351		129.339	0.8343		269.825	0.884		158.986	0.8252		281.392	0.8658		220.398	0.8591		222.898	0.8871		120.372	0.8735
cn10163	3	147.935	0.8782		243.435	0.9278		102.713	0.7527		200.916	0.8617		234.326	0.877		76.78	0.7839		286.254	0.9187		319.138	0.9664
cn10164	3	1718.44	0.988		1579.64	0.9784		2663.46	0.9757		1728.01	0.9325		1871.74	0.9484		2650.32	0.9205		960.941	0.9498		1876.37	0.9686
cn10165	3	266.138	0.9339		245.572	0.9224		525.197	0.8873		253.149	0.8708		268.679	0.8767		476.27	0.8367		121.946	0.853		312.387	0.9377
cn10166	3	3090.47	0.9788		3427.75	0.9784		1654.87	0.9666		3333.97	0.9435		3099.57	0.9528		1668.42	0.9472		2473.9	0.9693		3087.31	0.9744
cn10167	3	5017.35	0.9852		3716.89	0.9792		5352.55	0.9763		4596.97	0.953		5112.74	0.9638		5544.91	0.9735		3065.79	0.9712		4098.77	0.9751
cn10168	3	571.059	0.961		685.344	0.9779		737.522	0.9482		654.663	0.9132		835.164	0.9195		583.981	0.932		962.79	0.9586		835.067	0.9835
cn10169	3	15149	0.9821		14300.3	0.9816		19777.6	0.9858		12403.6	0.9604		12455.8	0.9654		15799.2	0.9655		10722.3	0.9841		12248	0.9774
cn1017	3	42.614	0.7018		50.234	0.718		93.5519	0.7433		50.0459	0.6968		46.9352	0.6974		55.419	0.7021		30.4234	0.7172		33.3771	0.7297
cn10170	3	203.825	0.8942		264.297	0.9199		109.799	0.7895		227.867	0.8519		160.697	0.8313		136.301	0.7864		320.726	0.9438		204.915	0.9363
cn10171	3	61.9107	0.7495		53.2747	0.7188		38.0125	0.6255		38.0364	0.6765		58.5251	0.7183		24.1086	0.5973		50.3096	0.7134		40.6625	0.7163
cn10172	3	4941.1	0.9844		5422.87	0.9788		4239.46	0.9658		5284.85	0.9531		6066.69	0.9632		5513.48	0.9586		7974.08	0.9769		5263.31	0.974
cn10173	3	209.918	0.9005		210.962	0.9133		461.087	0.772		180.501	0.8363		185.961	0.8205		337.769	0.8987		162.123	0.8439		222.951	0.9308
cn10174	3	19.097	0.6674		25.6624	0.6683		20.5961	0.5747		29.0721	0.6789		16.735	0.6233		30.4631	0.6339		20.5628	0.6837		48.4211	0.7579
cn10175	3	1048.71	0.7832		1299.25	0.8261		1663.95	0.8138		1008.05	0.7666		1219.49	0.7932		681.665	0.7267		1386.82	0.7921		1299.93	0.8557
cn10176	3	820.977	0.9059		886.607	0.9238		694.296	0.7085		1035.93	0.835		719.683	0.805		673.782	0.6964		1143.26	0.9394		852.196	0.9356
cn10177	3	759.352	0.9095		939.601	0.9329		496.739	0.8656		595.176	0.8384		692.906	0.8562		1230.35	0.9022		447.66	0.8851		671.78	0.922
cn10178	3	1098.96	0.7888		1579.76	0.7845		741.767	0.7023		1248.68	0.7633		1297.81	0.78		1068.29	0.7438		929.489	0.7998		1041.56	0.7435
cn10179	3	19144.4	0.9821		13808	0.9815		33364.4	0.9847		23429.1	0.9656		22049.9	0.9684		21822.6	0.976		29368.4	0.9922		19693.1	0.9826
cn1018	3	7372.27	0.9835		9117.24	0.9796		7844.35	0.9801		8636.39	0.9587		9956.92	0.9649		12834.3	0.9769		6926.9	0.9798		10954.3	0.9763
cn10180	3	159.809	0.9064		167.05	0.8955		328.752	0.8401		90.9716	0.8004		107.582	0.8207		185.649	0.8518		128.781	0.8746		110.584	0.9013
cn10181	3	622.105	0.938		568.711	0.899		929.645	0.8988		785.51	0.8919		930.781	0.8798		1822.93	0.9458		629.815	0.9493		698.684	0.9427
cn10182	3	1140.13	0.9584		1314.24	0.9639		2611.36	0.9569		4969.11	0.9411		1627.43	0.8921		3122.76	0.6847		1281.48	0.9581		3862.79	0.9762
cn10183	3	15416.7	0.9829		12277.6	0.9811		10231.9	0.9457		16385.5	0.9633		13952.9	0.9667		9650.54	0.9515		14273.4	0.9917		12545.3	0.979
cn10184	3	3158.22	0.9853		3955.71	0.9785		2043.1	0.9555		3729.93	0.9446		4766.55	0.96		2066.24	0.9684		4777.62	0.9591		4439.12	0.9742
cn10185	3	1284.55	0.9863		1480	0.9819		1320.6	0.9499		981.98	0.923		999.997	0.9189		1149.58	0.9633		1082.01	0.9835		1151.65	0.9713
cn10186	3	58.0192	0.7657		63.9796	0.7586		99.4045	0.7786		43.716	0.7004		53.5001	0.6922		37.2528	0.6464		79.8162	0.7892		57.685	0.7938
cn10187	3	1749.53	0.9252		2931.32	0.9489		772.35	0.8308		2496.13	0.8919		1912.73	0.8985		1591.75	0.87		4466.07	0.8908		2395.4	0.8926
cn10188	3	1573.94	0.9684		1685.11	0.9741		1484.56	0.9903		2419.66	0.9335		2162.96	0.9506		1203.94	0.9427		3064.98	0.9538		3014.36	0.9729
cn10189	3	27583	0.9801		30830.8	0.9861		26811.2	0.9637		14995.7	0.9553		21622.7	0.9634		22578.6	0.9474		22518.8	0.964		18691.2	0.9653
cn1019	3	8711.98	0.9835		6857.2	0.9771		11317.6	0.9582		5986.11	0.952		9223.53	0.965		10163.2	0.9572		6296.41	0.98		7846.02	0.9739
cn10190	3	2847.24	0.984		6732.67	0.9785		1690.39	0.9529		1900.04	0.9382		2319.24	0.9528		2781.94	0.9451		4627.66	0.9777		1321.33	0.9709
cn10191	3	1095.74	0.9547		1864.24	0.9646		1126.99	0.9218		1465.34	0.9217		1377.82	0.9278		1093.24	0.8928		3108.02	0.9646		2158.47	0.9696
cn10192	3	15762.5	0.9834		18358	0.9832		9647.35	0.968		15643.2	0.9578		15643.6	0.9673		8628.25	0.9631		17584.8	0.9701		18243.5	0.9811
cn10193	3	2289.66	0.9837		3254.16	0.9674		2374.34	0.9734		3483.86	0.9468		3059.57	0.9582		2173.03	0.9532		3503.82	0.9842		3551.42	0.9761
cn10194	3	352.233	0.9348		465.422	0.9647		137.847	0.6585		554.237	0.9027		334.782	0.8549		172.912	0.8554		409.483	0.9235		554.489	0.9678
cn10195	3	2583.44	0.5791		2495.9	0.9346		398.288	0.7688		3116.07	0.9078		2768.07	0.9192		761.906	0.691		1710.51	0.945		2940.72	0.9708
cn10196	3	9568.39	0.9719		9780.54	0.9805		3068.9	0.9131		7867.89	0.9479		11461.4	0.9565		5707.62	0.9128		10486.7	0.9615		13186.8	0.9765
cn10197	3	1097.02	0.9859		1055.97	0.9868		1137.8	0.9617		976.072	0.8953		1142.55	0.9239		255.865	0.8584		3456.4	0.9422		1132.83	0.9189
cn10198	3	9749.64	0.9707		9337.89	0.9674		7624.68	0.9703		10880.5	0.9573		6896.66	0.959		6509.81	0.9376		10610.7	0.9748		10557.7	0.9749
cn10199	3	1404.47	0.979		1960.43	0.9832		3193.3	0.9638		2217.06	0.9344		1586.62	0.9145		2153.94	0.9466		2720.57	0.9558		2024.91	0.9661
cn102	3	413.558	0.8876		550.585	0.9074		152.11	0.603		906.538	0.8905		565.577	0.8658		171.186	0.6827		723.309	0.903		1441.48	0.9522
cn1020	3	21.3848	0.6365		13.9912	0.5928		52.0137	0.6676		14.9858	0.5827		23.273	0.6023		42.7867	0.5602		20.9195	0.6753		23.5759	0.6745
cn10200	3	3109.85	0.9808		2296.87	0.9798		2425.36	0.962		3030.55	0.9461		2329.07	0.9549		1537.48	0.9648		2582.12	0.9799		2249.42	0.9772
cn10201	3	5681.05	0.9862		6737.16	0.9777		7030.42	0.9789		5189.25	0.9458		6354.24	0.9556		10436.6	0.9644		7508.07	0.9806		4972.7	0.976
cn10202	3	25.181	0.6312		21.5959	0.6594		21.7019	0.6063		40.0292	0.6695		24.4959	0.6446		25.3215	0.5548		51.1155	0.6693		45.0821	0.76
cn10203	3	2620.69	0.9786		2487.43	0.9825		1893.83	0.9461		2327.54	0.9338		2356.76	0.9396		3341.96	0.9357		2482.11	0.9903		2366.23	0.957
cn10204	3	2079.89	0.9705		2791.61	0.9711		1107.79	0.9624		3166.85	0.94		2207.75	0.9368		788.08	0.916		1625.73	0.9353		2408.92	0.9671
cn10205	3	2256.34	0.9915		1895.22	0.982		2836.24	0.9296		1769.23	0.9373		1903.32	0.9507		1774.8	0.8835		1887.8	0.9942		1922.36	0.9784
cn10206	3	1646.48	0.9617		1738.68	0.9699		1196.95	0.9282		2178.91	0.9194		1451.09	0.9175		1172.47	0.9135		2070.5	0.9375		1894.95	0.9586
cn10207	3	5857.37	0.9717		6127.86	0.9752		6330.93	0.9758		6879.79	0.9549		6052.75	0.9624		3741.39	0.9582		5376.62	0.9819		5642.75	0.9749
cn10208	3	2523.8	0.9879		3553.07	0.9787		3643.04	0.9632		3565.05	0.9458		2064.57	0.9462		2530.78	0.9654		3703.64	0.9394		4171.61	0.9723
cn10209	3	40.8744	0.6894		86.2867	0.642		24.4399	0.5758		52.9816	0.6744		47.3881	0.6784		17.5596	0.5284		74.3597	0.735		97.8899	0.7247
cn1021	3	6239.05	0.9791		7094.73	0.9753		6604.31	0.9718		6391.06	0.9536		7909.49	0.965		7856.88	0.9777		9739.53	0.9868		8681.59	0.9653
cn10210	3	4453.17	0.9804		7592.46	0.9791		5439.53	0.9585		8793.5	0.9504		6502.06	0.9604		4307.69	0.9448		6251.08	0.9878		7503	0.9763
cn10211	3	20196.9	0.9799		25390.5	0.9837		11385.5	0.9617		23808	0.9662		23940	0.966		7866.92	0.9532		32848.2	0.9852		30186.8	0.9772
cn10212	3	10157.7	0.9822		9073.47	0.9798		7725.47	0.9442		10798.5	0.9581		10584.4	0.9631		7751.92	0.9751		6948.4	0.9921		9820.49	0.9727
cn10213	3	23.9704	0.6443		44.2915	0.7187		68.188	0.7268		25.3011	0.5994		38.8223	0.6949		39.7451	0.5882		28.8213	0.7038		31.7128	0.7351
cn10214	3	9236.92	0.9783		8569.6	0.9784		7784.19	0.9834		10691.4	0.959		9512.22	0.9663		9052.01	0.9677		12788.7	0.9884		11845.4	0.977
cn10215	3	1665.78	0.9672		1394.02	0.9691		1118.61	0.9041		1569.83	0.9177		1198.27	0.9006		719.254	0.8773		1621.37	0.9746		1716.37	0.9735
cn10216	3	472.261	0.9358		944.913	0.9719		361.712	0.8838		560.559	0.8812		441.603	0.8808		587.683	0.8832		535.523	0.9202		596.366	0.9483
cn10217	3	386.199	0.9164		342.291	0.9095		734.158	0.9375		516.069	0.8778		409.622	0.8654		354.985	0.7843		297.359	0.9238		353.656	0.9432
cn10218	3	13994.8	0.9802		12366.9	0.9787		7368.48	0.968		12908.5	0.9539		11736.1	0.9583		6078.45	0.9339		13436.3	0.9632		12247	0.9569
cn10219	3	1817.16	0.9907		2023.32	0.9855		2150.49	0.9767		1903.53	0.9328		1936.57	0.9381		2795.9	0.9628		2165.04	0.9837		1837.28	0.9796
cn1022	3	36.1068	0.7302		58.9629	0.7222		93.0394	0.783		65.0917	0.6997		31.0152	0.6436		97.2365	0.7764		27.4834	0.7391		25.3588	0.7225
cn10220	3	701.621	0.9558		623.395	0.9768		790.337	0.951		774.655	0.9116		493.573	0.9106		353.194	0.898		513.638	0.9522		710.469	0.979
cn10221	3	25.0837	0.7194		23.582	0.6599		33.5456	0.7087		33.9524	0.6764		29.2102	0.7187		36.017	0.6193		29.0179	0.7334		26.7247	0.7338
cn10222	3	1856.15	0.9797		2734.15	0.9783		2081.75	0.9371		2910.16	0.945		3072.13	0.9596		3054.31	0.9123		3725.41	0.9846		3309.31	0.9755
cn10223	3	3254.76	0.891		3400.73	0.897		6146.36	0.923		2663.52	0.8669		3093.34	0.8706		4197.21	0.85		3505.85	0.9133		2925.68	0.9096
cn10224	3	2354.16	0.988		2558.95	0.9812		2564.75	0.9649		2833.56	0.9447		2300.89	0.9508		2823.54	0.9668		2074.66	0.9654		3131.85	0.9734
cn10225	3	2799.29	0.975		4158.73	0.9785		3532.45	0.9563		2908.72	0.94		2308.93	0.9426		2699.09	0.9168		2737.97	0.9769		2171.38	0.978
cn10226	3	32.5152	0.7119		40.6091	0.7169		30.237	0.6828		70.125	0.7142		73.913	0.7562		34.5123	0.6753		63.2955	0.7984		51.1953	0.7904
cn10227	3	445.06	0.7766		417.809	0.8184		298.832	0.6973		380.398	0.735		509.401	0.7482		356.955	0.7297		461.876	0.7723		507.777	0.7844
cn10228	3	70.2207	0.8048		51.0402	0.769		26.3976	0.6355		53.6875	0.7161		64.6146	0.7501		47.3171	0.625		87.6762	0.8392		66.2658	0.7741
cn10229	3	17.0223	0.6168		31.8145	0.6707		21.5146	0.5693		19.6899	0.6158		31.533	0.6536		36.8922	0.5531		24.4959	0.6697		27.7995	0.7051
cn1023	3	12730.3	0.9794		13720.7	0.9811		9468.54	0.983		15927.8	0.9566		14273.8	0.9674		7546.92	0.9701		16277.8	0.9911		15013	0.9765
cn10230	3	19.9416	0.623		29.2848	0.6331		26.0844	0.5691		25.2161	0.6281		32.3082	0.6182		24.272	0.5951		22.5715	0.6827		19.0285	0.6468
cn10231	3	2067.64	0.984		2378.88	0.9824		2590.13	0.9671		3152.99	0.9467		2885.22	0.9568		3788.85	0.9688		2612.82	0.9847		3597.12	0.9755
cn10233	3	18.524	0.6014		17.0812	0.6116		23.7673	0.6034		22.8867	0.6189		15.851	0.5744		21.387	0.5934		15.9808	0.6345		27.1635	0.6587
cn10234	3	1879.29	0.9842		2794	0.9716		3021.76	0.9839		2022.05	0.9393		1959.64	0.9413		2655.51	0.9724		2442.24	0.987		2129.96	0.978
cn10237	3	1451.06	0.9789		1387.01	0.9707		1639.77	0.9307		1319.34	0.9249		1431.07	0.9368		837.338	0.6971		1282.25	0.9515		1129.52	0.9699
cn10238	1	13.212	-99		23.4706	-99		49.3197	-99		14.3154	-99		19.0642	-99		71.3439	-99		12.213	-99		39.7658	-99
cn1024	3	122.81	0.8564		115.481	0.8184		102.327	0.7609		58.4041	0.7129		303.067	0.875		693.212	0.9377		138.246	0.8605		59.6625	0.8073
cn10240	1	14.3439	-99		19.3928	-99		85.5688	-99		42.9767	-99		19.2216	-99		16.4665	-99		25.1178	-99		14.4515	-99
cn10242	3	2373.46	0.9723		2556.77	0.9814		5093.42	0.9424		2801.75	0.9343		1668.97	0.9276		1904.37	0.9308		2404.62	0.9853		1975.86	0.9733
cn10243	3	603.989	0.9721		620.851	0.9808		671.924	0.9681		535.532	0.8985		674.323	0.9166		322.496	0.9004		876.802	0.9849		499.366	0.9764
cn10244	3	809.196	0.9762		919.719	0.9796		1349.07	0.9738		899.504	0.9149		643.204	0.9052		1139.14	0.9305		1021.12	0.9623		804.689	0.9735
cn10245	3	2306.71	0.9875		1943.16	0.9815		2152.42	0.961		1487.37	0.9347		2203.17	0.9483		1450.35	0.9664		1386.03	0.9736		1017.62	0.978
cn10246	3	139.298	0.8869		90.8634	0.8302		51.5759	0.7363		80.7964	0.7787		77.9169	0.7493		70.7004	0.7219		62.2884	0.8212		53.5522	0.8046
cn10247	3	35.8398	0.6828		32.5306	0.6704		97.3008	0.6853		28.8705	0.6324		30.4259	0.6027		34.0156	0.6346		24.051	0.6224		36.4984	0.7187
cn10248	3	1074.15	0.9554		1920.55	0.9654		795.091	0.9164		1339.91	0.9089		1156.93	0.9088		1222.99	0.9187		2448.3	0.9093		1762.23	0.9673
cn10249	3	3312.87	0.9821		3461.13	0.9799		2329.88	0.9719		4522.65	0.9491		2407.85	0.9511		2830	0.9651		2334.1	0.989		3626.3	0.9748
cn1025	3	8798.43	0.9827		12197	0.9808		4134.53	0.9605		15034.1	0.9623		11426.4	0.9652		12134.4	0.9742		4991.14	0.9625		17050.7	0.9801
cn10250	3	7340.6	0.9844		9379.7	0.9794		13414.5	0.9661		9109.25	0.9583		6063.93	0.959		12593.1	0.9792		8600.1	0.9825		6493.23	0.0089
cn10255	3	895.319	0.9888		751.42	0.9841		771.667	0.8678		939.176	0.9256		1028.15	0.9392		788.457	0.8491		885.032	0.9739		769.542	0.9769
cn10256	3	159.769	0.7483		296.945	0.7506		236.262	0.755		431.37	0.7497		159.183	0.7242		174.319	0.726		267.811	0.8214		372.234	0.7961
cn10257	3	2422.06	0.9861		1948.31	0.9772		2266.66	0.9483		3468.42	0.9421		3288.68	0.9522		1850.93	0.902		3590.06	0.9687		2904.41	0.9775
cn10258	3	4041.64	0.9838		3670.8	0.9784		3473.14	0.9787		2270.54	0.9434		4655.81	0.961		4939.86	0.9748		6320.41	0.9919		3421.75	0.9747
cn10259	3	648.038	0.9728		856.737	0.9844		420.513	0.9423		578.518	0.9136		647.349	0.9292		260.81	0.9044		915.496	0.9529		592.044	0.981
cn1026	3	26.9504	0.7288		18.5145	0.6769		29.7865	0.6236		23.6192	0.6929		29.285	0.6906		45.1091	0.5712		16.8245	0.7047		29.2757	0.7367
cn10260	3	437.927	0.9604		606.194	0.977		714.086	0.9043		486.809	0.9064		564.169	0.9143		744.301	0.8842		822.437	0.9383		666.385	0.9731
cn10261	3	1706.8	0.9916		3213.53	0.98		1920.23	0.9676		2266.53	0.9272		1284.32	0.9311		3618.12	0.9574		2105.28	0.9902		1861.51	0.9618
cn10262	3	6882.73	0.9807		9791.48	0.9798		7414.64	0.9664		7779.2	0.9438		6368.07	0.9503		5139.88	0.9413		9159.4	0.9899		8800.8	0.9786
cn10263	3	2536.98	0.9826		2838.58	0.9793		3001.36	0.964		2921.71	0.9423		4048.19	0.9562		3460.22	0.9733		4801.12	0.9756		3395.48	0.9781
cn10264	3	115.332	0.7649		74.6342	0.7762		47.6199	0.6522		186.204	0.8094		83.2639	0.7415		68.6625	0.6641		161.637	0.8624		199.147	0.8753
cn10265	3	5733.17	0.9807		3854.36	0.9807		4539.99	0.9567		1984.63	0.9294		3977.55	0.9494		2853.3	0.9173		6276.48	0.9778		3350.57	0.9778
cn10266	3	7472.23	0.984		8626.72	0.9766		6723.02	0.9076		8466.19	0.9523		7996.85	0.9608		4724.54	0.9192		10226.9	0.9905		9384.39	0.975
cn10267	3	1033.84	0.9501		995.736	0.9622		542.589	0.6743		726.482	0.8874		1206.99	0.9112		730.281	0.8777		644.64	0.9283		487.373	0.9452
cn10268	3	34548.7	0.974		33154	0.9871		19417.2	0.9774		30357.6	0.9668		39404.2	0.9686		32765.1	0.9715		35014.6	0.991		32986.9	0.9836
cn10269	3	95.6425	0.8273		37.0123	0.6972		181.388	0.6133		141.825	0.8003		130.451	0.7955		152.884	0.8053		120.021	0.8152		70.8552	0.8284
cn1027	3	5001.79	0.9851		6499.21	0.9577		4424.42	0.9581		4116.62	0.9478		4711.55	0.9597		4259.06	0.9524		5403.75	0.9789		7027.85	0.9549
cn10270	3	2318.17	0.9903		4073.95	0.9776		2925.27	0.9726		1412.66	0.9313		1266.55	0.941		2031.04	0.9664		2172.8	0.9868		1194.38	0.9825
cn10272	3	4796.83	0.9648		7312.35	0.9584		4605.81	0.9739		2274.21	0.9218		2832.2	0.9451		5074.62	0.9681		2904.64	0.954		2455.16	0.9307
cn10274	3	6263.12	0.9703		8010.56	0.9801		6706.94	0.957		8818.66	0.9586		6802.2	0.9651		5170.88	0.9615		6038.94	0.9781		10908.8	0.968
cn10275	3	88.3168	0.7703		112.361	0.753		73.0453	0.7121		117.947	0.7866		90.7572	0.7505		48.7071	0.6824		93.9165	0.8099		108.293	0.8036
cn10276	3	3136.66	0.9891		3342.92	0.9788		2771.61	0.9261		1300.75	0.9248		836.497	0.9054		518.95	0.9077		1823.9	0.9932		871.984	0.9539
cn10277	3	2140.88	0.9895		1365.87	0.9796		3178.61	0.9641		1335.24	0.9318		1465.64	0.9437		1451.82	0.9294		1398.13	0.9578		1442.16	0.9599
cn10278	3	19071.3	0.9832		14668.6	0.9821		11402.5	0.9733		21098.6	0.9649		20472.9	0.9674		11891.5	0.9782		14256.2	0.9892		19423.5	0.9815
cn10279	3	2261.68	0.7993		1740.89	0.8259		1960.8	0.7743		1926.33	0.8244		2394.32	0.8434		1608.66	0.791		1750.1	0.7755		1523.67	0.8058
cn1028	3	731.996	0.98		541.204	0.9723		1042.99	0.9812		757.297	0.9113		715.726	0.9189		443.4	0.8842		717.481	0.9649		706.135	0.9721
cn10280	3	11625.3	0.9814		14591.1	0.9812		14044.9	0.9631		14466.7	0.9605		11127.8	0.9667		19959.2	0.9577		13036	0.9872		11641.2	0.9774
cn10281	3	189.487	0.857		187.001	0.8554		140.958	0.789		183.756	0.8167		162.385	0.8047		229.399	0.8389		196.843	0.845		166.054	0.8344
cn10282	3	30.9008	0.6705		28.3484	0.6683		690.011	0.9316		36.3678	0.6682		68.5793	0.7532		13.6892	0.5292		22.9559	0.6691		30.6437	0.7076
cn10284	3	29.8979	0.6778		16.5677	0.6064		54.1609	0.6098		34.4709	0.6736		27.9246	0.6583		38.348	0.6065		26.1325	0.7065		28.0304	0.6914
cn10285	3	34.4185	0.737		35.9831	0.734		70.2637	0.7982		53.0928	0.759		87.33	0.7285		698.824	0.6278		61.8843	0.8103		33.732	0.7894
cn10286	3	1028.59	0.9736		621.417	0.9559		1377.2	0.9453		890.115	0.9106		1239.41	0.9324		964.097	0.9363		1021.48	0.9685		1313.58	0.9703
cn10287	3	24.9672	0.614		24.1661	0.6392		45.468	0.6643		24.6455	0.5946		203.645	0.7591		420.203	0.5478		43.4011	0.7379		26.4839	0.689
cn10288	3	2953.13	0.966		2949.73	0.9524		4715.41	0.9771		2601.9	0.9202		3127.88	0.9274		4851.97	0.9466		3808.2	0.9842		2741	0.9779
cn10289	3	6552.92	0.985		7391.38	0.9755		5804.32	0.9772		6027.39	0.9516		7629.36	0.9633		5679.87	0.9521		7016.55	0.9847		5508.04	0.9717
cn1029	3	965.654	0.9838		1172.72	0.9812		1045.39	0.9746		998.489	0.9206		1636.2	0.9444		1905.2	0.9527		1600.63	0.9742		1139.86	0.9677
cn10290	3	991.365	0.9757		957.463	0.985		1129.03	0.9559		1206.78	0.9135		1073.34	0.9316		916.072	0.9491		1301.32	0.9884		1008.61	0.9842
cn10291	3	1351.68	0.987		1575.52	0.9844		1000.31	0.9076		1634.03	0.9377		1627.11	0.9463		1184.56	0.9247		826.425	0.9777		1764.87	0.976
cn10292	3	44.1498	0.7366		52.3328	0.7711		115.15	0.7816		105.886	0.7939		87.0488	0.7879		48.318	0.6297		111.099	0.8367		112.812	0.8822
cn10293	3	3997.03	0.9821		3139.14	0.9826		6320.81	0.928		3594.08	0.9375		3077.6	0.9458		2263.97	0.9416		3618.65	0.9647		2432.71	0.981
cn10294	3	15342.7	0.9818		16761.5	0.9828		3790.1	0.9531		17233.2	0.9628		20061	0.9671		5254.75	0.9545		18554	0.9705		21271.6	0.9777
cn10295	3	997.712	0.8017		1020.62	0.8049		758.066	0.7987		832.454	0.7468		392.07	0.7375		259.474	0.6871		663.933	0.7709		1093.44	0.8394
cn10296	3	1728.8	0.9868		1670.63	0.9852		2590.3	0.9681		2051.3	0.9429		2653.79	0.9577		4812.47	0.973		2419.22	0.9873		3715.92	0.976
cn10297	3	1029.89	0.9842		1021.58	0.9845		543.005	0.9047		838.828	0.9161		1152.15	0.9331		821.41	0.9225		1158.84	0.9875		1192.22	0.9736
cn10298	3	526.184	0.9518		405.787	0.9633		224.293	0.8676		110.765	0.8065		133.838	0.8132		148.306	0.8329		288.483	0.9417		236.875	0.9402
cn10299	3	1857.53	0.9844		2853.5	0.9798		3016.43	0.9733		1918.58	0.9231		2582.01	0.9442		4085.25	0.9391		1695.98	0.9822		1406.22	0.9826
cn103	3	219.307	0.924		145.345	0.841		277.151	0.8988		224.701	0.8406		141.968	0.8227		112.984	0.6466		117.983	0.8746		152.366	0.9244
cn1030	3	61.2064	0.727		33.5611	0.7102		27.258	0.618		46.7765	0.6955		45.2666	0.7218		37.5044	0.6247		69.9696	0.7952		36.2388	0.747
cn10300	3	34.7041	0.7544		44.6315	0.7555		14.8997	0.6311		27.5546	0.7029		34.3332	0.7305		23.4041	0.6633		25.6724	0.7499		26.582	0.7559
cn10301	3	109.087	0.8158		150.817	0.8572		151.962	0.778		136.78	0.7215		85.7978	0.7327		53.4239	0.6919		157.903	0.8644		199.38	0.8957
cn10302	3	63.6246	0.7518		25.7159	0.636		87.2077	0.5915		41.5914	0.6912		31.0474	0.6468		27.8682	0.5648		52.9146	0.7557		40.1019	0.7518
cn10303	3	62.507	0.7901		76.6926	0.752		191.002	0.6079		43.3861	0.6923		45.1627	0.7146		71.1289	0.7354		59.4185	0.8052		49.4054	0.8001
cn10304	3	58.7805	0.6743		35.7104	0.6835		62.4568	0.6145		77.0801	0.704		34.9862	0.664		36.5374	0.642		87.1683	0.807		50.2876	0.7582
cn10305	3	7708.63	0.9829		6062.45	0.9785		9602.66	0.9704		6264.85	0.9482		8614.7	0.9604		7261.78	0.9616		4564.37	0.9695		8447.62	0.9756
cn10306	3	98.2876	0.8046		106.311	0.8157		45.7054	0.5838		52.7227	0.7032		45.6571	0.6868		106.728	0.7903		75.3525	0.7977		50.1554	0.7747
cn10307	3	31.3587	0.6755		24.1619	0.641		38.4854	0.6815		19.7099	0.6245		19.1384	0.6012		25.5987	0.6066		24.7215	0.7053		19.1786	0.6697
cn10308	3	253.848	0.9249		184.779	0.9051		212.282	0.7533		217.022	0.8569		344.457	0.8891		149.499	0.7367		719.115	0.9501		249.904	0.9569
cn10309	3	1457.49	0.9788		1843.04	0.9838		1749.93	0.9749		1980.9	0.9306		2017	0.9527		2098.5	0.9633		1740.42	0.9878		1871.17	0.9761
cn1031	3	25.8129	0.6917		39.0091	0.6414		21.4128	0.6086		31.5901	0.6704		23.6261	0.6602		22.2769	0.6241		41.693	0.7384		22.3172	0.7083
cn10310	3	688.433	0.9644		658.529	0.9773		1041.22	0.9737		677.83	0.905		668.857	0.9085		1337.56	0.9526		788.128	0.9774		786.633	0.9841
cn10311	3	25.1839	0.6712		34.4659	0.726		22.3389	0.6079		31.921	0.6674		30.9706	0.6643		25.5487	0.6335		42.9059	0.7434		31.6113	0.726
cn10312	3	38.1699	0.7256		24.2102	0.6703		33.8231	0.6729		30.869	0.6434		40.4853	0.6747		15.0977	0.5363		23.953	0.6876		32.8435	0.7288
cn10313	3	55.2798	0.7687		88.0449	0.8406		34.9327	0.6471		46.1292	0.6945		42.4935	0.6837		9.7543	0.5159		41.3617	0.7799		76.078	0.838
cn10314	3	16.0088	0.5812		28.0389	0.6436		15.6398	0.5537		17.2472	0.5806		22.6782	0.6018		15.6989	0.5428		14.0749	0.6255		16.7406	0.6254
cn10315	3	50.639	0.6781		51.8688	0.7221		59.1668	0.7112		52.885	0.6451		41.4576	0.6847		101.564	0.6148		47.7246	0.7787		35.0255	0.7312
cn10316	3	21.1234	0.6677		55.3964	0.7156		42.7179	0.5729		30.0076	0.6892		43.0703	0.7258		28.0571	0.5369		38.1365	0.7785		38.7823	0.7456
cn10318	3	16.0088	0.5981		21.9685	0.6369		38.7933	0.5932		25.7603	0.6301		22.9505	0.6245		35.0852	0.6587		18.5994	0.6673		21.4036	0.6861
cn10319	3	25.6221	0.6559		50.6506	0.6246		20.6357	0.587		24.229	0.6245		15.295	0.5767		19.3466	0.5807		54.5686	0.7372		35.8328	0.7347
cn1032	3	9302.25	0.9727		8177.8	0.972		12619.6	0.9856		8330.22	0.9576		9755.5	0.966		8158.56	0.9656		8220.97	0.9874		8584.01	0.9763
cn10320	3	36.7431	0.6924		23.1553	0.6543		45.2956	0.6278		23.9109	0.6195		24.4062	0.613		59.6961	0.6298		20.8942	0.6504		28.732	0.6816
cn10321	3	20.0825	0.5992		30.521	0.6591		16.6958	0.558		25.2368	0.6333		58.3447	0.6411		32.3917	0.6007		35.4318	0.6982		30.1491	0.6855
cn10322	3	397.919	0.9617		318.079	0.9283		577.351	0.9367		327.559	0.8902		295.248	0.8906		442.483	0.9197		309.695	0.9492		237.886	0.9512
cn10323	3	68.8906	0.7512		60.9079	0.7132		42.3378	0.6295		46.4958	0.6896		49.6528	0.6945		106.896	0.6776		39.8787	0.7231		41.0237	0.7297
cn10324	3	2151.58	0.9804		1902.65	0.9789		1761.29	0.9768		1590.53	0.9193		1936.95	0.9347		916.044	0.936		1421.37	0.9687		1929.68	0.9723
cn10325	3	29.8926	0.7123		34.5833	0.7191		42.1828	0.5886		37.2231	0.6697		27.6855	0.6653		18.23	0.6044		27.8366	0.7353		28.5953	0.7513
cn10326	3	54.0712	0.692		37.62	0.6989		57.722	0.5949		48.6577	0.7141		32.715	0.6674		32.6529	0.5913		36.2923	0.7357		31.4694	0.7292
cn10327	3	27.6855	0.6782		48.4994	0.6348		22.5197	0.5918		65.6805	0.7558		236.21	0.7626		83.0895	0.7199		82.5894	0.7743		43.7998	0.8055
cn10328	3	27.9975	0.6611		21.1582	0.6573		12.7749	0.5626		22.0045	0.6354		30.1496	0.6315		25.5324	0.514		15.0261	0.6502		15.9884	0.6316
cn10329	3	52.5823	0.7508		59.4687	0.7452		182.237	0.6182		112.476	0.775		133.145	0.8085		77.2605	0.6416		59.8983	0.7727		147.677	0.8694
cn1033	3	2926.79	0.9649		1932.19	0.9802		1353.39	0.9817		2354.82	0.9411		2631.82	0.9566		1397.87	0.9494		1912.13	0.9708		2660.15	0.9744
cn10330	3	24.5744	0.6277		25.0252	0.6144		14.6834	0.5704		20.8362	0.5492		14.5214	0.5837		21.7567	0.5984		17.5866	0.6563		17.6375	0.674
cn10331	3	20.4832	0.6505		38.8274	0.7284		17.304	0.5924		18.8925	0.6231		29.3105	0.6823		15.4826	0.5585		41.281	0.7663		22.4887	0.7054
cn10332	3	27.3755	0.6465		30.0877	0.6886		25.9504	0.6141		18.4829	0.5851		28.1823	0.6494		20.8318	0.5821		21.9635	0.6641		21.4036	0.6861
cn10333	3	164.148	0.7805		156.779	0.7916		64.8293	0.6781		165.814	0.7288		142.455	0.7417		72.8531	0.684		206.316	0.7268		185.869	0.8082
cn10334	3	381.011	0.8212		337.976	0.8357		385.351	0.8049		191.214	0.7288		267.268	0.7841		412.134	0.7622		342.419	0.7847		290.046	0.7923
cn10335	3	3088.64	0.8106		3576.67	0.8225		1086.92	0.7334		4372.17	0.8165		4494.81	0.7926		1185.69	0.7267		5018.85	0.8197		5144.95	0.8754
cn10336	3	34.9327	0.7624		19.9198	0.6596		34.5035	0.5617		44.9653	0.6476		46.9715	0.713		13.2178	0.6037		25.8216	0.7328		31.5626	0.7213
cn10337	3	474.545	0.8746		1108.66	0.9426		484.906	0.6206		1831.18	0.9138		1894.5	0.906		592.871	0.5412		1502.86	0.9533		1510.6	0.9338
cn10338	3	46.7771	0.6439		41.1433	0.7095		54.6953	0.6977		63.0383	0.7435		60.701	0.6989		37.6137	0.6405		41.7373	0.7494		111.905	0.7862
cn10339	3	43.5859	0.7027		34.3681	0.707		21.6425	0.6138		39.5481	0.7068		36.9775	0.6916		21.2487	0.589		63.326	0.7981		49.8122	0.8041
cn1034	3	1699.47	0.9069		2015.2	0.9221		2179.91	0.9041		2394.36	0.8968		2150.68	0.8947		1653.65	0.6722		2169.28	0.9344		2961.72	0.9583
cn10340	3	27.5362	0.659		27.4036	0.5963		14.6217	0.538		26.6239	0.5949		22.0875	0.582		26.3838	0.5904		25.0733	0.6433		20.5838	0.6685
cn10341	3	17.8584	0.6195		27.0345	0.6757		58.325	0.6859		16.8802	0.5895		17.9555	0.604		19.1617	0.5683		30.8061	0.7165		31.4502	0.7094
cn10342	3	32.589	0.6999		72.0178	0.7906		31.205	0.5458		20.2519	0.6249		30.1626	0.6557		39.3558	0.5385		67.622	0.7766		65.3193	0.7794
cn10343	3	19.5827	0.6261		23.9312	0.6398		51.5759	0.6729		21.9216	0.6224		22.4295	0.6376		51.208	0.6621		24.9127	0.6756		22.0001	0.6906
cn10344	3	33.8838	0.6637		69.5909	0.6986		21.5959	0.5737		51.2021	0.6421		40.6884	0.6693		65.4775	0.593		26.5925	0.6828		33.3771	0.73
cn10345	3	861.294	0.7869		2601.28	0.6613		436.999	0.7161		1381.04	0.7749		899.494	0.7594		393.707	0.5479		2042.32	0.8087		2178.97	0.6728
cn10346	3	45.7977	0.7032		81.02	0.7243		26.1295	0.605		80.034	0.7267		61.5354	0.7022		59.5287	0.6598		71.0952	0.7594		90.6949	0.7718
cn10347	3	25.0452	0.6895		23.5348	0.6837		31.2757	0.6329		26.6907	0.6711		31.4068	0.662		17.9677	0.6132		25.9455	0.7353		22.0842	0.7202
cn10348	3	26.9119	0.6508		22.8519	0.6666		38.825	0.6847		19.6184	0.6334		22.0748	0.6439		29.6979	0.6553		23.2789	0.7132		22.5628	0.713
cn10349	3	21.2235	0.6263		26.4955	0.6587		24.0811	0.5642		26.3351	0.627		28.1359	0.5906		23.4486	0.6068		26.6332	0.6645		16.3689	0.6343
cn1035	3	35.2326	0.619		26.103	0.6381		50.9269	0.6337		39.4156	0.694		37.1078	0.6832		38.9868	0.6693		23.7979	0.692		36.3688	0.7592
cn10350	3	12.8881	0.5987		18.1345	0.6153		19.8657	0.6083		16.0057	0.5984		17.468	0.5746		28.1202	0.6016		19.1862	0.6867		32.2045	0.7414
cn10351	3	165.802	0.879		235.442	0.9082		138.119	0.5759		178.726	0.8289		148.006	0.8281		234.232	0.7632		472.405	0.9496		302.329	0.9559
cn10352	3	37.2979	0.6763		89.7171	0.8115		36.88	0.6642		85.7163	0.7622		53.7994	0.7033		42.3256	0.6587		191.201	0.8355		211.178	0.9197
cn10353	3	22.4135	0.5875		24.7857	0.6422		21.2331	0.6008		16.4585	0.5933		26.0868	0.641		24.8981	0.6196		26.036	0.6984		24.1462	0.6389
cn10354	3	70.4104	0.7814		43.8977	0.7406		89.8161	0.7243		52.9649	0.7406		60.3948	0.7519		22.0741	0.6219		55.9375	0.8179		65.3277	0.8185
cn10355	3	36.0603	0.7155		34.7348	0.6908		20.3815	0.4731		49.4473	0.7018		39.2638	0.699		14.4056	0.5034		28.587	0.7089		220.853	0.5104
cn10356	3	15.6323	0.619		18.0618	0.6394		12.3089	0.5279		16.0372	0.5907		16.4505	0.5936		21.7865	0.573		14.8704	0.6334		13.5864	0.6307
cn10357	3	326.504	0.7504		693.962	0.8133		109.068	0.6068		663.412	0.7619		687.364	0.7162		44.8684	0.4813		817.739	0.8337		903.265	0.7966
cn10358	3	1566.21	0.7949		1625.73	0.7901		1121.4	0.7488		1626.94	0.7645		1924.48	0.7906		1462	0.7687		1829.69	0.824		1823.12	0.826
cn10359	3	18.9632	0.6836		16.8365	0.6502		20.685	0.6393		21.4221	0.6666		16.9512	0.6299		12.1144	0.6038		26.4371	0.7291		37.3917	0.7434
cn1036	3	15691.4	0.9789		16175.3	0.9809		12341.2	0.9621		21116	0.9637		21304.5	0.9679		9080.79	0.9311		19497.4	0.9501		23665.4	0.9814
cn10360	3	63.4074	0.7369		89.6173	0.8158		46.6561	0.6569		158.225	0.814		142.171	0.7636		117.721	0.7376		162.415	0.7688		308.717	0.7014
cn10361	3	17.8804	0.6407		35.6866	0.686		21.2471	0.5733		20.0478	0.6367		32.3009	0.62		14.3466	0.5661		33.9269	0.6658		73.3742	0.6222
cn10362	3	1195.66	0.819		3948.64	0.9091		669.226	0.749		2263.55	0.8346		2016.59	0.8495		597.26	0.7536		7449.09	0.9513		7214.21	0.9483
cn10363	3	34.424	0.7161		17.5623	0.6278		17.0603	0.5757		20.8362	0.6174		27.2734	0.6349		35.0092	0.6275		18.7344	0.6655		30.5738	0.7415
cn10364	3	26.8759	0.6071		30.3965	0.6417		16.7769	0.5637		19.6184	0.6012		29.468	0.6592		35.0481	0.643		18.7241	0.6604		23.0928	0.6785
cn10365	3	28.9491	0.6588		23.7059	0.6613		22.4329	0.6043		21.6296	0.6039		19.63	0.6112		17.1986	0.5543		17.0231	0.6617		18.6207	0.6692
cn10366	3	17.7997	0.6061		36.6411	0.676		23.0552	0.5747		35.0933	0.6296		22.6172	0.6253		16.7321	0.5628		35.6685	0.7321		29.9863	0.7079
cn10367	3	99.1123	0.8442		106.896	0.8524		28.9275	0.6641		123.11	0.8189		93.343	0.7978		70.0861	0.7281		91.8143	0.8689		120.516	0.9105
cn10368	3	106.478	0.7066		95.005	0.7415		51.8943	0.6711		74.9395	0.7175		86.5338	0.7237		72.2274	0.6716		137.747	0.7901		122.512	0.8112
cn10369	3	77.185	0.7316		87.3404	0.7166		142.605	0.5579		92.574	0.7382		104.784	0.7467		119.988	0.5896		133.633	0.7918		143.399	0.8474
cn1037	3	5347.93	0.9838		5662.56	0.9708		3468.21	0.9794		6524.17	0.9542		6005.05	0.9614		4190.26	0.947		4019.1	0.969		6879.51	0.972
cn10370	3	23.2361	0.6592		22.2394	0.6331		23.4242	0.6294		24.7238	0.6428		18.3887	0.6024		43.0505	0.6957		20.65	0.683		36.2552	0.7586
cn10371	3	2194.52	0.7981		1911.94	0.7697		1509.19	0.7672		2557.64	0.7399		2592.8	0.7952		1428.21	0.7277		2091.63	0.8109		1859.41	0.7828
cn10372	3	38.8203	0.6444		34.562	0.6949		27.9897	0.6339		26.1473	0.652		25.7602	0.6135		33.9079	0.6537		29.4624	0.7216		31.921	0.7494
cn10373	3	43.5733	0.765		57.1967	0.6693		30.8501	0.6946		22.5368	0.6787		20.9028	0.6727		46.0906	0.7345		38.2939	0.733		52.5046	0.7986
cn10374	3	36.6185	0.6753		60.9847	0.6623		33.6922	0.6807		40.2495	0.7276		45.6699	0.6909		207.779	0.8533		34.5286	0.7621		31.6113	0.7592
cn10375	3	1379.83	0.95		1036.72	0.9881		477.171	0.9224		1870.88	0.9124		1150.49	0.9028		173.758	0.7223		859.876	0.8911		1556.92	0.9319
cn10376	3	15.7306	0.6456		29.6434	0.7215		35.0142	0.6271		22.4615	0.6624		28.1738	0.704		15.883	0.6196		17.3159	0.6745		24.907	0.7549
cn10377	3	19.7146	0.6627		27.1011	0.7017		30.4024	0.676		68.3294	0.7161		58.1609	0.714		16.5495	0.6193		26.8636	0.7005		26.1855	0.7082
cn10378	3	2678.7	0.782		1378.62	0.7933		2040	0.7889		5349.07	0.7426		2133.63	0.7685		954.667	0.7598		5419.57	0.7213		5220.36	0.7782
cn10379	3	56.8812	0.7895		85.0537	0.787		36.5825	0.6987		49.6676	0.6551		55.8709	0.7516		31.6163	0.6951		56.1525	0.7402		79.2099	0.7827
cn1038	3	3539.66	0.9549		3045.7	0.9418		2397.68	0.897		3352.34	0.9032		1312.87	0.813		1724.31	0.8851		965.299	0.8833		1965.22	0.9425
cn10380	3	1127.51	0.8417		1305.04	0.89		3259.93	0.9058		1583.45	0.8469		1332.94	0.8303		2799.89	0.8862		1680.51	0.8644		1453.69	0.8739
cn10381	3	1596.68	0.9857		1394.28	0.9887		1692.3	0.9904		2239.27	0.9405		1800.14	0.9474		7457.39	0.9721		1174.36	0.9877		3665.34	0.976
cn10382	3	19.4983	0.6214		19.7586	0.5864		26.8636	0.5899		22.1823	0.6239		17.8846	0.5896		27.2546	0.5625		21.3216	0.6607		23.6765	0.6804
cn10383	3	41.8722	0.7188		24.9865	0.6495		22.6212	0.5811		35.9423	0.6341		29.8591	0.6211		21.7817	0.5869		27.9529	0.6843		17.6149	0.62
cn10384	3	6868.35	0.9251		9800.22	0.9561		6257.17	0.584		7737.29	0.8924		7281.3	0.9068		4280.61	0.8703		11176.8	0.9409		9756.01	0.9453
cn10385	3	51.1999	0.6181		128.341	0.7344		56.7996	0.5231		64.8697	0.6532		76.6772	0.6247		22.4011	0.5289		50.746	0.7185		224.278	0.6091
cn10386	3	28.5588	0.6826		78.2335	0.8315		73.1562	0.6715		36.398	0.6782		24.37	0.6479		118.25	0.7781		34.4972	0.7155		26.3729	0.7155
cn10387	3	23.7859	0.6225		33.074	0.6844		22.6471	0.5941		24.8569	0.6275		22.5516	0.62		12.546	0.5266		32.896	0.6815		22.0983	0.6873
cn10388	3	22.6273	0.6464		28.5142	0.6796		20.6061	0.6122		25.5789	0.6312		18.9762	0.6066		71.2369	0.7385		18.1168	0.6595		21.2769	0.6942
cn10389	3	20.6996	0.6169		23.7583	0.6295		19.2049	0.5757		19.2512	0.599		20.7842	0.5915		21.951	0.5568		20.6157	0.6403		24.1462	0.6531
cn1039	3	12491.9	0.9841		11903.8	0.98		7254.64	0.9848		11293.1	0.9537		6513.06	0.956		10614.9	0.9732		4514.6	0.975		9065.75	0.9733
cn10390	3	444.909	0.8728		942.925	0.9681		181.93	0.6552		593.76	0.8743		826.721	0.9093		90.2923	0.7181		395.121	0.9182		1183.58	0.9686
cn10391	3	19.3152	0.6217		19.9378	0.6262		27.063	0.6128		22.0533	0.6085		17.4806	0.5852		18.3697	0.5583		23.1688	0.6745		20.7174	0.6538
cn10392	3	3827.64	0.9459		3993.17	0.9764		1653.79	0.8961		2664.06	0.9317		3265.76	0.9474		1576.29	0.6479		2883.04	0.9398		3065.81	0.9393
cn10393	3	26.036	0.7101		20.8977	0.6562		35.4626	0.7023		20.7632	0.6293		18.5417	0.6385		21.3707	0.525		22.9553	0.7265		19.0011	0.7101
cn10394	3	26.2204	0.6753		26.766	0.6585		25.3713	0.5852		19.804	0.5922		22.5841	0.6253		25.3655	0.6033		17.6348	0.6507		28.922	0.722
cn10395	3	1016.12	0.973		1237.76	0.974		985.551	0.9438		1469.14	0.9269		1142.66	0.9333		724.045	0.9314		1592.6	0.9431		1215.39	0.9602
cn10396	3	21.1792	0.6286		25.5753	0.6432		20.994	0.581		32.9039	0.6629		23.5925	0.6156		23.0053	0.5762		26.1122	0.6851		33.4719	0.7182
cn10397	3	23.9965	0.7025		62.2548	0.7028		29.5744	0.686		23.2311	0.6835		25.0524	0.6892		26.8954	0.6413		63.1353	0.8176		32.7201	0.7926
cn10398	3	22.2666	0.6387		24.7765	0.6721		28.5648	0.6029		16.692	0.5965		21.2769	0.6226		18.8708	0.5916		26.0869	0.7098		33.369	0.7258
cn10399	3	15.5982	0.6621		61.9379	0.7951		18.2201	0.5262		32.9901	0.7005		36.6325	0.694		63.4686	0.7222		52.8116	0.8066		44.7164	0.7496
cn104	3	83.3247	0.7579		79.0204	0.7669		46.5104	0.582		102.486	0.7497		55.0643	0.7081		59.8246	0.6779		46.9069	0.7222		203.835	0.7833
cn1040	3	28.5406	0.6851		30.3002	0.6565		25.7578	0.6121		28.6316	0.6544		37.3383	0.6635		21.3981	0.5989		42.6772	0.7412		56.1403	0.6767
cn10400	3	30.3586	0.6722		25.0747	0.651		21.2878	0.6058		19.044	0.6159		25.2374	0.6519		54.9411	0.6746		33.8109	0.7468		34.6511	0.6564
cn10401	3	864.699	0.9157		917.776	0.9218		988.582	0.8665		1147.48	0.8828		1331.3	0.876		926.629	0.7152		1113.3	0.9392		1160.06	0.9393
cn10402	3	64.3723	0.7357		49.8684	0.5807		56.1721	0.6807		51.6254	0.7184		34.0576	0.6605		29.8151	0.638		30.2332	0.7018		34.3854	0.7493
cn10403	3	19.1572	0.6437		25.3814	0.6873		19.1471	0.6314		27.9847	0.7066		24.4981	0.6822		30.6277	0.622		26.1029	0.7332		24.2639	0.709
cn10405	3	66.3292	0.7329		119.546	0.8339		44.257	0.6775		119.712	0.7962		115.469	0.8096		41.5448	0.671		64.0833	0.7908		87.4037	0.8071
cn10406	3	43.9648	0.7311		33.1905	0.7008		82.4787	0.735		31.9714	0.6517		30.8435	0.6611		23.6921	0.6123		31.566	0.7356		48.761	0.7649
cn10407	3	6293.19	0.9844		7955.55	0.9687		3215.24	0.9181		6232.7	0.933		5542.26	0.9251		4571.14	0.9232		3999.69	0.9017		7328.05	0.932
cn10408	3	2868.94	0.9578		2864.8	0.9669		1933.9	0.852		2333.41	0.9		2635.47	0.8735		2557.38	0.8046		4359.91	0.9001		3081.93	0.9334
cn10409	3	34.1097	0.7106		59.6942	0.7409		33.7517	0.6907		36.0603	0.6723		41.1064	0.7066		68.4578	0.7653		36.2923	0.7503		47.0493	0.7053
cn1041	3	9420.07	0.9769		10205.8	0.9849		10164.2	0.969		10391.7	0.941		10843.6	0.9492		11630.4	0.9154		8095.3	0.9745		10245.4	0.9818
cn10410	3	20.3709	0.6277		21.9733	0.6358		17.9738	0.5806		31.4575	0.6589		24.4806	0.6246		24.9581	0.5798		19.7167	0.6632		43.6665	0.6974
cn10411	3	16.6036	0.6192		13.8594	0.5806		27.8428	0.6362		24.4954	0.6123		17.7234	0.5981		34.9068	0.6107		27.445	0.7142		18.4042	0.6761
cn10412	3	26.4414	0.6318		21.9526	0.6249		20.1833	0.5822		21.9378	0.6251		14.7938	0.5825		20.3827	0.5896		15.7455	0.6402		38.5974	0.624
cn10413	3	48.0508	0.6976		67.2422	0.6933		39.9736	0.6581		19.0848	0.5879		29.3429	0.6481		19.8514	0.5602		78.3328	0.6976		23.2492	0.6814
cn10414	3	27.2282	0.6849		20.6293	0.6456		28.2678	0.6002		29.7961	0.5983		32.7586	0.6841		33.4859	0.6294		36.7302	0.6775		27.0874	0.7133
cn10415	3	45.3111	0.7697		28.5355	0.6974		60.8781	0.7571		32.5476	0.6653		35.6328	0.6273		28.3787	0.6511		41.5102	0.762		33.9952	0.7325
cn10416	3	26.036	0.666		17.4068	0.6171		34.8838	0.6016		26.2941	0.6219		16.9523	0.5915		17.1745	0.5824		18.8401	0.6184		32.3707	0.6857
cn10417	3	51.4386	0.7414		65.395	0.7758		17.4717	0.5813		41.2868	0.6954		35.1644	0.6845		20.2888	0.5651		22.6786	0.6904		56.9445	0.7884
cn10418	3	951.109	0.9839		967.618	0.9856		1107.7	0.9577		970.719	0.9267		924.574	0.931		1211.27	0.9544		974.803	0.9716		952.809	0.976
cn10419	3	33.769	0.7003		20.3424	0.6564		15.4142	0.6029		17.0732	0.6158		17.0717	0.6318		14.8966	0.5754		19.6856	0.6824		21.135	0.7077
cn1042	3	2627.98	0.9754		3378.31	0.9733		1988.84	0.9596		1654.68	0.8737		1905.05	0.9051		3724.57	0.9527		2191.09	0.9664		1419.06	0.9648
cn10420	3	71.8676	0.7468		106.501	0.7801		50.6204	0.6743		94.4754	0.7469		133.174	0.7739		35.9932	0.6233		111.127	0.8143		84.8242	0.7604
cn10421	3	42.0485	0.6514		33.2713	0.7017		30.1165	0.6464		43.3685	0.7118		49.881	0.7312		29.4518	0.6118		50.6879	0.709		23.3644	0.6839
cn10422	3	117.393	0.8387		161.919	0.8695		48.3755	0.6932		138.092	0.7463		137.073	0.7323		58.6755	0.5678		111.076	0.8314		162.144	0.8814
cn10423	3	1151.25	0.9084		1787.25	0.959		1148.7	0.8901		1240.71	0.8935		2097.7	0.9198		800.379	0.8874		3101.63	0.9564		2345.82	0.9645
cn10424	3	84.5328	0.7972		83.8153	0.7839		90.9513	0.7909		61.9107	0.7579		40.5074	0.7048		26.908	0.6277		37.4907	0.7747		50.1167	0.8169
cn10425	3	23.9998	0.6734		23.0325	0.6763		23.1689	0.653		28.4893	0.6696		46.9884	0.718		16.935	0.5943		38.434	0.7633		25.3892	0.7284
cn10426	3	465.367	0.9158		349.543	0.8975		587.773	0.7588		598.183	0.8784		405.752	0.8644		607.572	0.5638		264.186	0.8816		475.038	0.9394
cn10427	3	20.8362	0.6388		27.0345	0.6505		42.9128	0.6265		16.5277	0.5866		21.7759	0.5887		15.8133	0.5549		27.4555	0.7053		27.0222	0.7161
cn10428	3	20.6917	0.6175		23.0916	0.6156		46.297	0.709		18.0043	0.5755		22.2126	0.6005		17.4672	0.5691		17.2935	0.6558		20.4276	0.682
cn10429	3	148.061	0.7595		276.136	0.7861		66.3151	0.6523		232.405	0.7632		182.66	0.7583		176.711	0.7383		187.219	0.8094		212.943	0.8244
cn1043	3	2007.44	0.9814		1267.95	0.9646		2352.03	0.9542		1915.61	0.9264		1644.43	0.9245		1145.71	0.9351		1602.75	0.9778		2291.87	0.9691
cn10430	3	33.2426	0.7035		19.7087	0.6905		32.2332	0.7212		17.4808	0.6579		25.1	0.6883		26.4178	0.6966		28.8746	0.7201		25.8665	0.757
cn10431	3	9941.18	0.9768		12606.9	0.9804		3690.84	0.9642		10451.4	0.9597		10731.3	0.9657		4444.23	0.9585		9653.5	0.983		13023.5	0.9776
cn10432	3	2506.74	0.9862		3416.83	0.9742		1800.09	0.8301		4053.45	0.9517		4009.07	0.9625		1590.56	0.8993		4547.85	0.9743		4955.47	0.9766
cn10433	3	1562.55	0.8897		1977.72	0.9045		678.525	0.779		2739.37	0.8834		1991.93	0.8665		429.611	0.7438		1009.48	0.8562		3075.23	0.9523
cn10434	3	24.619	0.6534		18.378	0.6552		46.8275	0.7245		31.9334	0.6195		21.6821	0.6757		47.5356	0.7302		40.3304	0.7376		29.5514	0.7432
cn10435	3	234.063	0.9048		177.17	0.8891		495.593	0.9331		755.785	0.9095		209.314	0.8154		230.621	0.8678		383.642	0.954		548.576	0.9779
cn10436	3	928.427	0.7906		1195.49	0.8112		859.913	0.7606		1503.95	0.807		1845.36	0.813		620.216	0.7244		1333.81	0.811		1549.27	0.8004
cn10437	3	19.849	0.689		16.8694	0.6669		38.3159	0.6353		21.1514	0.6771		23.658	0.6769		11.8033	0.6167		17.2557	0.6862		25.5779	0.7453
cn10438	3	118.445	0.8221		195.759	0.8902		67.6109	0.6997		220.827	0.8456		138.637	0.8059		43.1946	0.6924		152.286	0.7887		341.12	0.9283
cn10439	3	36.0858	0.6883		46.7872	0.763		18.9751	0.6044		44.5142	0.7113		34.6196	0.6792		50.0792	0.6605		23.6334	0.6997		21.5932	0.7128
cn1044	3	72.151	0.8189		152.404	0.881		112.913	0.3129		103.903	0.7994		112.59	0.7972		42.7242	0.3794		94.126	0.8565		60.0297	0.8298
cn10440	3	30.472	0.6638		31.8529	0.71		19.0346	0.5578		32.7933	0.6882		27.3153	0.6578		19.4249	0.505		18.4915	0.6817		21.4955	0.6941
cn10441	3	58.8604	0.7258		37.9568	0.6784		214.352	0.8561		34.9873	0.6764		56.3089	0.7231		112.948	0.7716		28.1794	0.711		43.2579	0.6792
cn10442	3	64.8046	0.6968		68.1758	0.7447		30.4024	0.6486		98.2027	0.712		91.7649	0.7335		29.7458	0.6375		101.533	0.7915		99.9409	0.7485
cn10443	3	31.825	0.7072		25.144	0.6706		29.413	0.5721		18.0184	0.6317		13.7852	0.6207		25.5277	0.6827		20.9701	0.7103		18.7148	0.6939
cn10444	3	31.461	0.7156		28.4031	0.6987		26.6499	0.6717		13.9917	0.6385		23.73	0.6878		20.7772	0.6555		27.7708	0.7466		17.3858	0.7038
cn10445	3	71.1118	0.7584		96.7186	0.7893		94.7404	0.6465		47.8049	0.6718		79.0704	0.7279		31.7596	0.6341		52.7046	0.7674		57.2305	0.7735
cn10446	3	45.5838	0.6882		19.991	0.6452		20.3976	0.579		19.2661	0.6184		25.5547	0.6479		35.5685	0.6289		16.676	0.6488		30.4866	0.7125
cn10447	3	1792.2	0.9471		2327.09	0.964		809.641	0.8514		1724.19	0.9084		2316.19	0.9104		1449.32	0.9036		3023.11	0.9467		1992.51	0.957
cn10448	3	24.9379	0.6837		55.067	0.7351		17.3665	0.6179		43.1168	0.6107		47.7269	0.7115		16.1534	0.5932		42.9059	0.7042		101.885	0.7425
cn10449	3	30.6438	0.7089		35.2961	0.6863		19.3819	0.5712		35.1745	0.7052		25.7294	0.6549		77.4923	0.6551		23.3119	0.7024		18.0623	0.6892
cn1045	3	15.3662	0.6024		19.8732	0.6007		59.4228	0.5957		21.9518	0.6098		21.3957	0.6229		33.3718	0.5894		30.3487	0.6875		15.7431	0.6423
cn10450	3	25.0969	0.6482		24.9581	0.6748		21.6542	0.5853		20.419	0.6318		24.2524	0.6308		19.2873	0.5882		21.8553	0.6936		28.3423	0.669
cn10451	3	2133.87	0.9827		2418.77	0.9824		1641	0.9766		2027.77	0.9409		2168.72	0.9545		1955.39	0.968		1827.91	0.9847		2191.75	0.9767
cn10452	3	40.3177	0.7825		64.9877	0.7917		48.3435	0.7564		94.0802	0.7795		111.168	0.8042		42.8776	0.7113		69.5637	0.8507		84.4203	0.8581
cn10453	3	31.3335	0.7226		64.5617	0.7377		74.7202	0.7735		59.3464	0.7285		54.3327	0.7202		42.3256	0.6926		53.3647	0.7785		66.1897	0.8066
cn10454	3	31.9742	0.7479		100.911	0.8618		25.9123	0.6482		78.5153	0.7733		60.9254	0.757		45.9506	0.7275		26.4108	0.735		49.5896	0.7903
cn10455	3	22.9477	0.6489		21.2371	0.6357		16.8483	0.5468		14.1839	0.568		12.5736	0.5523		24.6381	0.5963		16.4264	0.6359		17.7513	0.6276
cn10456	3	18.9317	0.6277		23.7695	0.6591		28.7997	0.5993		38.9626	0.6523		29.7961	0.624		38.3347	0.6143		30.6288	0.7147		27.1635	0.7123
cn10457	3	2658.43	0.9883		2347.45	0.9728		3002.92	0.7704		2176.43	0.9364		2007.44	0.9466		2269.5	0.886		2259.23	0.9659		2336.44	0.9689
cn10458	3	892.902	0.977		868.674	0.9804		971.441	0.9563		1787.05	0.9245		900.302	0.9126		4028.73	0.9654		564.433	0.9632		1903.9	0.9786
cn10459	3	1626.17	0.909		3222.75	0.9723		1082.36	0.8993		1846.58	0.8991		1938.49	0.8745		1684.6	0.9171		2273.2	0.8401		2235.89	0.8864
cn1046	3	22.6778	0.632		26.4295	0.6636		106.23	0.6902		19.9626	0.609		17.3104	0.5842		49.6174	0.6712		28.1599	0.7026		24.4418	0.6869
cn10460	3	726.476	0.9293		967.053	0.942		308.019	0.7959		755.405	0.8657		968.289	0.8944		618.391	0.8477		956.785	0.9357		1021	0.9531
cn10462	3	30.2865	0.673		57.881	0.7529		38.2594	0.6685		43.2579	0.6995		45.6571	0.7012		42.1484	0.6809		34.424	0.7424		48.1872	0.793
cn10463	3	21.4412	0.613		18.6349	0.6101		25.6843	0.5837		20.2195	0.5974		23.5694	0.5851		28.459	0.5843		17.4876	0.6386		14.1977	0.6137
cn10464	3	3758.68	0.8249		4587.39	0.8644		5032.36	0.8433		4272.88	0.8331		3933.88	0.8419		6016	0.852		4344.9	0.8923		4305.72	0.9
cn10465	3	4273.44	0.9839		5452.56	0.9761		2479.09	0.9691		4420.59	0.9478		4831.43	0.959		3232.63	0.9651		5690.78	0.9761		4381.38	0.9727
cn10466	3	71.6965	0.6363		67.6665	0.7814		36.5347	0.6653		39.0347	0.7021		53.6186	0.7277		91.5776	0.757		43.4333	0.7558		78.3666	0.8386
cn10467	3	104.121	0.7894		83.8932	0.7561		111.913	0.7613		163.574	0.8071		109.068	0.7357		134.382	0.7945		146.014	0.8699		145.367	0.7821
cn10468	3	1077.91	0.9792		1289.4	0.9906		1065.63	0.9531		1257.46	0.922		1251.12	0.9267		1112.23	0.9198		1701.47	0.9914		1437.21	0.9784
cn10469	3	24.4507	0.6984		20.6685	0.6899		16.7232	0.6622		21.7896	0.6944		36.0438	0.7387		34.7907	0.7319		19.042	0.6813		18.179	0.7146
cn1047	3	944.073	0.9846		755.854	0.9852		1165.09	0.9834		526.156	0.9066		598.393	0.9027		864.649	0.9454		820.883	0.9661		603.466	0.9794
cn10470	3	39.1932	0.713		81.6047	0.7962		71.6384	0.4991		60.6226	0.7129		48.9856	0.7095		28.8924	0.6023		35.0593	0.7527		56.3604	0.7692
cn10471	3	462.64	0.9624		550.134	0.9767		703.254	0.9414		637.13	0.9078		943.324	0.9297		3729.87	0.9709		347.954	0.9479		944.67	0.9801
cn10472	3	507.154	0.8313		259.154	0.879		346.94	0.8982		662.024	0.9027		458.584	0.8888		407.962	0.8944		301.635	0.8975		412.556	0.9658
cn10473	3	516.481	0.9272		472.349	0.9555		501.738	0.8811		357.087	0.8663		319.074	0.8697		309.597	0.8091		296.971	0.9354		230.614	0.9316
cn10474	3	91.8598	0.8023		118.165	0.8313		178.825	0.6268		112.414	0.7777		64.9205	0.7181		243.692	0.8242		71.1352	0.7451		177.44	0.9095
cn10475	3	63220.2	0.9918		64056.9	0.9931		47186.1	0.9886		61550.7	0.9901		60347.2	0.9936		41757.6	0.9705		50888.7	0.9931		63220.2	0.9957
cn10476	3	1122.87	0.9762		808.628	0.9881		737.949	0.9402		1013.64	0.9214		1007.66	0.9272		969.671	0.9544		1312.2	0.9773		866.419	0.98
cn10477	3	1442.35	0.9892		1408.4	0.9888		934.102	0.9502		2198.02	0.9277		2907.43	0.9505		1073.78	0.9027		2806.77	0.9642		2162.11	0.9775
cn10478	3	85.2084	0.8041		92.0528	0.8218		153.667	0.736		65.1127	0.7557		72.4122	0.741		191.273	0.7693		77.936	0.7932		56.8416	0.7961
cn10479	3	28.8027	0.6153		21.5471	0.6618		18.1726	0.6036		35.8193	0.6903		22.8259	0.6473		31.4407	0.6607		28.2529	0.7156		22.1136	0.7012
cn1048	3	9619.57	0.9788		7937.61	0.9828		9263.16	0.9685		9680.86	0.9492		9645.95	0.9577		5762.75	0.9475		13350.2	0.9678		6920.08	0.9782
cn10480	3	60.3948	0.7917		41.0443	0.7313		57.7787	0.5982		48.5757	0.7238		45.7393	0.7215		49.3017	0.6361		45.8964	0.7749		28.5834	0.7265
cn10481	3	681.268	0.9635		535.264	0.9346		687.488	0.9572		928.866	0.9087		737.538	0.9108		513.559	0.9094		1211.56	0.9777		934.117	0.9735
cn10482	3	3600.93	0.9842		2853.46	0.9817		5617.22	0.9802		4028.73	0.9421		3382.3	0.9572		4459.52	0.9701		4584.18	0.9752		4310.98	0.976
cn10483	3	92.1001	0.7705		73.9571	0.7453		165.09	0.7267		134.629	0.7639		87.7218	0.7305		149.296	0.5931		117.555	0.8295		124.428	0.8596
cn10484	3	424.698	0.955		592.409	0.9639		561.975	0.9623		997.156	0.9221		723.565	0.9055		625.433	0.9402		747.621	0.9817		747.218	0.9801
cn10485	3	2747.57	0.9838		2255.97	0.9839		1997.31	0.9503		3316.05	0.9455		2094.04	0.9524		1160.72	0.9582		2655.49	0.9797		2747.32	0.9761
cn10486	3	30227.6	0.9798		37173.5	0.9872		18807.6	0.9657		28927.9	0.9658		28643.6	0.9685		24840	0.9577		25423.1	0.9815		31906.7	0.9809
cn10487	3	24338.7	0.9801		30463.4	0.9794		24594.5	0.9507		24395.5	0.9644		26241.8	0.9683		20986.4	0.9145		26542.2	0.9824		28368.5	0.9821
cn10488	3	2046.23	0.9761		1304.98	0.9819		2267.5	0.9504		1899.44	0.941		2158.91	0.9527		1237.89	0.9481		1254.3	0.9678		1384.15	0.9731
cn10489	3	266.367	0.9364		158.484	0.8979		353.198	0.9285		389.383	0.8866		184.241	0.8501		387.225	0.9182		341.225	0.9492		223.535	0.9531
cn10490	3	1516.15	0.9937		1402.89	0.9897		1194.49	0.9762		2522.2	0.9354		2445.81	0.9479		2259.31	0.9548		1347.46	0.9791		2906.96	0.9733
cn10492	3	305.437	0.9432		165.87	0.9023		237.995	0.8632		343.065	0.8873		254.474	0.8699		260.397	0.8822		160.728	0.8887		214.457	0.9562
cn10493	3	39.5022	0.7339		59.4687	0.6949		24.5442	0.6136		62.9746	0.7287		56.3732	0.7312		31.1843	0.6366		48.1999	0.7796		72.8535	0.8393
cn10494	3	69.4169	0.7272		63.6561	0.7164		61.6388	0.6451		73.7151	0.7003		58.859	0.6668		57.8548	0.5792		82.299	0.7623		84.7537	0.7682
cn10495	3	63.6246	0.786		40.2018	0.7244		60.2616	0.664		37.0099	0.6819		36.53	0.6893		29.8381	0.6468		65.078	0.8051		66.83	0.8285
cn10496	3	22.0418	0.6374		16.2093	0.5847		27.2029	0.6244		26.0062	0.6156		20.7232	0.6174		17.746	0.534		21.3216	0.6628		23.8103	0.6865
cn10498	3	321.662	0.7951		291.969	0.7065		370.301	0.8111		426.768	0.8197		357.081	0.8003		282.386	0.8117		356.647	0.8626		243.258	0.8403
cn10499	3	62.8035	0.6833		48.0064	0.7411		58.6635	0.6792		42.0808	0.6139		31.9772	0.6209		52.0876	0.6821		45.2357	0.7575		39.6011	0.7507
cn105	3	97.16	0.6999		115.754	0.8164		30.6437	0.5507		63.3868	0.6998		63.0967	0.7169		20.2127	0.5372		108.113	0.8307		153.292	0.8682
cn1050	3	94.42	0.7574		64.1241	0.7577		62.9108	0.5612		52.2352	0.6904		73.8243	0.6944		33.7548	0.6292		45.4281	0.7013		70.018	0.7612
cn10500	3	48.1311	0.7356		22.5021	0.6274		34.8185	0.6143		28.0656	0.6419		33.7901	0.6461		20.6692	0.5713		22.3944	0.6877		26.0411	0.6976
cn10501	3	1067.59	0.985		985.899	0.9769		1429.69	0.9838		2234.51	0.9386		852.399	0.9254		716.24	0.9406		1759.38	0.9866		1088.52	0.9636
cn10502	3	26.9688	0.6554		15.8418	0.5977		28.1384	0.6128		29.5973	0.6322		24.6112	0.6193		44.0773	0.6821		90.4726	0.6916		22.288	0.6689
cn10503	3	485.927	0.9348		481.676	0.9537		567.157	0.9247		551.149	0.8933		406.935	0.8895		312.515	0.8868		459.598	0.9241		456.041	0.967
cn10504	3	21.4714	0.5694		18.9984	0.6193		21.9988	0.6076		19.8313	0.5682		22.6172	0.6121		29.8381	0.6265		16.8903	0.6408		15.95	0.6304
cn10505	3	104.06	0.7828		203.714	0.8973		96.032	0.7308		296.944	0.864		287.976	0.8752		61.1324	0.5639		277.99	0.9114		232.8	0.894
cn10506	3	24.6122	0.6519		28.8951	0.7195		18.1438	0.6255		38.6487	0.7161		36.6536	0.6647		54.3607	0.6742		38.3922	0.7263		40.5245	0.7288
cn10507	3	2620.66	0.8455		2309.95	0.7088		3049.75	0.817		1779.79	0.7519		2199.29	0.7262		1266.04	0.7478		2629.3	0.8765		2708.5	0.8766
cn10508	3	1694.87	0.9771		1797.07	0.9865		1531.4	0.9649		2160.33	0.9321		1305.82	0.9386		1168.82	0.9446		1111.16	0.9806		1451.17	0.9699
cn10509	2	90.605	0.6958		104.997	0.8227		64.454	0.699		80.937	0.7352		64.6783	0.7061		47.898	0.6265		221.058	0.9174		123.024	0.8828
cn1051	3	41.6619	0.7419		64.8492	0.7742		28.7031	0.5888		54.1852	0.7318		49.224	0.7312		59.8246	0.6256		53.0757	0.802		26.9448	0.7163
cn10510	3	37.0348	0.7437		25.8188	0.6921		89.1661	0.6797		53.1515	0.7609		41.4928	0.7169		21.6886	0.6271		46.7551	0.7953		45.0821	0.801
cn10511	3	2281.08	0.975		2251.47	0.9823		1814.54	0.9814		1985.65	0.9361		1628.85	0.9472		2082.94	0.9581		2822.04	0.9881		3102.86	0.9655
cn10512	3	4344.89	0.9858		3266.54	0.971		3697.34	0.9678		4118.1	0.9404		4743.94	0.9466		5199.66	0.9645		2819.55	0.9528		4192.83	0.9742
cn10513	3	28.7119	0.6667		25.2228	0.6629		87.8088	0.6414		22.3496	0.5689		25.6799	0.6371		20.7623	0.6095		22.5225	0.7028		21.7204	0.6981
cn10514	3	52.3526	0.7587		37.2438	0.7222		42.0492	0.6071		53.0928	0.6697		74.6692	0.7363		82.9746	0.6813		75.7607	0.7878		65.7734	0.8404
cn10515	3	38.521	0.7041		22.8809	0.6271		27.0426	0.6127		53.5809	0.7243		68.6639	0.7412		63.6691	0.7154		22.6804	0.6669		27.9919	0.7099
cn10516	3	62.3418	0.7882		35.951	0.7102		134.087	0.8333		38.3347	0.7051		52.2841	0.7205		90.5408	0.77		39.0826	0.7629		37.4597	0.7642
cn10517	3	7967.41	0.9833		5294.54	0.9767		6805.93	0.9686		4536.49	0.9482		5961.54	0.963		4131.66	0.9547		7865.09	0.9919		6440.94	0.9755
cn10518	3	2722.72	0.9252		1266.77	0.8877		1308.77	0.8388		1100.54	0.8451		2108.07	0.8442		1186.44	0.7398		886.129	0.8456		1038.84	0.8713
cn10519	3	477.931	0.8302		345.884	0.8104		395.914	0.7938		272.9	0.7655		349.727	0.7369		348.495	0.7423		424.575	0.8088		247.274	0.8007
cn1052	3	4014.57	0.9857		4336.49	0.9795		4086.9	0.9524		4455.58	0.9525		3953.25	0.9618		6568.29	0.9674		4550.12	0.9831		3925.45	0.9758
cn10520	3	764.126	0.9739		666.101	0.975		973.34	0.9465		661.542	0.9067		1095.89	0.9311		889.143	0.9237		1358.02	0.9859		912.469	0.9723
cn10521	3	20.0689	0.6366		34.3228	0.6969		32.4789	0.6521		20.942	0.6233		21.8605	0.6264		24.1417	0.491		25.3639	0.6943		26.0986	0.6954
cn10522	3	65.2377	0.7736		52.2033	0.7458		142.564	0.8382		63.2355	0.7452		50.2736	0.6852		167.782	0.8484		66.7052	0.8223		66.6241	0.8034
cn10523	3	21829.7	0.9804		19289	0.982		15865.1	0.9691		22280.1	0.9633		22873.3	0.9678		14055.6	0.9731		14286.4	0.9911		22572.7	0.9812
cn10524	3	35.9825	0.701		31.8319	0.649		54.2254	0.6611		38.2196	0.6399		86.3075	0.6509		36.7993	0.6383		48.9179	0.7397		42.4493	0.6705
cn10525	3	309.883	0.9423		247.626	0.9094		232.016	0.8907		302.754	0.8838		290.349	0.887		357.39	0.9117		322.704	0.9232		286.351	0.9622
cn10526	3	398.288	0.9452		402.962	0.9597		775.586	0.9371		642.919	0.9041		434.459	0.8945		303.128	0.7112		508.017	0.9636		216.373	0.9452
cn10527	3	45.8074	0.7048		53.6757	0.7259		109.278	0.7594		49.9303	0.6863		54.0619	0.707		53.0187	0.6722		36.0898	0.7172		64.4198	0.7805
cn10528	3	97.4746	0.8564		135.256	0.8904		101.43	0.7797		85.9426	0.7722		88.8918	0.7542		107.81	0.7539		153.825	0.8515		101.255	0.8915
cn10529	3	20.7879	0.6555		15.732	0.5677		27.3782	0.6474		15.1644	0.5836		11.6132	0.5608		15.8907	0.5828		19.6497	0.6788		22.5726	0.699
cn1053	3	1577.39	0.9744		1925.18	0.976		2953.15	0.9516		2043.81	0.9319		1581.9	0.9336		1422.86	0.9242		2124.56	0.9826		1932.14	0.974
cn10530	3	8422.54	0.9838		6825.71	0.9824		7131.7	0.978		6580.15	0.9405		7657.55	0.9519		9405.48	0.9727		5867.13	0.9783		4960.26	0.9776
cn1054	3	965.041	0.984		882.663	0.9802		1107.79	0.9785		665.63	0.9185		619.379	0.9245		719.739	0.9473		649.559	0.9751		622.155	0.9854
cn1055	3	2461.9	0.9872		2657.58	0.9799		2404.15	0.9426		3162.68	0.9484		3412.15	0.9576		3131.43	0.9319		3800.06	0.9772		3828.37	0.9721
cn1056	3	4786.49	0.9719		2469.77	0.9466		5559.66	0.9646		3942.14	0.9168		3122.98	0.9124		3694.29	0.9373		2758.28	0.9587		3297.9	0.9673
cn1057	3	3014.32	0.9867		3302.48	0.9773		4109.21	0.9521		3076.18	0.9438		2885.21	0.9481		3323.36	0.9413		2826.94	0.9606		2816.43	0.9755
cn1058	3	27419.4	0.9814		29646.3	0.9849		22356.7	0.9832		26122.8	0.9654		29824.9	0.9683		29320.2	0.9772		31548.6	0.9804		27377.5	0.9837
cn1059	3	150.834	0.8955		251.106	0.9086		118.993	0.8238		260.028	0.8376		592.273	0.9182		699.331	0.923		636.732	0.8764		403.684	0.8848
cn106	3	23.1765	0.6899		28.6427	0.6861		19.4755	0.6408		24.8969	0.6637		16.6166	0.636		16.0488	0.6179		24.8206	0.7052		43.231	0.7169
cn1060	3	33.8865	0.6784		25.161	0.631		42.6832	0.5795		32.6468	0.6573		21.9518	0.6219		48.1829	0.6548		24.6762	0.6651		24.955	0.7016
cn1061	3	25.3538	0.6304		19.7922	0.6405		17.5231	0.5571		24.3283	0.6396		32.0461	0.6032		36.8248	0.5874		28.8348	0.7077		20.2544	0.6477
cn1062	3	3386.85	0.9813		2981.49	0.9801		2844.52	0.9552		3336.78	0.9367		3843.08	0.9475		3960.14	0.9619		2256.9	0.981		3530.57	0.977
cn1063	3	23.5135	0.6282		17.1164	0.5923		23.1217	0.6165		29.7802	0.6515		21.181	0.6068		17.5126	0.562		30.8819	0.6747		30.2192	0.71
cn1064	3	3003.78	0.9755		5552.97	0.9764		1118.77	0.9791		4308.61	0.9436		3307.47	0.9585		5272.2	0.9439		2183.36	0.9823		4043.64	0.9675
cn1065	3	119.104	0.8065		125.737	0.7855		85.0597	0.7441		187.116	0.7658		248.137	0.7941		163.672	0.7859		214.534	0.6867		91.4331	0.7951
cn1066	3	38.378	0.7062		28.604	0.6684		70.3326	0.7378		31.11	0.6702		32.715	0.6759		19.1067	0.5913		24.7175	0.7072		31.351	0.7376
cn1067	3	1808.63	0.9824		1595.46	0.9841		1894.62	0.9744		1679.94	0.9365		1876.71	0.9497		2933.61	0.9643		1423.42	0.9734		1254.75	0.9811
cn1068	3	2419.22	0.939		2950.68	0.9526		3552.18	0.9473		2771.61	0.8775		2744.35	0.8808		5287.56	0.9496		2438.93	0.9428		3077.19	0.9556
cn1069	3	6682.84	0.9869		8453.63	0.9787		7929.14	0.9659		5765.35	0.9474		7166.42	0.9587		8214.28	0.974		6261.76	0.9696		6421.38	0.9775
cn107	3	761.405	0.949		1744.02	0.9732		172.077	0.6131		1007.59	0.9138		1527.3	0.9337		260.084	0.7512		419.42	0.8559		2973.83	0.977
cn1070	3	49.8802	0.7273		39.8936	0.7095		18.7353	0.5741		35.3604	0.6748		30.2379	0.657		38.7882	0.6616		25.2507	0.6898		35.5187	0.739
cn1071	3	25.7618	0.6594		45.7767	0.6862		35.8834	0.6232		24.4253	0.6378		38.4106	0.6366		26.9187	0.6026		24.4959	0.6933		28.7664	0.7218
cn1072	3	49.6566	0.6997		14.8357	0.6059		40.095	0.6259		32.1116	0.6534		41.785	0.6369		24.4291	0.6146		27.9063	0.6696		32.2944	0.7164
cn1073	3	6929	0.9739		7442.71	0.9792		6616.52	0.982		6075.31	0.955		6915.33	0.9649		7592.41	0.9534		10646.1	0.9858		6794.11	0.9736
cn1074	3	42.9527	0.7021		103.3	0.7737		30.0564	0.6597		65.5581	0.7572		98.3634	0.7705		44.3974	0.7071		65.7961	0.8019		139.27	0.8845
cn1075	3	14863.3	0.9762		16613.4	0.9847		12050	0.9528		12919	0.9224		16511.5	0.9163		13529.9	0.9578		16311.1	0.9748		14584.3	0.9808
cn1076	3	347.309	0.9545		226.277	0.9136		494.126	0.8106		434.29	0.8988		272.358	0.8689		424.666	0.8495		286.675	0.9387		375.794	0.9696
cn1077	3	4318.38	0.9756		2563.05	0.9773		4011.55	0.9811		3990.89	0.9516		2477.29	0.9492		2691.79	0.9564		1961.65	0.9684		2601.83	0.9734
cn1078	3	1500.43	0.9809		3017.44	0.9786		985.108	0.9611		1135.74	0.9279		1018.91	0.936		762.958	0.9024		1650.83	0.9836		1178.58	0.9798
cn1079	3	186.639	0.8426		195.078	0.8124		100.69	0.765		162.994	0.7889		151.848	0.7245		193.945	0.7868		259.196	0.8724		196.338	0.8726
cn108	3	4760.24	0.9831		4295.69	0.9736		3039.64	0.9708		3763.71	0.9493		4713.92	0.9538		6333.38	0.9656		3121.65	0.9858		6170.7	0.9756
cn1080	3	4716.62	0.98		5702.26	0.9783		4992.73	0.9821		6709.24	0.9551		5927.04	0.9635		4400.55	0.9672		8884.79	0.9733		6513.45	0.9682
cn1081	3	7180.82	0.975		6223.55	0.9808		8287.4	0.985		6935.31	0.9445		7698.88	0.9578		6313.85	0.9695		8083.55	0.9766		5670.68	0.9659
cn1082	3	1382.18	0.9456		1004.33	0.9086		1560.03	0.919		1171.68	0.8555		1668.57	0.9008		1247.12	0.8575		1424.98	0.9502		1261.25	0.9477
cn1083	3	4584.77	0.9798		7090.95	0.9223		3742.81	0.9697		6689.33	0.9445		8053.35	0.9596		4717.53	0.9597		12385.9	0.9911		9131.96	0.974
cn1084	3	69.6231	0.7396		75.4199	0.7533		68.3923	0.6515		80.365	0.7095		56.9445	0.6803		73.5225	0.6876		67.2612	0.7678		47.279	0.7435
cn1085	3	33.3691	0.7082		28.604	0.7079		16.7313	0.5995		29.372	0.628		26.5083	0.6799		21.5625	0.6231		49.4991	0.7797		70.1163	0.7923
cn1086	3	114.131	0.7833		97.2594	0.6955		152.125	0.7324		126.846	0.7306		72.6999	0.6911		261.235	0.7851		93.4701	0.7626		134.56	0.8146
cn1087	3	2712.08	0.963		1865.8	0.9841		2362.44	0.9587		2407.73	0.9366		1937.78	0.9357		1962.34	0.9237		1762.5	0.9573		1807.28	0.9564
cn1088	3	24.9601	0.6414		26.6243	0.6219		30.2477	0.6334		26.1295	0.6337		32.4371	0.688		24.5254	0.6088		21.1332	0.693		24.6128	0.7027
cn1089	3	4244.31	0.9847		4240.56	0.9761		3155.2	0.978		3498.25	0.947		6478.44	0.961		5780.62	0.9764		5333.98	0.9863		3834.25	0.9734
cn109	3	42.0799	0.6936		57.492	0.7795		26.0844	0.6331		88.0039	0.7735		68.5646	0.7546		48.0296	0.6911		44.7557	0.7316		163.483	0.8191
cn1090	3	361.371	0.8545		118.445	0.7572		154.975	0.7486		75.7504	0.6902		467.386	0.8371		766.42	0.5575		180.221	0.8284		133.754	0.8052
cn1091	3	5105.76	0.9836		5130.07	0.9796		6728.27	0.9623		4204.5	0.9505		3745.91	0.9575		5070.02	0.9551		6008.46	0.9833		4660.82	0.9769
cn1092	3	42.0668	0.694		46.0581	0.6962		19.7424	0.5775		27.4853	0.6262		45.3689	0.6884		23.803	0.5697		36.5935	0.6841		26.8577	0.6905
cn1093	3	33.6105	0.7149		36.4132	0.7245		84.4593	0.5834		37.2539	0.6424		36.0647	0.6883		45.541	0.654		60.1018	0.6998		23.4016	0.6977
cn1094	3	23.8626	0.5633		30.5854	0.707		28.9275	0.5201		15.6168	0.5641		55.5832	0.6583		65.8898	0.69		35.5187	0.7357		17.1115	0.6422
cn1095	3	59.4245	0.677		39.7842	0.6796		28.2069	0.5547		73.7023	0.7084		52.156	0.689		42.4221	0.6112		53.2878	0.7375		56.9445	0.729
cn1096	3	101.229	0.7545		73.9571	0.7007		35.824	0.6709		42.5875	0.6928		224.499	0.7191		262.028	0.8864		53.8516	0.7939		46.9774	0.7237
cn1097	3	2905.23	0.8498		3474.68	0.8861		1783.95	0.8169		1467.97	0.758		1228.2	0.7641		1398.21	0.7594		1989.36	0.846		1399.47	0.811
cn1098	3	9510.8	0.9858		7903.25	0.9806		14182	0.9796		6795.33	0.9494		8046.75	0.9572		10861.3	0.9767		12550.2	0.9832		7329.05	0.975
cn1099	3	8760.89	0.9804		11978.4	0.9811		5775.11	0.9834		5196.83	0.9498		5258.48	0.9606		11291.2	0.9702		2977.21	0.9815		6494.78	0.9768
cn11	3	143.514	0.8813		90.5739	0.8336		165.12	0.6787		259.476	0.8462		117.765	0.802		127.024	0.8143		109.094	0.8644		169.598	0.9264
cn110	3	60.2153	0.7705		102.537	0.8294		21.6222	0.5838		144.865	0.8281		173.219	0.8437		30.4866	0.6088		85.4126	0.8607		217.595	0.9256
cn1100	3	80.2501	0.7304		187.075	0.8709		14.5788	0.5324		57.6668	0.7148		29.5394	0.638		145.628	0.7151		29.0678	0.6531		19.9778	0.6601
cn1101	3	130.913	0.8495		287.566	0.9305		62.3366	0.7332		108.334	0.7909		85.2096	0.7733		228.279	0.7821		24.9339	0.6906		79.8308	0.8321
cn1102	3	108.544	0.8489		108.763	0.8743		31.7235	0.6221		113.124	0.8127		60.2153	0.7594		127.892	0.8223		61.9686	0.84		78.0449	0.8679
cn1103	3	13869.7	0.9584		11788.6	0.9489		14782.9	0.8582		12683.5	0.9117		13602.5	0.917		15717.8	0.8172		9541.38	0.9479		11026.2	0.9608
cn1104	3	361.433	0.9462		528.725	0.9633		242.65	0.7605		466.717	0.8966		313.189	0.7696		242.846	0.8597		118.102	0.8384		621.062	0.9517
cn1105	3	82.2862	0.8286		108.672	0.867		149.04	0.8442		68.8109	0.7777		85.7413	0.7898		128.205	0.8342		100.823	0.8746		70.2281	0.8411
cn1106	3	32.2332	0.6221		17.7711	0.6503		28.6365	0.6459		15.7298	0.6052		13.3183	0.6067		24.4682	0.6578		17.3017	0.6765		22.7478	0.7374
cn1107	3	16.7682	0.6136		20.8421	0.608		67.5654	0.6683		24.1532	0.6363		22.3509	0.625		25.0005	0.6175		19.042	0.6683		15.6353	0.6464
cn1108	3	791.085	0.9586		646.947	0.9775		763.996	0.9662		829.738	0.9097		581.121	0.9054		752.732	0.9347		596.746	0.9656		710.334	0.9728
cn1109	3	78.0879	0.8126		25.3902	0.6871		50.7359	0.7115		41.8329	0.7038		44.5315	0.7191		33.2438	0.6696		42.7149	0.7554		48.8893	0.8026
cn111	3	60.3948	0.7294		64.3942	0.7908		73.5555	0.6409		43.2579	0.6922		30.688	0.6619		85.6626	0.7117		48.2988	0.752		74.2308	0.7566
cn1110	3	351.674	0.9462		237.805	0.9302		215.373	0.8818		174.89	0.842		215.167	0.8516		172.161	0.8472		130.89	0.8722		164.562	0.9174
cn1111	3	3156.29	0.9733		2772.49	0.9803		6658.42	0.9614		2766.05	0.9445		4268.16	0.9577		4493.15	0.957		7689.77	0.9766		3178.79	0.976
cn1112	3	6977.02	0.9847		6253.13	0.9783		5463.9	0.9764		7163.27	0.9562		6579.77	0.9642		5935.61	0.9296		6295.44	0.9768		6443.23	0.9684
cn1113	3	31.8886	0.6371		21.8026	0.6308		51.4386	0.5939		13.6366	0.5456		17.1229	0.5751		17.3883	0.5646		21.3179	0.6632		25.9638	0.6875
cn1114	3	7726.91	0.9742		7595.12	0.978		4636.43	0.9719		8274.15	0.9509		6581.27	0.9584		4081.98	0.9641		7429	0.9788		6302.89	0.9689
cn1115	3	675.992	0.829		613.345	0.8217		650.449	0.784		460.892	0.7511		394.83	0.7611		481.962	0.793		560.134	0.7679		389.596	0.8101
cn1116	3	37.7468	0.699		46.9271	0.7208		53.9342	0.5926		19.4737	0.5858		27.991	0.6536		23.1891	0.5873		34.5821	0.6627		34.088	0.7263
cn1117	3	3076.88	0.9703		3633.2	0.9793		2913.68	0.8757		4785.95	0.9514		4369.02	0.9583		2041.06	0.9005		5339.7	0.9854		6248.07	0.9713
cn1118	3	5263.7	0.9801		5465.48	0.9774		4461.36	0.9671		7303.56	0.9475		4076.05	0.948		7309.95	0.9669		3405.23	0.9641		8311.46	0.9767
cn1119	3	3283.37	0.9343		4213.89	0.9518		3235.01	0.8864		4172.82	0.9119		4421.48	0.9197		2401.06	0.6086		5464.31	0.9509		5701.62	0.9647
cn112	3	44.2142	0.7494		45.2777	0.7363		20.325	0.5732		58.0708	0.7286		83.53	0.7558		29.131	0.6472		54.027	0.8056		91.1561	0.8687
cn1120	3	13616.9	0.9803		14098.5	0.978		11951	0.9804		10950.5	0.9511		11801.7	0.9615		8544.06	0.9592		15883.7	0.9747		14059.4	0.9784
cn1121	3	147.138	0.8844		206.537	0.9128		61.8123	0.7118		129.952	0.8095		81.4857	0.7694		186.595	0.8378		124.6	0.8376		59.9121	0.8214
cn1122	3	17.8141	0.6509		36.6513	0.7328		26.6571	0.6058		32.8298	0.6718		27.6063	0.6461		24.3573	0.635		16.0401	0.6686		20.2312	0.6857
cn1123	3	29.5121	0.6164		23.2324	0.6433		26.8105	0.5358		49.2364	0.65		37.0348	0.6052		34.623	0.6198		70.6086	0.6309		56.1403	0.7576
cn1124	3	11972.9	0.9418		10762.5	0.9238		10757.4	0.7778		14275.1	0.9148		11702.2	0.9036		13686.1	0.9134		12118.9	0.9082		12335.3	0.9629
cn1125	3	1705.8	0.9782		1459.71	0.9788		2768.15	0.9621		1835.58	0.9231		1772.67	0.9352		2514.6	0.9592		1003.6	0.9364		1847.75	0.9801
cn1126	3	2982.46	0.985		2542.05	0.9797		3303.77	0.9786		3621.16	0.9447		3211.41	0.9539		2910.03	0.961		2496.11	0.9936		4189.66	0.964
cn1127	3	10406.8	0.9837		11637.2	0.9807		8483.84	0.9559		10725.6	0.9524		11692.8	0.9613		13922.2	0.9528		12656.8	0.9901		11710.5	0.9749
cn1128	3	3787.92	0.9865		3783.33	0.9774		3561.71	0.9722		2508.07	0.9411		2506.7	0.9526		4431.38	0.9708		1927.7	0.989		2609.53	0.978
cn1129	3	9778.3	0.9788		8605.3	0.9817		4171.09	0.9809		8486.11	0.9481		8222.57	0.9566		6061.09	0.9576		6157.85	0.9729		8530.61	0.9787
cn113	3	23.8664	0.7049		65.7542	0.8007		28.7678	0.6596		45.7656	0.6385		42.82	0.6835		28.6148	0.6755		30.6832	0.7181		26.0246	0.7131
cn1130	3	5542.26	0.9835		5921.9	0.9763		5909.45	0.9825		4889.75	0.9421		3406.02	0.9463		6798.61	0.9764		6037.97	0.9924		5244.39	0.9737
cn1131	3	41.6619	0.7135		59.3464	0.6774		33.1265	0.6328		67.5771	0.7244		71.0556	0.7266		30.2691	0.513		98.2534	0.8252		160.251	0.7013
cn1132	3	385.259	0.9173		404.085	0.9508		452.181	0.9387		678.253	0.9015		635.05	0.8987		225.686	0.8528		455.981	0.9307		767.048	0.9575
cn1133	3	45.4844	0.7413		53.697	0.7009		22.9881	0.6313		33.6379	0.6904		29.9614	0.6747		81.4788	0.6878		25.0158	0.7175		27.7273	0.7405
cn1134	3	5491.73	0.969		4372.72	0.9795		5197.66	0.9423		3488.59	0.9451		4475.21	0.9583		6044.06	0.9387		2848.58	0.9903		2999.18	0.9761
cn1135	3	14.2316	0.6285		28.9889	0.72		33.3792	0.6536		17.969	0.6303		14.0739	0.5979		16.3794	0.5778		22.3944	0.7082		22.7442	0.7252
cn1136	3	587.362	0.9693		743.155	0.9657		149.351	0.8141		274.872	0.8769		480.767	0.91		118.472	0.7718		327.649	0.9442		556.864	0.9525
cn1137	3	3637.74	0.9799		5100.79	0.9771		1759.35	0.8334		937.503	0.917		1602.48	0.9385		3738.3	0.934		825.805	0.9563		1130.2	0.985
cn1138	3	20572	0.9809		27141.3	0.9806		10630.5	0.9641		8998.96	0.9475		14139.7	0.9358		24622.3	0.9233		6259.29	0.9661		11071.5	0.967
cn1139	3	2659.38	0.9887		2403.36	0.9817		1814.94	0.9364		3003.72	0.9446		2705.02	0.9559		3858.39	0.9498		2211.05	0.989		2731.17	0.9673
cn114	3	15.8218	0.5804		23.0545	0.6288		22.4214	0.5378		19.963	0.5873		14.9786	0.5836		11.6361	0.517		19.8305	0.6629		17.5283	0.6523
cn1140	3	51.7719	0.7799		42.5877	0.7565		56.9993	0.6567		29.0435	0.6593		48.811	0.7301		13.2991	0.5394		53.6968	0.8081		39.5361	0.7883
cn1141	3	26242	0.9822		25447.9	0.9858		16902.5	0.9756		24633.7	0.9647		25710.7	0.968		32529.9	0.9607		21032.1	0.9787		26401.2	0.9823
cn1142	3	2905.07	0.9805		4880.91	0.975		3121.21	0.9708		2448.42	0.9455		5368.97	0.9608		3651.24	0.9629		5866.93	0.9683		4915.55	0.9729
cn1143	3	2566.91	0.9871		1885.64	0.9729		2453.52	0.9863		2421.88	0.9353		2039.59	0.944		3128.27	0.9697		1850.3	0.9725		1951.49	0.9656
cn1144	3	268.512	0.9006		184.458	0.8696		204.272	0.5773		213.267	0.8318		264.397	0.8453		90.0599	0.6917		250.584	0.8963		218.865	0.9134
cn1145	3	1872.8	0.9892		1250.09	0.9848		1720.19	0.9476		1597.43	0.9334		1472.28	0.9424		1285.98	0.9564		1478.94	0.9712		1415.83	0.9752
cn1146	3	9465.5	0.9838		9784.88	0.9692		2974.48	0.803		6467.05	0.9372		5787.15	0.9431		4292.27	0.8856		4678.86	0.9654		6158.64	0.965
cn1147	3	54.2254	0.7553		42.8923	0.7158		40.5104	0.6124		61.6452	0.7157		62.6175	0.7073		41.8692	0.684		27.651	0.7137		36.0296	0.7301
cn1148	3	493.404	0.9155		417.812	0.8895		391.634	0.876		311.52	0.8396		374.192	0.8462		420.362	0.8421		364.794	0.8846		294.324	0.9039
cn1149	3	4588.77	0.9869		3057.18	0.9819		3122.62	0.9601		2795.52	0.9395		3522.71	0.9589		2633.9	0.9699		2808.55	0.9906		2705.48	0.9736
cn115	3	785.458	0.9377		2275.01	0.9739		252.682	0.8824		1951.48	0.9211		2395.27	0.9203		290.787	0.8638		4497.78	0.9456		2998.94	0.9622
cn1150	3	1568.35	0.9738		1195.56	0.9753		2406.7	0.8943		1271.09	0.9206		1499.22	0.9362		1046.92	0.8958		1365.64	0.9794		932.032	0.9825
cn1151	3	1431.13	0.9761		1307.77	0.969		928.654	0.968		933.788	0.9225		1086.83	0.935		688.944	0.9423		716.819	0.9588		703.556	0.975
cn1152	3	5805.77	0.9857		4021.49	0.9798		5875.04	0.9268		7503.31	0.954		5582.3	0.9603		4945.76	0.9357		4555.68	0.9901		4950.79	0.9663
cn1153	3	5869.85	0.984		5140.35	0.9775		5868.45	0.9685		6475.19	0.9551		5522.46	0.9633		5479.12	0.9665		5469	0.9749		6775.62	0.9745
cn1154	3	311.64	0.9001		157.677	0.8338		461.607	0.845		149.04	0.8057		205.237	0.8305		171.31	0.6206		273.7	0.9243		204.588	0.8769
cn1155	3	26.8022	0.6631		37.5465	0.6399		24.8316	0.6222		17.6812	0.592		23.86	0.6065		60.4623	0.6729		19.7598	0.6645		26.8534	0.7218
cn1156	3	453.663	0.7398		439.884	0.8184		1098.41	0.906		1090.9	0.8734		663.218	0.8046		1160.55	0.8781		1332.07	0.9294		1400.51	0.9406
cn1157	3	2529.97	0.9879		2000.88	0.9812		3110.63	0.9779		2102.61	0.935		2547.95	0.9462		3403.5	0.9478		3266.27	0.9907		2408.93	0.969
cn1158	3	14323.7	0.984		10587	0.9796		17156	0.9703		13849	0.9534		12336.5	0.9636		14154.8	0.9723		9674.46	0.988		9271.84	0.9763
cn1159	3	24608.4	0.9738		27643.4	0.9766		8124.06	0.9613		28146.8	0.9681		26552.2	0.9589		13939.7	0.9724		30949.5	0.9793		28891.9	0.9549
cn116	3	19.4463	0.6108		24.1546	0.6362		31.9057	0.652		17.5968	0.587		18.7296	0.5943		20.8157	0.5635		32.3636	0.7338		23.7403	0.6521
cn1160	3	24920.7	0.9807		24071.9	0.9806		12793	0.9815		19957.4	0.9612		22745.5	0.9645		15217.2	0.9632		22476	0.9916		23758.8	0.9818
cn1161	3	23.6345	0.6273		26.4955	0.653		11.7826	0.5254		29.3542	0.6567		18.6317	0.6		21.8349	0.579		15.0555	0.6336		16.0151	0.6452
cn1162	3	29.8926	0.6757		42.7922	0.7299		25.5244	0.6196		34.257	0.6652		39.9033	0.6715		26.2884	0.622		37.6737	0.7366		38.4194	0.7514
cn1163	3	42.249	0.7087		69.0541	0.7345		41.6088	0.7035		75.3577	0.7293		104.617	0.7427		28.0653	0.5974		148.128	0.6494		171.505	0.8779
cn1164	3	29398.9	0.9781		40819.5	0.9861		15990.5	0.9816		30229.4	0.9629		41717.6	0.9724		16410.5	0.963		46064.2	0.9828		43995.6	0.9823
cn1165	3	1144.39	0.9556		3070.29	0.9719		517.16	0.9631		3497.91	0.9492		4210.09	0.9624		541.679	0.9254		1324.7	0.9146		7606.2	0.9736
cn1166	3	185.047	0.8732		136.957	0.8309		188.581	0.6454		221.668	0.8526		220.605	0.8566		107.012	0.7478		162.212	0.8692		189.999	0.922
cn1167	3	1550.81	0.9828		1836.83	0.979		2018.95	0.9786		1572.22	0.9358		1616.66	0.9445		1810.63	0.9392		1604.81	0.9871		1908.38	0.9761
cn1168	3	2494.73	0.949		2279.41	0.9764		2605.73	0.9711		2333.93	0.9268		2945.43	0.9413		2696.8	0.9522		2418.21	0.9586		1982.8	0.9707
cn1169	3	1571.28	0.7945		1529.65	0.8217		2151.82	0.835		1076.84	0.7832		2205.8	0.839		1833.09	0.6317		1584.82	0.8332		2115.88	0.8903
cn117	3	26.6211	0.589		26.945	0.6755		31.3252	0.6359		31.994	0.6446		29.9484	0.6554		16.1172	0.5759		18.8314	0.6745		21.7735	0.691
cn1170	3	6152.84	0.9864		5620.95	0.9801		7818.36	0.9654		3840.18	0.938		4987.47	0.9482		7119.27	0.9675		5636.78	0.9868		4391.4	0.9767
cn1171	3	30.085	0.6607		45.7319	0.7027		55.6244	0.702		28.6674	0.6524		47.5394	0.6935		58.3112	0.7145		31.1422	0.7303		26.4521	0.7093
cn1172	3	1344.82	0.9158		1841.98	0.8668		341.108	0.805		962.755	0.8514		1383.8	0.8656		423.418	0.8105		1285.27	0.919		1876.99	0.9487
cn1173	3	39.5452	0.69		33.8857	0.6921		34.5491	0.613		42.0959	0.6391		19.5902	0.6119		37.1308	0.6447		41.4258	0.7609		31.2679	0.7383
cn1174	3	2602.62	0.9919		3177.51	0.9736		2829.54	0.9674		2749.96	0.9284		2246.16	0.9433		2931.01	0.9391		2827.39	0.9667		2560.58	0.9678
cn1175	3	3313.09	0.9857		3644.72	0.9783		1871.76	0.9448		4434.6	0.9423		3668.36	0.9543		2701.86	0.968		3237.3	0.9862		3973.7	0.9651
cn1176	3	2598.14	0.9913		2304.09	0.9802		1929.38	0.9745		2399.27	0.9387		2598.74	0.9456		1881.57	0.957		2020.69	0.9647		2701.45	0.9683
cn1177	3	57.0088	0.6504		35.6102	0.6926		37.3376	0.6338		40.562	0.6463		44.565	0.6506		112.437	0.5324		49.7261	0.764		27.1897	0.7057
cn1178	3	37.012	0.6872		20.3972	0.6225		60.8964	0.5654		21.6996	0.6206		20.0063	0.6202		25.3894	0.5711		21.7567	0.6912		24.2943	0.7042
cn1179	3	63.9406	0.7825		39.6033	0.7126		217.042	0.7387		56.4821	0.7164		66.44	0.6902		32.6959	0.6379		52.8637	0.7886		32.504	0.7362
cn118	3	23.9385	0.6405		43.4871	0.7188		22.8757	0.5916		32.3665	0.6553		24.0593	0.6193		44.011	0.6024		40.2858	0.7492		29.3832	0.7163
cn1180	3	742.597	0.9081		611.578	0.8622		637.005	0.8823		636.206	0.8525		1004.53	0.8576		1052.94	0.9079		134.058	0.7678		579.518	0.8383
cn1181	3	2138.27	0.9917		1567.15	0.9837		792.462	0.936		1511.46	0.9291		1857.82	0.9459		1032.83	0.9356		1684.75	0.9873		1349.44	0.9816
cn1182	3	1695.26	0.9633		1051.05	0.9873		2829.09	0.9442		2284.27	0.9282		1488.51	0.9466		862.447	0.9348		2198.41	0.9763		1601.39	0.978
cn1183	3	17.6384	0.6241		14.4978	0.6019		24.9706	0.6198		25.7377	0.6491		19.9312	0.6295		19.8092	0.6026		32.3636	0.7261		28.1359	0.646
cn1184	3	6461.57	0.9795		6402.31	0.9792		7022.18	0.9474		6949.35	0.9551		7045.3	0.9552		14570.2	0.9285		7643.59	0.9863		6164.41	0.9759
cn1185	3	6636.11	0.9863		5846.63	0.9812		8192.57	0.9818		5434.94	0.9439		4876.1	0.9428		9367.03	0.9589		6723.93	0.9936		5257.27	0.9757
cn1186	3	753.683	0.9494		593.385	0.8955		1000.6	0.9154		624.777	0.8845		447.311	0.8751		672.316	0.886		836.675	0.9597		623.711	0.9565
cn1187	3	6018.5	0.9846		4559.5	0.9781		4876.37	0.9511		5477.86	0.9548		6827.18	0.9611		3813.95	0.9609		5870.57	0.9662		5851.91	0.9734
cn1188	3	3242.67	0.9797		2814.04	0.9808		3337.35	0.9765		2815.27	0.9265		2971.94	0.9376		3614.12	0.9526		3629.34	0.9755		2623.91	0.9582
cn1189	3	24.6589	0.6093		27.1011	0.6467		34.1241	0.6128		24.6932	0.6061		16.6873	0.605		30.7405	0.6123		25.4044	0.7018		24.5494	0.6947
cn119	3	9048.79	0.9802		19224.5	0.9807		5551.39	0.8984		8303.54	0.92		10022.2	0.943		4539.84	0.9259		12795.9	0.9493		23729.2	0.9722
cn1190	3	37.4345	0.7049		66.7372	0.6423		17.7839	0.6012		37.1046	0.6824		32.5183	0.6888		66.4714	0.7006		23.532	0.7171		29.5514	0.7468
cn1191	3	3351.59	0.9872		2958.41	0.9801		4661.81	0.958		7035.57	0.9557		4276.37	0.9625		6962.27	0.9717		4327.52	0.9835		5906.57	0.9747
cn1192	3	22.2176	0.683		27.0326	0.6542		21.5697	0.6371		30.0451	0.6553		19.8971	0.6287		29.1711	0.566		17.7217	0.6776		21.6725	0.6981
cn1193	3	1636.09	0.8156		1583.7	0.8564		1578.35	0.6994		1445.87	0.796		1440.34	0.8049		927.689	0.7361		1573.01	0.8499		1395.42	0.8517
cn1194	3	382.975	0.9452		295.851	0.9322		598.545	0.927		230.837	0.86		273.755	0.8776		428.976	0.9191		307.663	0.9234		248.381	0.9412
cn1195	3	15.1961	0.5904		13.3626	0.5684		38.0637	0.5042		15.9025	0.5651		13.6056	0.5574		18.4475	0.5656		12.9179	0.6087		16.105	0.6363
cn1196	3	2142.88	0.9875		1723.01	0.9832		1512.12	0.9664		2482.2	0.9426		2510.5	0.9559		1520.85	0.95		2112.69	0.9695		2581.9	0.9746
cn1197	3	972.705	0.8336		834.952	0.8086		762.211	0.772		1026.16	0.8168		868.33	0.8055		800.179	0.7266		531.598	0.8123		1047.68	0.8719
cn1198	3	7795.67	0.9825		6247.58	0.976		7551.22	0.9531		6557.07	0.9552		6714.19	0.962		7510.25	0.9682		4823.29	0.9858		5215.45	0.9681
cn1199	3	3957.11	0.9861		3074.06	0.9787		3535.31	0.9721		2570.92	0.9384		2280.79	0.9482		3026.54	0.9676		3249.52	0.9963		2524.1	0.9762
cn12	3	14230.4	0.9817		10178.9	0.9793		10100.4	0.9698		15295	0.9601		10258	0.9615		8701.39	0.9667		9344.88	0.9638		10994.3	0.9697
cn120	3	2509.05	0.8348		3690.67	0.7401		680.739	0.7304		3095.5	0.838		3200.25	0.8623		1444.36	0.8014		2247.49	0.8575		4288.65	0.8481
cn1200	3	9822.86	0.9819		7185.97	0.9786		10426.2	0.968		6641.61	0.9479		7139.13	0.9567		11150.9	0.9683		8339.59	0.9815		7261.39	0.974
cn1201	3	7635.13	0.9828		16148.8	0.9837		6095.76	0.9784		4382.29	0.9487		3736.63	0.9562		15089	0.9264		3214.25	0.9675		4732	0.9596
cn1202	3	64.7131	0.7185		46.4106	0.7254		60.2153	0.6367		41.7148	0.7001		47.74	0.6917		67.9689	0.6884		36.7431	0.7417		45.1601	0.7534
cn1203	3	20.2591	0.6417		16.6976	0.6183		53.4345	0.7141		24.3058	0.6151		19.9277	0.6204		32.2624	0.6464		17.1438	0.655		18.3485	0.6432
cn1204	3	29.207	0.6837		28.3234	0.6609		26.5116	0.6144		61.2048	0.6604		67.3371	0.7563		15.173	0.5359		91.52	0.7739		56.6467	0.7635
cn1205	3	1281.66	0.7384		1794.09	0.8094		1358.4	0.7353		2034.82	0.8155		2827.42	0.8233		2264.68	0.7771		1846.88	0.8343		3465.82	0.8868
cn1206	3	7555.77	0.7753		7084.04	0.8953		3468.74	0.8376		5661.61	0.8644		6993.79	0.8691		5398.08	0.8424		5466	0.9074		5448.17	0.898
cn1207	3	16098.4	0.9849		12460.4	0.9811		9284.99	0.9768		13046.6	0.946		12098	0.9605		11791.2	0.9718		9252.41	0.9803		11398.6	0.9774
cn1208	3	191.391	0.8529		104.598	0.7825		210.565	0.7271		246.445	0.7693		234.389	0.7402		463.625	0.8383		271.969	0.8829		225.958	0.8834
cn1209	3	4808.24	0.9834		3943	0.9726		2251.76	0.9807		2236.14	0.9355		2506.16	0.9435		3503.14	0.9684		2549.85	0.9659		3175.89	0.9759
cn121	3	6498.36	0.9741		8253.54	0.9792		2532.3	0.9813		6437.1	0.9549		7015.1	0.9652		2994.91	0.9727		10189	0.9656		10172.5	0.9752
cn1210	3	120.801	0.8467		92.5455	0.819		52.5878	0.6786		102.59	0.7728		93.0183	0.731		88.0308	0.715		73.0573	0.8043		80.8802	0.81
cn1211	3	322.013	0.9344		415.945	0.9245		290.787	0.9002		192.75	0.8537		241.975	0.8778		197.627	0.8503		237.33	0.9378		148.36	0.9214
cn1212	3	495.225	0.8638		742.894	0.7794		171.445	0.7403		168.162	0.7177		149.343	0.7326		229.184	0.7373		157.315	0.7878		145.367	0.781
cn1213	3	3241.7	0.9861		3914.34	0.9774		4677.35	0.9408		3266.77	0.9453		4166.43	0.9615		7159.02	0		3462.4	0.9854		3230.32	0.9748
cn1214	3	278.361	0.9342		183.937	0.8388		200.173	0.8542		249.738	0.869		102.879	0.8023		82.1844	0.7484		85.9856	0.8339		86.1356	0.8668
cn1215	3	12827.5	0.9834		7508.89	0.9777		7520.26	0.97		10319.7	0.9541		10131.7	0.9638		8297.08	0.95		8253.63	0.991		8835.6	0.977
cn1216	3	16665.1	0.9835		19109.1	0.9841		14140.6	0.9793		17822.2	0.9623		13115.3	0.9677		16645	0.9617		18134.4	0.9904		18937.6	0.9816
cn1217	3	4347.79	0.8948		3954.76	0.8721		5001.38	0.8525		4987.92	0.8198		3489.83	0.7962		2370.69	0.7699		4505.19	0.8713		4842.63	0.9127
cn1218	3	474.169	0.8718		447.361	0.8965		380.522	0.8046		418.392	0.8628		689.35	0.8901		217.651	0.7489		743.057	0.6811		467.226	0.9477
cn1219	3	2282.51	0.9902		1660.7	0.9809		3427.2	0.9293		1726.09	0.9341		2605.98	0.9484		2162.41	0.9596		2880.42	0.9862		1940.87	0.9777
cn122	3	19083.9	0.9675		18948.4	0.9804		12539.5	0.9571		12237.2	0.9511		16453.8	0.9632		14424.2	0.9324		20864.6	0.9899		17018.9	0.9733
cn1220	3	2572.36	0.9641		2423.66	0.9639		3274.53	0.9602		2440.14	0.9156		2900.17	0.9335		3730.11	0.945		3608.33	0.9656		3124.34	0.9783
cn1221	3	1477.44	0.8443		1279.67	0.842		1492.35	0.817		2086.01	0.8573		1540.79	0.8319		1397.36	0.7936		1624.77	0.8734		2221.09	0.9013
cn1222	3	122.788	0.8178		74.9898	0.6964		28.4559	0.5897		68.4974	0.748		41.2217	0.6707		53.7779	0.6522		56.2401	0.7598		72.4111	0.8286
cn1223	3	1369.99	0.7366		1123.38	0.7743		1206.48	0.6714		1115.27	0.7904		1582.21	0.8058		1128.59	0.7482		2210.83	0.856		1244.55	0.8323
cn1224	3	4194.78	0.7578		4607.71	0.7514		2917.99	0.7266		4707.2	0.7645		6144.2	0.7827		4409.21	0.7286		3288.97	0.7609		6220.81	0.7976
cn1225	3	13498.2	0.9386		13155	0.9755		16177.7	0.9822		20239.2	0.9414		15227.9	0.9386		13862	0.9546		14395.8	0.9881		18245	0.9805
cn1226	3	2330.54	0.9742		2124.14	0.9819		3642.44	0.9799		3051.43	0.9425		1139.23	0.938		1368.82	0.9572		1435.82	0.9816		2706.2	0.9732
cn1227	3	6118.7	0.9834		7825.46	0.9788		3054.82	0.9785		8069.94	0.9575		11389.7	0.9631		2383.64	0.9722		10543.9	0.9864		10897.6	0.9736
cn1228	3	12083.9	0.9815		13027.2	0.9812		4355.27	0.9778		13171.2	0.9607		13871.1	0.9678		3914.67	0.9727		13907.2	0.9901		17256.8	0.9811
cn1229	3	274.142	0.7991		339.038	0.8369		116.497	0.6879		209.387	0.7392		144.865	0.7339		184.471	0.7243		101.416	0.707		214.526	0.7945
cn123	3	41.2193	0.7115		23.3634	0.6567		35.788	0.6581		43.2878	0.673		33.4719	0.6457		40.2035	0.6463		38.8228	0.7416		37.481	0.7289
cn1230	3	25.6407	0.665		19.3928	0.6119		35.1644	0.6416		22.8867	0.6056		14.5773	0.58		77.9762	0.5986		23.9058	0.6884		14.1393	0.6309
cn1231	3	1478.28	0.9907		1381.34	0.9895		2012.91	0.9646		683.198	0.9108		1380.39	0.9415		3744.59	0.956		1541.76	0.9913		526.995	0.9805
cn1232	3	817.74	0.9616		812.406	0.9584		930.406	0.9587		1007.23	0.9068		1198.52	0.9158		758.435	0.9198		1138.45	0.9675		1060.59	0.971
cn1233	3	22.3559	0.6471		14.7982	0.5839		20.304	0.5766		16.7167	0.5776		17.176	0.5812		27.7107	0.5906		18.7241	0.6472		16.105	0.6448
cn1234	3	7471.7	0.9691		6336.66	0.9829		9522.84	0.9104		8089.48	0.9461		8142.81	0.9512		8812.2	0.9643		6269.49	0.9691		7349.38	0.9737
cn1235	3	181.691	0.8565		67.5296	0.7918		38.1897	0.6673		77.9504	0.7675		53.3949	0.7373		33.5075	0.6243		109.959	0.8753		67.4431	0.8388
cn1236	3	204.076	0.8746		194.107	0.8471		308.519	0.8877		106.693	0.7918		175.106	0.8324		177.059	0.8264		392.573	0.9449		53.1356	0.779
cn1237	3	12072.6	0.9814		9630.71	0.9815		10009.3	0.9617		10186.8	0.948		8450.8	0.9449		7885.42	0.9616		8474.85	0.9906		9822.9	0.9775
cn1238	3	2390.13	0.9673		2934.65	0.9787		3369.36	0.9217		3036.38	0.9394		2545.43	0.9541		2319.69	0.954		2609.36	0.9628		2663.71	0.9741
cn1239	3	16805.2	0.9836		14094.8	0.9797		8029.86	0.9778		15383.6	0.9604		14520.4	0.9681		7373.34	0.9714		11785.6	0.9825		13729.9	0.9789
cn124	3	3220.48	0.977		4686.14	0.9719		3151.84	0.9644		4537.01	0.9525		5513.45	0.9625		1759.53	0.9637		10824.3	0.9543		7646.5	0.961
cn1240	3	5392.05	0.9836		4449.95	0.9674		9361.92	0.9831		2827.59	0.9465		2800.62	0.9573		6308.31	0.9776		3291.2	0.9895		3294.53	0.9755
cn1241	3	5731.18	0.9852		4514.28	0.9713		4251.74	0.9768		4448.22	0.9505		4942.55	0.9589		4848.07	0.9722		4756	0.9713		5058.18	0.9726
cn1242	3	681.85	0.9263		663.649	0.9658		361.712	0.5492		1023.52	0.9152		442.373	0.8896		23.7446	0.6051		752.732	0.9591		667.676	0.9897
cn1243	3	3393.35	0.9681		3228.34	0.9666		4541.35	0.9261		2976.94	0.9122		2728.88	0.9198		5251	0.8333		3012.18	0.9187		3435.9	0.9656
cn1244	3	3253.68	0.983		3323.61	0.9825		3509.56	0.9615		3452.08	0.9428		3527.97	0.9538		4158.34	0.9679		3951.19	0.9873		3896.12	0.9664
cn1245	3	519.9	0.9181		1010.48	0.9739		236.653	0.9039		1001.61	0.9204		1064.97	0.9259		287.255	0.8984		2465.49	0.9164		2180.69	0.9729
cn1246	3	1919.16	0.9856		2042.84	0.9837		2759.3	0.9179		2460.18	0.9397		2282.81	0.9464		2028.93	0.9414		2538.82	0.9929		2295.27	0.9778
cn1247	3	316.428	0.9363		259.708	0.9319		264.594	0.8994		115.787	0.7981		170.218	0.8161		197.308	0.8518		191.328	0.9058		112.616	0.8734
cn1248	3	3350.47	0.9783		2629.7	0.9745		3134.94	0.9835		2382.38	0.9365		2830.46	0.9419		3335.64	0.9446		3066.13	0.9932		2596.64	0.9752
cn1249	3	5614.1	0.7617		5705.33	0.7319		6469.46	0.7695		5915.53	0.7923		5513.95	0.7959		5247.08	0.7728		5479.19	0.8025		7324.65	0.8302
cn125	3	4968.59	0.9854		4925.71	0.9769		5264.93	0.9533		4199.45	0.9319		5122.28	0.952		3635.88	0.9498		6733.56	0.9796		4695.8	0.9703
cn1250	3	21.7251	0.6222		41.4165	0.717		23.4455	0.5874		28.6316	0.656		31.8594	0.6105		30.0422	0.6333		25.9846	0.7017		25.3057	0.6902
cn1251	3	3328.68	0.9765		3402.71	0.9784		3504.55	0.9761		2799.02	0.9424		2753.13	0.9536		4242.23	0.9702		3447.56	0.9799		3434.56	0.9687
cn1252	3	18.9628	0.6136		21.0514	0.6149		24.5744	0.605		26.9706	0.6449		24.5659	0.6463		56.3082	0.6288		17.9558	0.6631		32.2134	0.693
cn1253	3	2938.77	0.9774		2965.54	0.9691		3824.44	0.9739		3279.11	0.9501		3023.11	0.9593		3981.05	0.9752		3567.34	0.9936		3494.5	0.9725
cn1254	3	4420.97	0.9796		3564.27	0.9787		3416.83	0.9818		4783	0.9422		4832.14	0.9589		3907.85	0.9675		5991.34	0.9839		5489.92	0.9707
cn1255	3	13068.4	0.9834		14776	0.9783		12621	0.9824		15647.1	0.9591		15969.3	0.9685		14768.2	0.9738		20323.9	0.9905		15526.4	0.9782
cn1256	3	535.108	0.9682		530.649	0.977		708.947	0.9671		328.28	0.8777		390.809	0.8954		498.156	0.9307		459.035	0.966		265.776	0.9574
cn1257	3	3615.84	0.9812		4186.2	0.9766		3602.35	0.9273		4018.31	0.952		3301.54	0.9592		4421.14	0.9172		5495.82	0.9731		3870.93	0.9754
cn1258	3	295.822	0.9142		243.341	0.9002		366.225	0.9043		520.836	0.8887		236.264	0.814		321.206	0.8894		247.207	0.9088		257.613	0.9427
cn1259	3	129.043	0.824		91.1956	0.8237		97.4268	0.7812		120.152	0.8056		85.5027	0.7611		72.4576	0.6788		94.6435	0.8305		111.264	0.8425
cn126	3	8782.35	0.9815		8618.22	0.9787		10351.4	0.9826		7659.07	0.957		8530.2	0.9651		6428.79	0.9753		11918.7	0.9897		8393.8	0.9713
cn1260	3	1229.71	0.9838		1556.66	0.9763		1921.32	0.9872		1131.17	0.9316		1028.09	0.9364		1211.19	0.9651		997.074	0.9765		1047.77	0.9828
cn1261	3	56.5109	0.7059		26.1612	0.6264		24.5744	0.5961		27.5231	0.6215		27.1302	0.6054		41.1315	0.5897		25.887	0.6759		46.3059	0.7484
cn1262	3	194.952	0.8834		116.851	0.8339		374.783	0.8624		118.63	0.7816		235.156	0.8499		107.175	0.7464		708.226	0.9528		117.106	0.8494
cn1263	3	48.9472	0.7151		23.6268	0.6647		33.0831	0.6848		54.5334	0.7474		71.7172	0.7644		36.4232	0.6209		51.8328	0.803		26.0246	0.7326
cn1264	3	31.9742	0.7199		63.5498	0.7875		142.144	0.2562		60.5226	0.6872		70.0507	0.7103		35.6139	0.5634		35.0151	0.707		94.1375	0.7369
cn1265	3	4023.53	0.9852		5034.68	0.9743		3294.76	0.9818		4494.81	0.9436		3956.28	0.96		3094.66	0.9451		5855.18	0.9713		4248.1	0.9744
cn1266	3	1785.4	0.9854		1951.14	0.983		1549.7	0.9673		1741.92	0.9375		1784.93	0.9516		1566.47	0.9282		1626.36	0.98		1410.92	0.9797
cn1267	3	8595.4	0.9841		6839.29	0.9773		12658.9	0.9829		7039.39	0.9563		7306.78	0.964		8874.78	0.97		7990.1	0.9923		6898.41	0.9749
cn1268	3	1555.36	0.9727		1407.02	0.9512		1272.82	0.9045		1715.89	0.9182		1619.37	0.9202		1442.85	0.8837		1726.32	0.9748		1250.88	0.9752
cn1269	3	1579.68	0.9719		1300.5	0.9879		1686.5	0.9413		1508	0.9292		1879.62	0.9491		1439.66	0.9412		1124.98	0.9802		1751.76	0.9769
cn127	3	2311.59	0.9757		3076.7	0.9759		1291.73	0.924		825.063	0.8936		1037.39	0.9045		2512.88	0.9597		1329.35	0.9476		1142.61	0.9728
cn1270	3	6220.5	0.98		4739.48	0.9795		7388.14	0.9721		6069.15	0.9482		5348	0.9621		4652.09	0.957		5994.73	0.982		4575.32	0.9625
cn1271	3	2650	0.984		2994.12	0.9814		3648.21	0.8994		3021.04	0.9372		2444.58	0.9408		2769.86	0.9587		3131.6	0.9712		3555.51	0.9759
cn1272	3	22136.5	0.9817		22587.8	0.9824		12264.6	0.952		21247.2	0.956		19276	0.9656		18131.5	0.9703		19506	0.991		16492.4	0.9738
cn1273	3	11354.8	0.9824		10026.9	0.9807		8856.12	0.9838		13306.7	0.9537		10299.3	0.9622		7898.37	0.9727		10139.2	0.9866		9567.14	0.977
cn1274	3	15304.9	0.9853		17788.1	0.985		14797.6	0.9869		11860.4	0.936		14877.9	0.952		10410.3	0.9601		26273.6	0.9596		13244.2	0.9845
cn1275	3	17515.9	0.9767		18219	0.9817		24608.8	0.9753		13898.7	0.9592		15343.3	0.9649		18566	0.9748		24799.9	0.9916		12091.8	0.9747
cn1276	3	907.761	0.9899		759.78	0.9781		1114.66	0.9755		720.358	0.9116		601.748	0.9158		824.118	0.9476		865.046	0.9856		595.815	0.9904
cn1277	3	4659.52	0.9789		4746.94	0.9794		4084.61	0.9843		3391.82	0.9423		4237.47	0.9578		10694.6	0.9752		2379.04	0.9792		3346.62	0.9765
cn1278	3	5393.7	0.979		4139.34	0.9782		3668.07	0.9451		5101.94	0.9491		4325.98	0.952		4678.15	0.9669		3794.98	0.9827		4503.16	0.9737
cn1279	3	7436.12	0.9771		6065.02	0.9771		4561.29	0.973		6073.18	0.9531		8759.74	0.9572		4827.79	0.9747		4812.71	0.9824		7078.34	0.9761
cn128	3	23.7425	0.6464		26.1672	0.6331		22.3542	0.5974		29.4734	0.6134		27.3294	0.6481		37.8873	0.5796		32.2702	0.7275		24.2599	0.7032
cn1280	3	9817.08	0.9842		10378.2	0.9797		10178	0.9705		10189.2	0.9577		11660.3	0.9668		15157.3	0.966		10769.3	0.9791		9370.16	0.9719
cn1281	3	7385.75	0.9846		8553.07	0.9792		12460.2	0.9831		8057.47	0.9521		6708.65	0.9631		11602.3	0.9764		8984.87	0.9921		7917.19	0.9765
cn1282	3	11380.7	0.9812		12395.6	0.9815		11178.3	0.9807		15767.1	0.9632		15113	0.9668		13500.2	0.9796		12163.1	0.988		12398.6	0.9781
cn1283	3	5601.93	0.952		5959.12	0.9672		4252.78	0.9293		5213.13	0.9173		7176.66	0.9356		5650.46	0.932		4654.02	0.882		6119.49	0.9713
cn1284	3	7465.21	0.979		5607.15	0.9767		4299.43	0.9788		5352.55	0.9522		5769.53	0.9616		5170.71	0.9727		6501.78	0.9811		5635.14	0.9748
cn1285	3	10966.7	0.984		8601.07	0.9776		8991.76	0.971		9473.79	0.9566		7781.9	0.964		8139.55	0.9284		8209.34	0.9847		10861.6	0.9773
cn1286	3	5043.42	0.9823		5197.27	0.977		3375.09	0.9782		5126.78	0.9491		4446.25	0.9572		4222.47	0.9624		6779.35	0.9922		5820.75	0.9696
cn1287	3	1592.22	0.993		1468.26	0.9836		988.849	0.9797		1392.08	0.9344		1191.5	0.9406		648.215	0.9415		1307.2	0.9805		2169.79	0.974
cn1288	3	6182.56	0.974		5250.52	0.9786		3245.11	0.9561		5576.05	0.953		5459.54	0.9586		1740.3	0.9284		4725.51	0.9855		3879.91	0.9744
cn1289	3	13857.2	0.9811		14585	0.9805		15646.2	0.9628		17356.6	0.9553		13614.5	0.9644		11087.8	0.9632		18270.5	0.9921		13045.6	0.9753
cn129	3	22.0717	0.6686		35.3636	0.7311		40.9034	0.6551		20.1732	0.6377		24.1431	0.6556		72.5628	0.6197		29.4507	0.714		30.4357	0.6449
cn1290	3	486.871	0.8752		310.928	0.7784		1287.51	0.8769		740.67	0.7989		496.648	0.7662		340.26	0.7986		519.478	0.8705		1220.17	0.94
cn1291	3	2047.78	0.9859		1641.92	0.9839		2357.79	0.9869		2336.53	0.9312		2250.04	0.9471		4385.56	0.9688		2799.45	0.9859		4042.76	0.9768
cn1292	3	5371.74	0.9822		4706.21	0.9796		5453.06	0.9785		4255.38	0.9529		4847.91	0.9627		3944.35	0.9587		4712.79	0.9885		3739.6	0.976
cn1293	3	1858.08	0.948		1437.68	0.9597		2874.43	0.9592		2538.01	0.91		2118.22	0.9266		1147.86	0.7987		2337.32	0.9153		2812.42	0.9316
cn1294	3	6739.76	0.986		6161.31	0.9815		8090.19	0.9475		5656.01	0.9442		4964.12	0.9518		5962.81	0.9612		4842.75	0.9831		5267.28	0.9684
cn1295	3	1146.92	0.9283		759.482	0.956		1126.44	0.9438		1342.3	0.9156		1198.9	0.9234		753.212	0.8799		973.698	0.925		1226.93	0.9519
cn1296	3	1340.97	0.9914		1040.62	0.9824		1095.23	0.9753		1153.87	0.9223		1247.54	0.931		786.337	0.9292		841.463	0.9601		998.384	0.9828
cn1297	3	3465.85	0.9836		2755.45	0.981		2304.38	0.9535		2457.72	0.9409		4165.65	0.95		2777.34	0.9504		2177.22	0.9534		2456.32	0.9753
cn1298	3	47.7393	0.7866		56.8883	0.7314		31.4408	0.5409		75.8229	0.7745		68.6795	0.7873		20.516	0.5605		100.98	0.6945		64.748	0.8183
cn1299	3	17.3137	0.6629		48.8561	0.7996		16.4505	0.6059		52.6139	0.7338		78.609	0.677		14.3907	0.4204		69.1212	0.7133		54.2555	0.8158
cn13	3	21433.8	0.9834		22452	0.9864		19469.8	0.9648		20078.1	0.9662		23563.4	0.9724		20420.5	0.979		17183.9	0.9875		20304	0.984
cn130	3	3654.99	0.979		5298.39	0.9783		2726.67	0.9864		1895.91	0.938		2887.73	0.9531		4382.03	0.9666		4091.29	0.98		2856.99	0.9746
cn1300	3	6400.19	0.9787		8307.5	0.9736		3746.59	0.9731		4086.44	0.939		4565.66	0.9503		6535.49	0.9655		4850.97	0.9946		3696.08	0.9764
cn1301	3	12177.6	0.9791		11466.7	0.9774		9128.08	0.9669		12896.5	0.9609		12866.7	0.9667		14838.8	0.9753		15071.1	0.9762		13139.7	0.9789
cn1302	3	3266.54	0.9328		4948.44	0.9691		3022.87	0.7293		3734.72	0.9168		3924.73	0.8853		2987.73	0.9099		4879.76	0.9376		4689.44	0.9758
cn1303	3	544.969	0.966		818.016	0.9785		316.069	0.9039		656.166	0.9112		356.489	0.8872		516.111	0.9236		668.451	0.9129		523.379	0.9791
cn1304	3	2075.39	0.9769		1751.71	0.9669		2968.16	0.9535		1210.89	0.9125		1626.94	0.9321		1109.57	0.9272		1647.71	0.9756		1079.85	0.9807
cn1305	3	28.3695	0.6148		32.5999	0.6748		23.8381	0.5623		24.6359	0.6184		16.684	0.5895		15.8692	0.5581		18.0997	0.6423		29.7957	0.7141
cn1306	3	40.5763	0.6678		43.0262	0.6993		24.6258	0.5949		53.0244	0.7028		47.1636	0.6912		40.213	0.6628		43.1702	0.7518		59.4712	0.7544
cn1307	3	27.4406	0.6731		28.5215	0.6658		113.321	0.7766		44.1036	0.6754		34.887	0.6862		24.6472	0.6075		42.4416	0.7463		32.7296	0.7317
cn1308	3	125.737	0.7572		101.736	0.7887		44.1627	0.6768		89.4098	0.7401		104.287	0.736		147.668	0.7355		57.7852	0.7783		76.4511	0.8006
cn1309	3	4803.72	0.9804		6048.99	0.9668		5229.13	0.9608		4144.92	0.937		4495.26	0.9458		4337.75	0.9571		5449.83	0.9691		4348.11	0.9614
cn131	3	7882.38	0.9859		10855.5	0.969		1880.48	0.951		11264.4	0.9477		7939.75	0.9554		3238.24	0.9537		3706.19	0.9058		10175.9	0.9528
cn1310	3	7806.9	0.9766		7933.07	0.9793		13506.8	0.9586		7452.26	0.9539		8430.77	0.963		9626.48	0.9706		9854.55	0.992		6964.56	0.9753
cn1311	3	17250	0.9817		7722.93	0.9658		9399.85	0.9574		5399.35	0.9086		3183.07	0.8692		5195.71	0.9167		5686.39	0.9531		8958.72	0.9606
cn1312	3	528.177	0.9592		365.626	0.9488		401.703	0.932		479.136	0.9059		845.816	0.9342		1752.45	0.9594		650.08	0.9626		457.183	0.9815
cn1313	3	74.7616	0.8078		33.4719	0.698		104.156	0.7728		37.4858	0.6925		40.9788	0.7003		30.0597	0.6438		49.9425	0.7788		26.3875	0.7015
cn1314	3	4674.73	0.9537		3273.58	0.9163		4724.78	0.9272		3952.47	0.8786		4509.64	0.8971		4778.63	0.7447		3457.95	0.9365		4838.45	0.9631
cn1315	3	6526.12	0.9773		5064.28	0.9667		5665.63	0.9698		6355.19	0.9509		6178.08	0.9589		4148.85	0.933		5177.59	0.9886		6538.89	0.9768
cn1316	3	1059.21	0.9887		1242.89	0.9835		1410.32	0.9695		1733.56	0.9363		1442.4	0.9403		1121.4	0.9589		2693.11	0.9553		1204.72	0.9721
cn1317	3	2245.21	0.9851		3631.66	0.9777		1472.15	0.9773		3090.36	0.9394		2271.91	0.9445		2166.07	0.8897		1824.15	0.9793		3199.1	0.9675
cn1318	3	1048.06	0.9759		1093.38	0.9867		1854.99	0.9578		1350.93	0.9123		746.551	0.9068		1611.79	0.9488		920.749	0.9862		1024.2	0.9788
cn1319	3	246.612	0.8381		372.204	0.8955		854.168	0.9167		464.338	0.843		218.38	0.7678		463.989	0.8534		320.101	0.8377		324.214	0.9135
cn132	3	14666.5	0.9794		14494.9	0.9782		17344.4	0.9465		15422.1	0.9577		12495.1	0.9628		13087.3	0.9737		13543.5	0.9839		12807.3	0.9761
cn1320	3	1649.96	0.965		1295.79	0.9464		826.364	0.9456		987.564	0.9206		1018.85	0.9284		469.325	0.9077		986.844	0.9819		1109.78	0.984
cn1321	3	1315.32	0.9797		1321.91	0.977		1381.8	0.9473		941.066	0.9089		934.871	0.9131		1553.82	0.9528		891.092	0.9686		1137.58	0.9813
cn1322	3	14003.5	0.9793		12626	0.9814		9792.5	0.9597		13132.6	0.9614		14610.9	0.9679		13369.3	0.9695		12725.2	0.9783		15723.9	0.9788
cn1323	3	14710.9	0.9772		11668.9	0.9794		12292.9	0.9739		13283.7	0.9601		15249.2	0.9684		9406.33	0.9771		11411	0.9896		14445.7	0.979
cn1324	3	103.558	0.6735		69.1244	0.801		15.6567	0.5735		53.961	0.7252		56.0857	0.7368		44.4802	0.6822		29.9977	0.73		37.6321	0.762
cn1325	3	24.4507	0.6474		28.8348	0.7005		31.8449	0.6443		22.0462	0.6413		29.5206	0.6636		21.0139	0.5976		23.4569	0.7099		18.762	0.6854
cn1326	3	38.5399	0.6494		33.0861	0.6552		40.6268	0.6052		28.4388	0.589		24.3581	0.6137		41.9994	0.6451		28.491	0.6868		35.2665	0.723
cn1327	3	65.2327	0.7479		38.8793	0.7173		36.0462	0.6504		60.1342	0.7197		44.9375	0.7063		30.8907	0.6455		71.5278	0.7922		32.5223	0.7365
cn1328	3	134.714	0.8344		111.783	0.827		88.0672	0.7323		131.717	0.8099		75.5991	0.7293		81.6586	0.7427		86.5668	0.815		103.761	0.8279
cn1329	3	2508.07	0.9859		1798.28	0.9831		5731.95	0.9434		2214.89	0.936		4193.63	0.9535		3705.26	0.9463		4684.66	0.971		2626.07	0.9723
cn133	3	3074.87	0.9895		6049.08	0.9789		3183.23	0.9524		4088.58	0.944		3133.79	0.9514		2967.06	0.907		3988.88	0.9775		4871.98	0.9711
cn1330	3	2160.53	0.9911		1832.4	0.9864		2143.66	0.9842		1415.07	0.9242		1781.67	0.9458		2060.13	0.9608		1826.8	0.9779		1646.49	0.9801
cn1331	3	3507.52	0.9881		2853.81	0.9781		1586.94	0.98		3736.05	0.9462		3796.8	0.9551		2798.65	0.9546		2431.93	0.9927		3785.79	0.9714
cn1332	3	10160	0.9791		8296.51	0.9758		12256.2	0.9758		9569.07	0.9601		9336.48	0.9657		8201.72	0.9704		6725.01	0.9846		9646.34	0.9786
cn1333	3	4374.69	0.9273		4834.11	0.9686		3199.15	0.9185		6313.78	0.9289		5495.36	0.9334		3320.53	0.8383		5823.76	0.9537		6064.69	0.9661
cn1334	3	553.419	0.966		436.489	0.9398		1109.03	0.9799		378.827	0.8805		418.485	0.892		808.321	0.9436		622.747	0.9671		511.35	0.9628
cn1335	3	2669.34	0.9801		3354.3	0.9758		1724.56	0.9607		3981.7	0.9512		3687.47	0.96		1540.34	0.9417		3662.9	0.9732		4608.1	0.976
cn1336	3	11753.4	0.9819		11917.8	0.9788		9345.79	0.9745		16386.6	0.9619		12214.1	0.967		7227.99	0.9628		8362.51	0.9728		16713.8	0.98
cn1337	3	10348.2	0.9324		13056.3	0.9648		9589.26	0.8252		12501.5	0.9172		11087.3	0.9104		11098.8	0.8081		10595.4	0.9052		12712.4	0.9286
cn1338	3	19788.1	0.98		17154.9	0.9826		1528.17	0.9539		1757.81	0.9318		4871.6	0.9614		11219.6	0.9782		1112.69	0.9748		1526.77	0.9608
cn1339	3	11989.8	0.8776		13370.3	0.8855		8180.55	0.7513		9954.09	0.8518		10046.5	0.8359		7652.95	0.8017		7650.14	0.8548		11429.6	0.8072
cn134	3	21453.4	0.9727		20580.9	0.979		6953.4	0.9257		22123.7	0.9383		11562.9	0.9225		6381.91	0.7702		9723.89	0.9432		14952.5	0.9787
cn1340	3	23.5614	0.5971		29.3901	0.6722		26.7642	0.6164		21.4769	0.5981		18.3226	0.5915		23.2116	0.5508		25.2162	0.6471		35.0219	0.7277
cn1341	3	13642.9	0.9554		15797.2	0.9538		11551.6	0.8869		14982.9	0.919		14976.2	0.9154		13388.9	0.9216		18984	0.7752		16194.9	0.9498
cn1342	3	933.044	0.9763		1046.84	0.9693		1233.41	0.9886		1275.68	0.9265		1576.02	0.9366		1075.68	0.9177		329.956	0.8995		883.871	0.9801
cn1343	3	2796.36	0.9615		2194.66	0.9588		1850.93	0.5314		2376.01	0.9133		2473.21	0.8929		1026.34	0.8285		2186.07	0.9551		2444.55	0.9737
cn1344	3	6952.63	0.9799		8926.36	0.9778		8110.9	0.9615		6742.74	0.9526		7287.87	0.9654		12431.1	0.9712		8059.94	0.978		7109.97	0.976
cn1345	3	62.2227	0.771		73.5646	0.7764		76.8713	0.7556		55.5784	0.6835		48.6897	0.6994		86.8242	0.7363		37.62	0.7181		48.4096	0.7564
cn1346	3	752.177	0.8584		526.46	0.8156		254.746	0.7231		592.044	0.8077		520.736	0.7962		470.753	0.7706		484.478	0.8318		462.683	0.7694
cn1347	3	6025.76	0.9835		6218.61	0.9799		6270.22	0.9326		6938.88	0.9229		6543.88	0.9497		7651.75	0.9687		6091.16	0.9941		5960.97	0.9765
cn1348	3	3484.06	0.9821		4347.15	0.9796		2761.05	0.9834		2676.58	0.9354		4029.08	0.9577		2828.24	0.9695		4572	0.9714		4422.75	0.9729
cn1349	3	5633.29	0.9798		4474.24	0.9824		7921	0.9685		4072.95	0.9417		4542.68	0.9534		6180.92	0.9661		4270.11	0.9853		4219.59	0.977
cn1350	3	16356.9	0.984		11740.2	0.9803		19331.1	0.9804		19350.8	0.9572		15470.7	0.9677		21453.8	0.98		14028.7	0.9868		13482	0.9782
cn1351	3	90.026	0.8317		472.926	0.9559		16.7056	0.571		104.948	0.7122		177.226	0.8282		1370.22	0.9465		63.7436	0.8072		79.4287	0.7219
cn1352	3	706.907	0.9669		959.128	0.9778		1102.85	0.9134		737.943	0.9106		640.361	0.9139		2460.72	0.942		509.966	0.9412		1018.85	0.9749
cn1353	3	1050.23	0.9903		1180.01	0.9733		1068.73	0.9287		879.893	0.9095		753.19	0.9169		1296.94	0.9377		585.692	0.9633		1045.01	0.9698
cn1354	3	2123.24	0.9666		1872.27	0.9672		1639.94	0.8463		1912.66	0.9115		1434.86	0.915		1437.97	0.9162		1605.52	0.9667		1740.55	0.9719
cn1355	3	47.8193	0.7548		47.3316	0.7568		64.0478	0.7256		54.8237	0.7252		24.4589	0.6569		60.7317	0.7381		47.5804	0.7382		34.9051	0.7594
cn1356	3	3490.04	0.9874		5962.27	0.9657		5740.62	0.6986		6167.15	0.9411		2685.52	0.9068		3784.89	0.7843		4380.76	0.9329		5487.38	0.9262
cn1357	3	4633.28	0.9699		4928.54	0.9701		4047.31	0.9416		5794.82	0.9306		5523.12	0.9366		4245.74	0.9353		5766.53	0.9628		5837.02	0.9737
cn1358	3	16836.1	0.9813		12488.1	0.9788		29800.7	0.9675		14648.5	0.9613		13231.7	0.9668		26995.4	0.9792		13196.9	0.9923		13091.8	0.9776
cn1359	3	794.135	0.8536		1038.97	0.8486		164.477	0.6782		691.953	0.7812		999.889	0.7946		269.542	0.6599		658.244	0.8311		916.334	0.7517
cn136	3	29.9585	0.7146		133.187	0.8187		24.2436	0.6552		160.076	0.7125		201.516	0.8005		19.5955	0.6275		252.995	0.5711		296.97	0.8893
cn1360	3	531.974	0.9561		1083.44	0.9751		673.421	0.9025		506.476	0.8945		679.648	0.9145		409.726	0.8574		913.301	0.9845		1276.03	0.9803
cn1361	3	2740.19	0.9792		4395.81	0.9775		2137.12	0.9581		3106.45	0.944		3173.43	0.9477		1408.79	0.9599		4342.18	0.9901		5180.13	0.9745
cn1362	3	17.1078	0.6079		21.5931	0.6486		19.0605	0.5855		16.4844	0.5903		20.154	0.6123		17.997	0.5849		17.9808	0.6316		22.2191	0.6437
cn1363	3	32752.2	0.9785		27313.6	0.9607		34548.1	0.972		27549.6	0.9439		34085.6	0.9536		22703	0.8115		27376.7	0.947		31154.8	0.9785
cn1364	3	3903.26	0.9737		2437.51	0.9563		3139.84	0.9466		3611.58	0.926		3802.13	0.9351		3043.31	0.9086		3009.1	0.9722		3320.19	0.9787
cn1365	3	3899.33	0.9794		3529.89	0.9806		5618.79	0.9583		3656.84	0.9346		4144.72	0.9453		5879.57	0.8511		3594.16	0.9864		2917.5	0.9733
cn1366	3	738.447	0.9046		1269.83	0.9585		834.908	0.8549		958.417	0.888		701.522	0.8831		941.314	0.8226		968.363	0.9375		867.004	0.9619
cn1367	3	11079.2	0.9829		8005.02	0.9784		15261.8	0.967		7177.22	0.9512		9002.56	0.9622		5253.86	0.9582		9511.73	0.9876		8417.48	0.976
cn1368	3	3925.68	0.9857		3810.95	0.9783		2311.25	0.9637		2409.53	0.9354		2710.43	0.9549		5060.7	0.963		2986.31	0.9836		3023.39	0.9738
cn1369	3	18.1681	0.5868		30.4827	0.6583		24.6847	0.5745		44.2202	0.676		36.3579	0.6625		47.3171	0.5801		32.1989	0.6914		56.0943	0.6962
cn137	3	2532.46	0.9834		4245	0.9688		285.467	0.7962		3071.93	0.9373		4483.01	0.9522		375.239	0.8785		2396.39	0.9162		4864.86	0.9717
cn1370	3	19.6623	0.6211		21.4624	0.6317		22.9505	0.6053		23.7478	0.6217		14.3366	0.5564		21.172	0.5933		16.0266	0.6384		16.5506	0.6415
cn1371	3	19.8305	0.6476		15.6533	0.6054		25.1523	0.5726		16.6741	0.596		17.0109	0.5938		36.491	0.6674		19.8223	0.6578		14.5345	0.6313
cn1372	3	22.4214	0.6457		25.8665	0.6565		36.9594	0.6655		18.1965	0.5823		18.2324	0.6046		28.3421	0.5949		23.7454	0.6681		20.942	0.6624
cn1373	3	28.1557	0.6393		38.6946	0.7512		18.561	0.6056		29.1037	0.6853		36.6821	0.7125		30.2673	0.6056		22.7285	0.6923		23.2761	0.6803
cn1374	3	914.44	0.9743		852.196	0.9781		1113.99	0.9269		2490.09	0.941		1273.33	0.9296		2485.87	0.9512		1042.95	0.9766		1482.87	0.9769
cn1375	3	17.778	0.6495		23.3634	0.6779		15.264	0.5651		22.6011	0.576		33.2318	0.6667		15.913	0.5859		24.0169	0.7039		24.4227	0.715
cn1376	3	2393.06	0.7062		3002.13	0.8364		1001.94	0.7198		3515.57	0.8303		2525.23	0.7559		1391.57	0.7489		2206.09	0.8588		2949.57	0.874
cn1377	3	3239.65	0.9698		2687.59	0.9687		3054.82	0.9157		2934.29	0.9249		3072.08	0.9187		4360	0.9036		2633.13	0.9703		2949.84	0.9773
cn1378	3	18.7089	0.6262		18.549	0.6111		16.0404	0.569		21.067	0.5834		15.274	0.5613		34.6901	0.6348		20.0818	0.6465		12.436	0.6068
cn1379	3	53.7205	0.7826		35.8167	0.7279		82.6203	0.6887		93.9765	0.7973		53.2226	0.7421		47.8366	0.6982		72.4623	0.807		76.3398	0.8201
cn138	3	6551.76	0.9486		9624.61	0.9323		4720.77	0.5963		9446.19	0.9211		12207.1	0.9326		2585.03	0.6731		9421	0.9568		15973.4	0.9561
cn1380	3	3311.05	0.9857		2206.6	0.9781		5128.63	0.9582		2432.15	0.9427		2882.16	0.9556		3298.35	0.9491		2339.64	0.9771		2363	0.976
cn1381	3	15399.9	0.9826		16442	0.983		16351.3	0.9761		14524.8	0.9616		14259.7	0.9673		13478.4	0.9768		15419.3	0.99		14685.7	0.9778
cn1382	3	827.856	0.9704		709.836	0.9597		1157.16	0.9768		831.03	0.9068		480.183	0.858		1040.6	0.944		536.301	0.9015		606.16	0.9745
cn1383	3	2661.52	0.9297		2286.61	0.9199		2905.33	0.9063		3029.87	0.8782		2406.7	0.8613		2993.38	0.7384		1808.23	0.8874		2994.85	0.9538
cn1384	3	31.0938	0.7161		15.028	0.6391		30.7194	0.6803		220.558	0.8379		45.5505	0.7475		27.6796	0.6649		30.4147	0.7695		142.316	0.8204
cn1385	3	13748.5	0.9814		11783.7	0.9805		9451.23	0.9742		11694.5	0.9603		11071	0.9672		14495.5	0.9742		10924.2	0.9898		11801.1	0.9775
cn1386	3	1571.82	0.7205		2936.32	0.6996		1439.46	0.7472		3016.33	0.737		3176.23	0.8256		1925	0.7723		1697.25	0.8009		3519.79	0.8056
cn1387	3	15603.1	0.9812		14855.4	0.9712		32757.2	0.9148		11867.4	0.9468		11650	0.9619		26293.1	0.958		9343.62	0.9883		11830.3	0.9778
cn1388	3	4925.7	0.9779		5280.66	0.9765		1387.91	0.9746		6192.18	0.9551		4978.8	0.962		1585.75	0.9643		7541.18	0.988		6986.72	0.975
cn1389	3	6049.57	0.9838		5511.18	0.9801		4175.21	0.9821		5514.59	0.9538		5221.52	0.9622		4255.7	0.9616		6256.97	0.9931		5837.13	0.9763
cn139	3	964.211	0.8078		2064.9	0.9618		323.415	0.7952		1812.15	0.9061		2839.77	0.9342		224.742	0.7527		939.476	0.9135		4427.18	0.9419
cn1390	3	4600.11	0.9817		4141.93	0.9791		3518.64	0.9834		5565.42	0.9511		5221.53	0.9623		4923.89	0.9664		4190.55	0.9846		4679.16	0.9766
cn1391	3	6707.34	0.9822		6826.06	0.9725		8193.57	0.9657		5865.63	0.9527		7105.42	0.9649		7422.2	0.9756		7047.23	0.9887		4583.5	0.9752
cn1392	3	5361.24	0.9848		6286.83	0.9756		6145.68	0.9654		4982.2	0.9536		6162.4	0.9642		9854.86	0.975		5645.99	0.9896		4268.99	0.9757
cn1393	3	4108.24	0.9228		3978.19	0.9356		5700.23	0.907		3745.74	0.8865		3339.95	0.8345		4212.41	0.8988		3833.7	0.9421		3417.24	0.9383
cn1394	3	4502.01	0.9837		3578.3	0.9794		3364.47	0.9862		3725.34	0.9405		3386.77	0.9497		2739.44	0.9592		4401.86	0.9673		4108.24	0.9655
cn1395	3	23220.5	0.9829		18588.4	0.9825		24162.1	0.9835		22211.9	0.9625		21961.8	0.9641		30853.9	0.9818		18436.5	0.9908		20553.6	0.9811
cn1396	3	43.1851	0.6612		25.5622	0.6619		21.7933	0.5878		26.326	0.6333		29.3198	0.6585		50.1772	0.7001		35.8677	0.7227		24.6931	0.692
cn1397	3	2106.81	0.9891		1765.77	0.9852		2955.28	0.9578		2078.72	0.9395		1989.21	0.9514		1771.23	0.9492		1760.89	0.9848		1961.44	0.9722
cn1398	3	9480.1	0.9805		9949.48	0.9422		12055.6	0.9556		8212.39	0.932		9430.18	0.9261		12490.8	0.9655		8101.4	0.9676		9858.67	0.9679
cn1399	3	10888.8	0.9845		9074.8	0.8108		11756.2	0.9594		9620.75	0.9526		9989.83	0.9579		7929.5	0.9594		10065.6	0.9865		9693.39	0.9769
cn14	3	17818	0.9802		14849.3	0.9786		5314.15	0.9226		20206.9	0.9587		21505.9	0.9663		12014.3	0.9363		9484.96	0.982		18874.3	0.9785
cn140	3	4704.98	0.9018		7077.9	0.9293		1497.68	0.7555		7210.23	0.8994		7350.66	0.9067		1899.54	0.8017		3586.67	0.8858		8719.44	0.957
cn1400	3	4395.78	0.9804		4026.3	0.9776		4278.32	0.9305		4553.02	0.9451		4967.48	0.9498		4838.91	0.9571		3702.62	0.9874		4396.96	0.9723
cn1401	3	46.3756	0.7521		31.0749	0.7108		58.8164	0.6307		80.7341	0.6838		58.7971	0.7482		45.529	0.6212		43.687	0.7759		54.5077	0.7903
cn1402	3	9059.73	0.9708		11380.5	0.9754		5971.54	0.9644		11768.9	0.9597		10990.1	0.9632		3538.06	0.9415		15901.2	0.9796		15903.9	0.9756
cn1403	3	4808.24	0.9749		5069.25	0.9799		7030.6	0.9527		5242.05	0.9504		6371.94	0.9596		5585.85	0.961		9179.35	0.9929		4396.37	0.9769
cn1404	3	8270.7	0.9792		6784.51	0.9788		10114.2	0.983		5430.93	0.9502		5903.35	0.9622		10390.6	0.9784		6823.3	0.9878		5716.75	0.9751
cn1405	3	16387.9	0.9737		15171	0.983		8941.95	0.9576		20463.8	0.9283		18130.4	0.9415		8477.87	0.9498		11087.4	0.9853		22683.7	0.9716
cn1406	3	8136.83	0.9812		8206.13	0.9762		5239.84	0.9738		6948.34	0.9557		5558.93	0.9582		9064.65	0.9544		7706.1	0.9711		8369.18	0.9777
cn1407	3	16.3526	0.6116		35.0933	0.7054		22.7591	0.6142		18.6019	0.6118		32.1111	0.6725		21.0122	0.5914		23.6874	0.6756		21.875	0.7108
cn1408	3	16437.1	0.9796		17705.3	0.982		13577.8	0.9774		17315.3	0.96		19211	0.9671		19106.8	0.9606		17813.1	0.9732		17596.7	0.9738
cn1409	3	4022.89	0.9857		3776.94	0.9789		3716.44	0.9299		5097.82	0.9321		5720.8	0.9473		2457.19	0.9657		3140.36	0.9829		5726.07	0.9707
cn141	3	4653.87	0.8988		7012.28	0.9318		2378.74	0.8374		4643.49	0.8698		5994.53	0.8739		2910.77	0.8329		7072.89	0.9347		6857.26	0.9449
cn1410	3	7897.31	0.9679		10542.2	0.9781		6229.73	0.9527		9992.02	0.9305		7189.01	0.9073		8968.56	0.9555		6976.71	0.9659		8001.52	0.9758
cn1411	3	4763.92	0.9877		3379.69	0.9778		3669.75	0.9777		5909.11	0.9451		3513.81	0.9473		3404.68	0.9557		4320.36	0.9888		4579.5	0.9774
cn1412	3	9921.48	0.9595		12067.4	0.9747		9636.98	0.9695		9657.49	0.9555		10162.4	0.9667		10034	0.9708		13791.2	0.986		10265	0.9766
cn1413	3	36.6121	0.6857		26.2244	0.6914		43.3912	0.7085		47.513	0.7465		33.4719	0.7048		26.3007	0.6705		25.6755	0.693		45.0753	0.7809
cn1414	3	5115.95	0.9818		6869.77	0.9726		4384.44	0.9556		6021.88	0.9536		7940.91	0.9571		3579.32	0.942		12603.5	0.9354		12837.3	0.9399
cn1415	3	17.377	0.6268		18.378	0.6217		13.054	0.5432		14.1234	0.571		18.007	0.5999		22.1972	0.5758		14.9065	0.6107		15.6699	0.6465
cn1416	3	33622.3	0.9719		32601.1	0.9794		20894.9	0.9603		33788.7	0.9628		29405.5	0.9681		24653.3	0.9589		30859.5	0.9875		36959.7	0.9809
cn1417	3	3202.84	0.9711		6047.01	0.9843		7461.16	0.9291		2762.79	0.9104		3313.49	0.9178		10288.4	0.922		1324.62	0.8439		4725.51	0.9637
cn1418	3	38385.4	0.9829		36485.4	0.9896		33691.3	0.9786		31323.2	0.9685		34422.7	0.9694		48665.1	0.9432		33912.9	0.9914		36657.3	0.9879
cn1419	3	8462.42	0.9731		10669.5	0.9804		5448.84	0.9647		4992.67	0.9511		5802.08	0.953		9077.14	0.9726		6990.93	0.976		5934.93	0.9696
cn142	3	86.7666	0.7968		186.308	0.881		45.8915	0.5383		158.419	0.7869		141.825	0.8134		35.6828	0.6441		110.488	0.6593		191.77	0.9194
cn1420	3	5559.49	0.9773		4350.89	0.9771		6522.13	0.9508		5462.02	0.9512		7628.26	0.9629		6477.51	0.9719		5817.92	0.9677		5617.68	0.972
cn1421	3	2992.48	0.9741		3466.79	0.9736		1809.67	0.9674		3820.5	0.9477		3156.12	0.9494		1679.52	0.9095		2325.93	0.9378		6250.3	0.9625
cn1422	3	1011.87	0.9849		1024.22	0.9875		945.676	0.9453		956.838	0.9267		1046.92	0.9402		1207.25	0.909		1199.57	0.9794		1197.2	0.9812
cn1423	3	21353.8	0.9827		26590.9	0.9849		26638.7	0.983		17714	0.9619		19212.6	0.9683		37497.3	0.9759		13887.6	0.9905		14613.6	0.9728
cn1424	3	15815.9	0.9796		23256	0.9858		24496.7	0.9869		14247.3	0.9607		14110.9	0.9663		24113.8	0.978		16684.8	0.9796		16473.9	0.9817
cn1425	3	6045.77	0.9839		12814.3	0.9781		3116.35	0.966		3648.88	0.9434		3265.77	0.9519		8148.03	0.9745		2408.18	0.9786		3742.43	0.9739
cn1426	3	3644.42	0.8351		9868.25	0.9601		2371.27	0.6967		4468.88	0.8801		3715.35	0.885		3945.23	0.8315		2003.73	0.8899		5044.77	0.952
cn1427	3	9488.27	0.9678		7401.11	0.978		8933.34	0.9784		6970.95	0.9488		8793.07	0.9567		8285.66	0.9568		7891.43	0.9688		9390.52	0.9773
cn1428	3	1626.66	0.8048		1785.25	0.8334		1109.01	0.8272		1294.77	0.834		1223.87	0.8156		810.393	0.8378		2177.21	0.8955		2016.94	0.9374
cn143	3	3353.68	0.9776		3592.35	0.9777		2462.29	0.9413		3241.89	0.9385		3102.13	0.9447		2585.68	0.9376		3305.78	0.9578		3296.88	0.9675
cn1430	3	753.065	0.768		825.258	0.8743		1874.68	0.9171		1276.19	0.8702		1269.54	0.8808		1344.32	0.8983		1001.13	0.9172		1673.63	0.8965
cn1431	3	1065.19	0.9743		381.588	0.9516		1791.75	0.9243		2440.47	0.9376		1285.61	0.9371		952.251	0.9188		1901.07	0.9701		1110.38	0.9655
cn1432	3	25702.4	0.9841		21353.6	0.9822		23749.7	0.9589		19806.7	0.9584		16711.1	0.9615		17705.3	0.9429		23729.8	0.9897		23368	0.9772
cn1433	3	29.389	0.7433		24.0625	0.6985		26.8105	0.6379		34.4263	0.7255		27.5868	0.6942		27.2878	0.6311		22.1923	0.7371		23.958	0.7385
cn1434	3	1017.35	0.9788		793.585	0.9898		1859.23	0.8825		593.838	0.9056		693.649	0.9175		1754.6	0.9216		565.714	0.9639		641.418	0.9799
cn1435	3	30502.4	0.9815		29581.5	0.9853		21062.5	0.9837		36338	0.9705		29349.6	0.9685		30417.6	0.9599		27230.1	0.9805		32740.9	0.9859
cn1436	3	9292.49	0.981		7538.69	0.9802		9849.49	0.9583		8265.12	0.9575		5909.54	0.9612		3173.02	0.9504		9891.91	0.9886		6723.18	0.9774
cn1437	3	29149	0.9787		31679	0.982		15618.2	0.9528		40199.1	0.9617		35778.7	0.9677		13136.4	0.9504		38826.8	0.9706		41906.8	0.9644
cn1438	3	8104.78	0.9775		8659.34	0.9791		4774.13	0.9833		10585.8	0.9577		10406.8	0.9646		2991.03	0.9408		10574.9	0.9699		14986.6	0.9752
cn1439	3	13832.8	0.9785		13351.9	0.9802		21081.8	0.933		13618.5	0.9575		16503.3	0.9671		16195.8	0.9307		11192.5	0.9765		13322.2	0.9782
cn144	3	30069.6	0.9829		28015.3	0.9858		35854.8	0.9888		34739.8	0.9682		26133.6	0.9688		28691.1	0.9736		23953.4	0.9898		26667.3	0.9844
cn1440	3	1645.38	0.9534		1262.25	0.9531		1985.87	0.9091		1492.23	0.8984		1345.73	0.9119		2111.25	0.9354		1016.45	0.9411		1269.82	0.9463
cn1441	3	295.719	0.9258		200.754	0.8944		409.752	0.9228		310.555	0.8666		244.432	0.8411		186.42	0.8383		270.562	0.9316		270.283	0.9404
cn1442	3	2980.64	0.9876		3600.45	0.9751		2936.85	0.9848		4209.47	0.9382		3428.79	0.9571		5023.96	0.9718		1872.8	0.907		5169.89	0.9535
cn1443	3	2516.42	0.9894		3216.9	0.9788		2627.45	0.8377		4078.86	0.9373		3364.05	0.9296		6502.42	0.8475		1736.72	0.9351		5362.12	0.9749
cn1444	3	5382.24	0.9819		5372.75	0.9774		6828.83	0.9594		6605.62	0.9499		5763.14	0.9636		6413.26	0.9686		5620.16	0.9861		5242.41	0.9724
cn1445	3	5066.69	0.9847		3592.96	0.9791		4534.17	0.9615		3998.05	0.9502		3381.69	0.9587		3643.76	0.9333		4081.71	0.9908		3455.36	0.976
cn1446	3	3427.97	0.9789		2553.97	0.9828		3881.39	0.9535		3200.11	0.9459		3723.72	0.9571		2918.34	0.9499		2472.55	0.9808		3243.39	0.9587
cn1447	3	245.661	0.922		356.534	0.9524		82.8431	0.6993		306.552	0.8654		424.539	0.8988		703.802	0.913		316.912	0.7304		462.802	0.9676
cn1448	3	1500.43	0.9841		1244.42	0.9819		1065.5	0.9593		1824.59	0.9272		1282.19	0.932		1155.95	0.9431		865.027	0.955		1516.64	0.9792
cn1449	3	1977.02	0.9845		1847.01	0.9786		2510.95	0.9563		2291.61	0.937		1944.35	0.9503		2216.91	0.9562		1434.63	0.9703		2078.83	0.9775
cn145	3	1554.99	0.9052		1184.93	0.8907		2584.58	0.8994		799.176	0.7981		1041.23	0.802		1971.52	0.8704		1218.89	0.9036		656.801	0.8715
cn1450	3	2659.64	0.8687		2679.41	0.9412		1540.32	0.77		3316.08	0.9129		3691.82	0.923		1999.66	0.6264		4046.52	0.9619		3164.61	0.9465
cn1451	3	29.1337	0.6331		50.6328	0.6836		23.5541	0.5442		28.4018	0.6386		46.5307	0.6811		35.2854	0.6219		28.1752	0.7052		35.8119	0.739
cn1452	3	21314.4	0.9713		21932.7	0.984		20232.7	0.9675		14574.1	0.9564		16838.6	0.9666		19240.8	0.9642		18982	0.9765		18510.8	0.9797
cn1453	3	873.245	0.973		1199.37	0.9926		284.138	0.8997		874.017	0.9185		1222.13	0.939		324.517	0.8986		955.985	0.9589		511.787	0.9871
cn1454	3	312.744	0.9366		152.141	0.9005		332.415	0.9191		234.223	0.873		347.649	0.9035		195.268	0.8553		546.92	0.9687		196.692	0.9511
cn1455	3	2881.54	0.9831		2598.12	0.9797		2176.05	0.951		2566.64	0.9337		3214.32	0.9471		2235.57	0.9497		2724.42	0.9785		3361.56	0.9675
cn1456	3	3856.85	0.9863		3076.53	0.9782		2341.22	0.9485		3233.97	0.9462		4128.66	0.96		2789.29	0.9627		3836.11	0.9874		3253.07	0.9765
cn1457	3	903.034	0.963		739.531	0.9716		529.967	0.9201		781.684	0.9063		809.24	0.9129		1113.34	0.9201		828.281	0.9448		721.44	0.9866
cn1458	3	7705.98	0.9842		10575.2	0.9766		6421.38	0.962		5991.93	0.9531		5282.41	0.9599		9414.94	0.9729		9846.27	0.975		7276.89	0.9745
cn1459	3	876.544	0.9752		803.977	0.979		849.343	0.9847		707.504	0.9086		604.296	0.9137		750.763	0.9496		787.814	0.963		695.982	0.9693
cn146	3	21.5355	0.6291		25.2318	0.6569		28.1542	0.586		13.5911	0.5536		16.9459	0.5764		29.4175	0.6256		16.2017	0.6173		20.2468	0.672
cn1460	3	17.3558	0.5815		29.6434	0.695		38.0469	0.6691		21.2465	0.6378		18.7663	0.6189		32.2332	0.6361		17.4454	0.6399		18.0874	0.684
cn1461	3	2787.27	0.9863		2882.02	0.9809		3602.4	0.9795		2448.18	0.935		3699.07	0.9534		5959.14	0.9455		2482.37	0.9828		2489.72	0.9571
cn1462	3	919.892	0.9808		785.571	0.9811		1165.11	0.9773		1117.77	0.9213		1013.31	0.9171		1320.25	0.9583		1051.31	0.9856		1024.22	0.9684
cn1463	3	14477.5	0.9816		12266.9	0.9812		15965.8	0.9696		15783.1	0.9613		14636	0.9652		13291.6	0.9672		17298.3	0.9813		13009	0.979
cn1464	3	3689.64	0.9833		3671.38	0.9777		3211.5	0.9838		4625.62	0.9452		5177.99	0.958		3176.62	0.9431		4839.44	0.9864		4422.81	0.9736
cn1465	3	574.558	0.9597		528.307	0.9569		951.503	0.9616		837.612	0.9118		911.616	0.9197		564.545	0.9225		800.168	0.9335		881.386	0.948
cn1466	3	12199.3	0.9791		9934.91	0.9799		11027	0.9825		12111	0.9569		13429	0.9681		18238.4	0.9682		12487.3	0.969		9892.62	0.9739
cn1467	3	4488.49	0.9755		2723.18	0.9774		2655.02	0.9693		2729.45	0.941		2767.21	0.9542		2119.53	0.9669		2280.04	0.941		2085.42	0.9735
cn1468	3	1645.35	0.9127		1452.1	0.8165		2636.25	0.9189		1829.29	0.8912		1513.29	0.8865		1070.36	0.7487		2156.16	0.9402		1537.97	0.9328
cn1469	3	15178	0.9747		13853.7	0.9802		16337	0.9715		17486	0.9606		15377.2	0.9674		14585.2	0.9776		19460.4	0.9909		16750.4	0.9784
cn147	3	1476.33	0.9784		1362.82	0.9755		914.718	0.9401		1180.6	0.9229		1841.39	0.9462		1412.24	0.9595		1139.29	0.9747		1443.65	0.9788
cn1470	3	1617.16	0.9831		1421.64	0.9866		1090.69	0.9624		1523.98	0.9371		1558.92	0.9491		1013.47	0.9454		1009.86	0.9491		1694.82	0.9777
cn1471	3	13634.2	0.9805		11876.6	0.9796		9141.25	0.9623		13133.6	0.958		13953.4	0.9668		18166.4	0.9634		13292.4	0.9825		15961.5	0.9736
cn1472	3	1495.76	0.9847		1105.49	0.9816		1480.08	0.9849		1224.86	0.9221		1291.05	0.9315		1314.55	0.9521		1255.11	0.983		1086.31	0.985
cn1473	3	3058.36	0.9821		2643.48	0.9823		2910.87	0.7993		2508.81	0.9243		3722.29	0.9449		2924.41	0.942		2940.61	0.9599		2207.43	0.9736
cn1474	3	4683.26	0.9825		4788.96	0.9807		5501.55	0.9705		4804.77	0.9439		5569.25	0.9591		7010.82	0.9595		4945.6	0.9658		3764.71	0.9622
cn1475	3	74.4552	0.7204		113.213	0.791		71.8945	0.6786		95.1227	0.7514		169.485	0.7981		89.0818	0.6538		93.0203	0.7526		108.875	0.8012
cn1476	3	5452.87	0.7657		5182.12	0.9258		4789.81	0.6749		5732.03	0.9021		6140.59	0.9077		5031.46	0.7987		3771.16	0.9225		4822.36	0.9466
cn1477	3	6525.89	0.9801		4234.17	0.9791		7215.45	0.9089		4575.1	0.9476		7042.8	0.9582		2413.74	0.8803		4776.31	0.9622		4708.41	0.9754
cn1478	3	1924.84	0.9479		1240.81	0.926		967.386	0.6935		870.233	0.8591		1003.28	0.8729		463.407	0.7995		1450.84	0.9193		732.353	0.9126
cn1479	3	904.746	0.9812		504.478	0.9781		918.045	0.9668		1231.72	0.9243		639.956	0.9172		481.606	0.9213		864.655	0.9696		657.801	0.9929
cn148	3	50.147	0.6811		23.5348	0.6181		30.0142	0.6356		20.8544	0.6158		21.8605	0.6023		33.4203	0.6355		24.9127	0.694		25.4546	0.7007
cn1480	3	347.941	0.8722		284.435	0.8812		608.656	0.9041		281.165	0.8259		198.634	0.7881		244.238	0.818		272.826	0.8553		189.607	0.769
cn1481	3	52.4998	0.7847		95.068	0.8		67.6279	0.6465		125.878	0.7638		102.367	0.7961		41.7534	0.6214		202.459	0.6655		292.507	0.8503
cn1482	3	433.941	0.8732		370.127	0.904		641.205	0.9124		319.639	0.8575		284.185	0.8549		537.815	0.6319		242.458	0.8696		246.968	0.9141
cn1483	3	217.929	0.9151		151.249	0.8469		237.375	0.8947		104.03	0.7983		121.847	0.8095		102.95	0.7559		120.88	0.866		138.315	0.854
cn1484	3	11737.1	0.9836		9841.67	0.9795		6795.03	0.957		11963.2	0.9599		11152.3	0.967		5341.61	0.9428		6785.19	0.9882		10927.2	0.976
cn1485	3	4242.23	0.9406		3289.28	0.9783		1200.43	0.9092		1104.59	0.9236		1391.13	0.9406		1266.04	0.9279		2648.43	0.9654		2241.84	0.9584
cn1486	3	5948.77	0.8856		4720.23	0.8358		3999.36	0.7742		6029.7	0.8359		4032.61	0.815		7752.13	0.8741		4864.3	0.8947		6707.7	0.9096
cn1487	3	5868.18	0.9841		6627.07	0.9781		9736.11	0.9841		7508.19	0.9567		4531.21	0.9619		10058.5	0.9745		6598.25	0.9892		6503.48	0.9754
cn1488	3	3648.81	0.9862		3490.93	0.9791		5060.7	0.9752		3481.18	0.9474		4563.98	0.9585		3785.27	0.9458		3402.89	0.9862		4065.39	0.9731
cn1489	3	33.0461	0.6607		31.3413	0.7062		24.6431	0.6106		27.801	0.6686		30.0396	0.6969		27.8195	0.5892		26.3512	0.7194		18.1093	0.6993
cn149	3	912.553	0.9637		627.482	0.9813		1042.36	0.9583		932.58	0.9247		786.568	0.9359		1033.66	0.9588		728.468	0.9794		740.059	0.9796
cn1490	3	12678.1	0.9804		13939.4	0.9817		11732.7	0.9747		13997.2	0.9611		15665.4	0.9646		9738.47	0.9778		14503.3	0.9745		16200	0.9805
cn1491	3	34999.6	0.98		32268.5	0.9865		38107.5	0.9765		24546.4	0.9646		28662.9	0.9684		38098.1	0.9728		30417.6	0.9722		33412.1	0.9837
cn1492	3	22.3538	0.6925		21.8252	0.7046		18.8072	0.6536		30.5777	0.6873		25.3529	0.6724		16.8766	0.6357		39.499	0.6871		26.8577	0.7404
cn1493	3	3941.2	0.9789		3251.46	0.9748		3587.35	0.96		5246.93	0.9523		4306.96	0.9578		2335.07	0.963		6081.34	0.9581		5893.39	0.9761
cn1494	3	5821.55	0.9839		5144.66	0.979		7892.16	0.9659		4945.45	0.955		5730.88	0.9639		7521.97	0.9543		5607.24	0.9927		5943.22	0.9779
cn1495	3	40.3802	0.7001		19.1515	0.6207		30.3236	0.6349		44.9653	0.6851		49.9973	0.7093		47.9167	0.692		68.1319	0.8137		29.3362	0.718
cn1496	3	16675.7	0.9803		14613.6	0.9711		15843.4	0.9578		16503	0.9638		16940.2	0.9671		13720	0.9569		19075.9	0.9833		18781.9	0.9684
cn1497	3	1287.25	0.9612		1403.62	0.9664		345.844	0.8672		1554.24	0.9198		1822.33	0.9288		225.876	0.7886		801.127	0.91		2105.75	0.9678
cn1498	3	21.2995	0.6552		46.3466	0.6369		33.1265	0.6195		39.5189	0.6669		27.393	0.6536		27.965	0.6278		18.1079	0.6616		24.9628	0.7045
cn1499	3	10254.7	0.9813		10878.3	0.9824		6695.32	0.9822		14211.9	0.9519		11560.6	0.9546		7125.11	0.9554		16914.1	0.9733		15624.4	0.9738
cn15	3	16571.6	0.9764		19231.1	0.9833		11424.5	0.971		16726.6	0.9648		13507.7	0.9637		16041.5	0.9653		16000.7	0.9862		16917.5	0.9823
cn150	3	350.371	0.897		380.818	0.9371		315.986	0.7918		876.134	0.8991		1012.61	0.9128		296.409	0.8202		985.835	0.9368		906.653	0.9512
cn1500	3	3610.62	0.9865		2770.77	0.9816		5027.12	0.9783		2538.21	0.9452		3836.37	0.94		3601.32	0.9558		2987.83	0.984		2752.27	0.9769
cn1501	3	565.435	0.9356		586.801	0.9795		628.034	0.9694		562.037	0.9061		412.298	0.8985		480.309	0.912		512.484	0.9576		558.518	0.9861
cn1502	3	6206.9	0.9811		5247.96	0.9729		4948	0.9697		5342.92	0.9513		4473.78	0.9613		6667.04	0.9606		5273.8	0.9894		4819.74	0.977
cn1503	3	37396.9	0.9796		30597.6	0.981		34225.9	0.9866		27251.9	0.9615		27611.8	0.9671		26978.8	0.9768		33423.1	0.9758		23319.3	0.9777
cn1504	3	3202.21	0.7827		3450	0.7767		3150.87	0.8068		3392.03	0.8246		1795.97	0.7908		3099.96	0.818		2169.86	0.8385		3301.7	0.8524
cn1505	3	2237.79	0.9841		2194.29	0.9784		789.204	0.9432		1675.53	0.9379		698.769	0.9209		1842.12	0.969		542.052	0.952		1354.23	0.9765
cn1506	3	14893.1	0.9758		18127	0.9805		10000.4	0.9763		13868.2	0.9606		19435.1	0.9677		13056.3	0.963		17904.9	0.9777		18446	0.9766
cn1507	3	1392.58	0.9671		1288.11	0.9845		1694.73	0.9854		1333.46	0.9327		953.392	0.9334		1193.88	0.954		1042.9	0.9855		962.23	0.9682
cn1508	3	894.652	0.9692		805.087	0.975		1197.11	0.967		1249.77	0.9294		842.333	0.926		1301.44	0.96		814.691	0.9706		823.226	0.975
cn1509	3	11908.6	0.9772		11297.6	0.9781		7973.69	0.9791		10625.3	0.9588		9776.7	0.9629		10248.7	0.9722		7423.08	0.9679		12353.1	0.9723
cn151	3	897.329	0.9761		594.406	0.972		679.648	0.904		754.986	0.921		915.928	0.9356		781.482	0.9037		644.289	0.9415		805.719	0.9829
cn1510	3	143.736	0.8368		239.984	0.916		316.255	0.8974		221.268	0.8503		186.093	0.8372		164.306	0.8078		272.797	0.9311		164.211	0.9205
cn1511	3	1715.5	0.7913		1035.05	0.7716		2163.66	0.8274		1236.31	0.7857		1629.27	0.8164		886.002	0.731		1226.03	0.8455		953.349	0.7726
cn1512	3	14.0631	0.5799		18.007	0.6216		19.4177	0.5637		19.8092	0.6017		26.7061	0.6299		33.3504	0.6533		18.0828	0.6491		22.2353	0.6866
cn1513	3	81.0312	0.8001		41.1942	0.6652		91.1095	0.7766		111.981	0.8001		81.8736	0.7373		51.8957	0.7067		106.612	0.8469		85.8837	0.8352
cn1514	3	3350.6	0.9694		5974.35	0.9766		2884.32	0.9584		5107.84	0.9554		4940.22	0.9537		3885.29	0.9193		6709.88	0.9799		6070.28	0.9616
cn1515	3	4731.99	0.9858		4554.47	0.9804		2893.29	0.9778		4698.17	0.9484		4366.42	0.9408		3487.68	0.9604		2918.79	0.9739		4516.48	0.9767
cn1516	3	6451.88	0.9663		5637.99	0.9806		7770.54	0.9741		5973.11	0.9392		4820.96	0.9404		5694.77	0.9557		6631.19	0.9831		6571.9	0.9787
cn1517	3	39456.4	0.9823		34650.5	0.988		38738.9	0.9825		37965.3	0.9705		38538.3	0.9722		33915.5	0.9806		34956.5	0.9907		33659.4	0.9855
cn1518	3	561.293	0.971		299.899	0.9465		407.445	0.8903		394.003	0.8887		496.012	0.9052		759.06	0.9117		355.316	0.9569		536.331	0.9864
cn1519	3	931.04	0.9658		232.232	0.8784		3452.21	0.9675		2593.13	0.9361		2964.11	0.9546		496.739	0.6854		3598.82	0.994		2126.96	0.9782
cn152	3	14287.3	0.9831		10506.6	0.9788		8093.91	0.9674		12698.2	0.9605		9910.07	0.9645		8200.83	0.9773		8607.64	0.9846		11451	0.9769
cn1520	3	898.263	0.9801		1036.72	0.98		504.647	0.9532		885.469	0.925		936.76	0.9306		868.386	0.932		866.667	0.9701		909.684	0.9791
cn1521	3	2657.46	0.9885		1826.22	0.9786		2135.81	0.9698		2871.94	0.945		2630.02	0.9564		2395.9	0.9523		2649.86	0.9788		2531.53	0.9749
cn1522	3	1684.15	0.9844		1049.38	0.972		2009.04	0.9703		1975.09	0.9254		1259.16	0.9247		871.715	0.9163		1920.09	0.9878		1232.02	0.9779
cn1523	3	5438.15	0.9789		4449.52	0.9738		6329.63	0.8371		6098.91	0.9263		4860.81	0.9458		3064.36	0.9382		6195.43	0.9823		6162.85	0.9566
cn1524	3	798.724	0.9602		743.085	0.966		745.916	0.858		873.668	0.9199		1105.26	0.9338		826.863	0.9351		1169.17	0.9859		810.901	0.9689
cn1525	3	4239.69	0.9715		3323.66	0.982		2571.32	0.9493		3080.31	0.935		3336.15	0.9462		2505.99	0.954		3550.55	0.9788		3462.31	0.9706
cn1526	3	376.157	0.8719		421.97	0.8709		158.307	0.7249		625.669	0.8518		854.926	0.8767		124.209	0.5554		1121.88	0.6423		677.791	0.9187
cn1527	3	451.49	0.9137		426.344	0.914		266.993	0.8685		257.85	0.8316		142.571	0.7638		266.47	0.7211		161.859	0.8618		237.147	0.8952
cn1528	3	21.7251	0.679		23.8103	0.6814		15.5004	0.4556		39.1873	0.6759		33.156	0.6409		24.9642	0.6538		14.7999	0.6706		26.0986	0.7292
cn1529	3	6245.76	0.9777		6112.02	0.9745		7101.33	0.9757		4788.37	0.9326		4751.48	0.9391		6040.52	0.9595		4753.13	0.9405		5201.96	0.9453
cn153	3	7907.02	0.9805		7338.85	0.9697		8592.12	0.9617		9530.55	0.9559		8961.87	0.9642		9928	0.961		5188.46	0.9707		8450.5	0.9669
cn1530	3	9513.83	0.9828		10026.9	0.979		11880.7	0.9455		8412.3	0.9581		8524.17	0.955		6218.27	0.9048		8706.16	0.9642		7524.88	0.9679
cn1531	3	39.6127	0.7374		52.8452	0.703		32.0569	0.7026		43.2215	0.6979		41.885	0.7065		33.0177	0.6962		77.1956	0.6989		69.5856	0.7771
cn1532	3	135.866	0.7409		230.112	0.7957		88.2536	0.5985		171.552	0.7519		248.508	0.7347		30.6051	0.5286		417.571	0.8664		499.028	0.7101
cn1533	3	3959.36	0.9824		4405.84	0.9779		2492.91	0.9416		5033.99	0.949		5593.26	0.962		4478.85	0.9582		6240.37	0.9707		7077	0.9758
cn1534	3	22.7388	0.6231		37.2231	0.7077		17.8699	0.5771		44.0351	0.6523		25.9357	0.6333		32.4944	0.641		17.4933	0.642		22.7127	0.669
cn1535	3	3148.2	0.9421		2487.86	0.811		2057.53	0.9078		2418.58	0.8697		3383.16	0.8702		3224.37	0.9126		2807.39	0.9409		2665.18	0.9502
cn1536	3	28115.2	0.9839		23378	0.9811		35847.2	0.9752		24613.7	0.9656		27276.1	0.9658		33225.4	0.9484		29208.8	0.9904		24576.9	0.9836
cn1537	3	25.2555	0.7055		32.4276	0.7374		29.3514	0.6628		20.0087	0.6266		20.4263	0.6652		37.3051	0.7006		21.6193	0.7208		27.7223	0.7091
cn1538	3	791.462	0.885		984.927	0.9187		288.412	0.7653		1430.73	0.8932		1250.22	0.8924		603.962	0.8409		1521.9	0.9382		1573.24	0.9419
cn1539	3	61.6452	0.8148		89.6158	0.826		51.3112	0.7379		60.0439	0.7529		37.104	0.6697		38.7068	0.7123		44.6878	0.7785		83.2093	0.8348
cn154	3	12555.2	0.9817		13278.1	0.9813		5161.9	0.9633		15454.3	0.9621		10258.3	0.9671		9145.19	0.9603		5640.96	0.9733		15454.6	0.9754
cn1540	3	1750.4	0.9205		1351.95	0.9541		1853.38	0.904		966.739	0.8915		1284.62	0.9038		1374.43	0.5425		1051	0.9116		1089.01	0.9467
cn1541	3	7112.08	0.9787		7716.85	0.9746		4415.91	0.9627		9651.1	0.9515		10218.1	0.9476		4485.14	0.916		5459.54	0.9366		8497.01	0.9532
cn1542	3	38.6487	0.7228		26.3485	0.7027		37.0348	0.7196		48.0365	0.7589		47.1636	0.7595		57.6083	0.7362		42.5945	0.8074		28.7743	0.6982
cn1543	3	33986.8	0.9765		42242.6	0.9868		34840.6	0.9877		28255.8	0.9548		32203.6	0.9631		28255.8	0.9785		26764.2	0.9743		31903	0.9825
cn1544	3	28.0743	0.6867		22.1843	0.6456		17.6491	0.5991		23.6192	0.6284		32.1709	0.6588		13.7794	0.5082		23.7541	0.6361		29.1996	0.6715
cn1545	3	14.9821	0.61		19.4423	0.6412		27.6676	0.5702		25.378	0.6074		14.9387	0.6022		24.091	0.5775		18.0207	0.6654		19.1203	0.63
cn1546	3	135.336	0.7995		115.78	0.7762		206.748	0.6124		101.197	0.7607		80.0872	0.7588		183.527	0.6403		87.9247	0.8267		137.938	0.8812
cn1547	3	342.052	0.9404		1101.83	0.9735		166.614	0.6001		1025.33	0.9247		1197.62	0.9376		44.2804	0.6547		2137.42	0.6213		2902.39	0.9589
cn1548	3	203.787	0.8718		334.761	0.7995		182.414	0.8033		350.16	0.8515		203.592	0.8116		206.092	0.8213		275.341	0.8585		326.433	0.8773
cn1549	3	38.6698	0.6179		30.7626	0.6949		27.7157	0.6413		30.6152	0.6225		19.0034	0.585		40.366	0.6374		19.3875	0.6721		38.4194	0.7695
cn155	3	99.2222	0.6875		353.871	0.9341		64.8397	0.6174		457.218	0.8926		372.719	0.8815		94.4167	0.6123		162.661	0.7366		1115.05	0.9402
cn1550	3	258.521	0.9212		293.46	0.9341		475.227	0.9422		290.171	0.8636		227.665	0.8493		569.149	0.929		323.51	0.9461		404.525	0.976
cn1551	3	395.621	0.847		563.749	0.9272		137.25	0.7185		223.137	0.8291		208.725	0.8288		356.238	0.7097		727.949	0.9091		556.246	0.9389
cn1552	3	256.96	0.8075		517.256	0.8606		112.578	0.7015		296.214	0.7257		304.758	0.7711		99.2458	0.6968		442.559	0.8436		484.906	0.8871
cn1553	3	21.7484	0.6336		26.2244	0.6564		18.6278	0.5804		16.8298	0.5965		15.095	0.5852		26.6723	0.6055		16.7571	0.6466		24.3564	0.6845
cn1554	3	90.0471	0.7903		214.299	0.7703		54.663	0.5762		169.776	0.7388		276.645	0.8191		50.1318	0.5656		118.772	0.799		281.851	0.8937
cn1555	3	40.1388	0.6748		30.9748	0.6722		43.7116	0.701		51.0372	0.708		37.104	0.6839		34.3588	0.64		26.6332	0.6928		34.6511	0.7436
cn1556	3	36758.8	0.9827		39627.8	0.9864		15791.1	0.9708		33179.1	0.9631		37441.2	0.9667		26056.9	0.9489		34261.7	0.9793		39621	0.9824
cn1557	3	5013.66	0.9797		4695.93	0.9806		3979.08	0.9599		5666.5	0.9499		4386.17	0.9593		3735.03	0.9669		3565.74	0.9615		4763.61	0.9735
cn1558	3	25.803	0.6759		18.378	0.6079		77.25	0.7471		20.9809	0.6087		20.8362	0.5905		18.0888	0.5853		22.3447	0.6754		13.7915	0.6272
cn1559	3	148.613	0.8184		291.506	0.8535		204.947	0.7937		372.628	0.8304		247.904	0.74		156.212	0.7316		110.847	0.7336		185.169	0.7816
cn156	3	18.6804	0.6148		24.6498	0.6466		21.9811	0.576		25.0291	0.593		27.1149	0.5803		22.6941	0.5495		15.6989	0.6484		21.5581	0.684
cn1560	3	127.376	0.745		76.3676	0.7955		38.2299	0.6753		48.9105	0.6272		31.1533	0.6695		20.6965	0.5637		48.8368	0.7804		29.5345	0.7086
cn1561	3	34.2739	0.7442		24.5097	0.6468		46.352	0.7454		32.8432	0.7045		36.2219	0.7218		20.1716	0.6382		38.566	0.7721		27.5927	0.714
cn1562	3	39.4935	0.635		13.7047	0.5733		18.586	0.5746		17.4728	0.5817		27.0587	0.6325		24.8462	0.5631		26.3532	0.6721		18.9948	0.6483
cn1563	3	824.85	0.9836		761.428	0.9833		964.796	0.9627		871.26	0.9284		650.664	0.9267		378.121	0.9254		1039.91	0.9817		775.546	0.9798
cn1564	3	2765.82	0.9745		1291.1	0.984		1452.4	0.9792		1163.78	0.9279		981.857	0.9292		747.979	0.9462		1265.11	0.9888		1272.29	0.9819
cn1565	3	33.5054	0.7195		33.3187	0.7122		33.8887	0.6611		38.9626	0.6941		33.4714	0.6749		31.4056	0.477		31.3648	0.733		48.0109	0.7838
cn1566	3	19271.5	0.9809		19657.9	0.9822		19530.4	0.9787		25408.1	0.9657		20482.1	0.9674		25912	0.9793		19738.6	0.985		23481.9	0.9814
cn1567	3	27.3094	0.7233		26.0179	0.6938		17.0207	0.5751		27.081	0.6726		42.6077	0.6767		19.5215	0.3768		20.4214	0.6873		35.3022	0.7552
cn1568	3	20.1114	0.6406		18.5977	0.6221		21.6577	0.5679		21.5496	0.6185		16.6377	0.5928		16.3361	0.5469		14.4045	0.6273		14.6892	0.6421
cn1569	3	8408.06	0.9837		9657.01	0.9719		9224.78	0.9489		8596.02	0.9545		8693.48	0.9636		9850.36	0.943		9099.43	0.9839		10007.2	0.9743
cn157	3	24.2811	0.7174		14.4202	0.6396		12.4835	0.6209		19.4247	0.6587		24.8206	0.6815		21.3269	0.6637		22.3635	0.7238		22.8198	0.708
cn1570	3	3609.35	0.9599		4627.51	0.9636		3700.22	0.9458		5289.91	0.9492		6472.7	0.9563		6617.06	0.9752		5368.75	0.9773		6787.49	0.9743
cn1571	3	45.9136	0.7256		67.7561	0.7699		54.8365	0.705		37.6782	0.669		54.3016	0.7285		30.6277	0.5811		34.4838	0.7501		115.469	0.848
cn1572	3	23.5135	0.6426		27.8543	0.6659		29.9415	0.5364		15.2155	0.5795		19.6223	0.589		16.0297	0.5667		21.5391	0.6743		24.1073	0.6961
cn1573	3	24499.9	0.9767		27329	0.9862		15342.4	0.9635		25658.1	0.965		24744.2	0.9686		16239.7	0.9659		19699	0.9772		23238	0.981
cn1574	3	708.704	0.6957		812.365	0.9441		648.922	0.9299		1258.04	0.9163		1122.72	0.9181		170.615	0.7957		1060.04	0.9021		2753.52	0.9443
cn1575	3	49.1685	0.723		78.6715	0.7906		49.1249	0.4977		74.1052	0.7643		110.242	0.8039		69.9535	0.7481		52.6225	0.765		108.035	0.8755
cn1576	3	47.0112	0.744		34.1958	0.7149		28.8348	0.6182		59.6188	0.675		46.8376	0.7194		70.5627	0.594		100.98	0.643		91.0003	0.8268
cn1577	3	19.5827	0.635		20.7407	0.66		31.3412	0.6515		21.8588	0.6426		50.3786	0.7264		32.3934	0.6485		47.3107	0.7276		29.3362	0.6956
cn1578	3	32.9333	0.6829		28.1778	0.6392		17.9294	0.5426		28.5627	0.6285		28.1073	0.6376		18.3931	0.5336		25.3457	0.6743		33.4719	0.7088
cn1579	3	1764.37	0.793		2428.34	0.7836		442.449	0.6863		2570.07	0.7761		2765.95	0.7822		620.781	0.7136		2329.24	0.8311		5859.25	0.911
cn158	3	18.79	0.6118		34.29	0.7062		20.429	0.5692		23.6953	0.6031		23.2264	0.6322		19.8772	0.5852		27.8297	0.6988		18.0261	0.6348
cn1580	3	4514.87	0.9842		5188.27	0.9785		1234.6	0.9831		3489	0.945		4929.04	0.9567		1728.62	0.9553		3267.38	0.9643		5156.62	0.9732
cn1581	3	17.3839	0.6147		29.7636	0.6842		45.3855	0.6812		20.8468	0.6377		24.9464	0.6579		16.7261	0.5631		19.8604	0.6893		24.9834	0.7108
cn1582	3	22672.1	0.9792		26810	0.9736		11955.6	0.8921		30106.3	0.9627		25196.2	0.9613		16969.3	0.8879		17805.7	0.9547		32826.7	0.9682
cn1583	3	90.1737	0.6587		235.971	0.8583		37.2231	0.7026		336.661	0.8764		468.652	0.8975		26.4877	0.6549		756.724	0.9495		793.173	0.9643
cn1584	3	28.7805	0.6498		40.2897	0.7332		24.1027	0.6105		18.4808	0.5992		19.675	0.6084		21.1389	0.594		16.0418	0.6457		20.9393	0.6746
cn1585	3	33.5054	0.6677		25.9137	0.6165		100.88	0.6188		30.43	0.6423		91.836	0.7755		90.9091	0.7713		43.8977	0.7063		30.5015	0.7091
cn1586	3	19.2395	0.6679		29.2308	0.6951		23.4067	0.6471		25.1122	0.6423		19.5394	0.637		21.4697	0.623		21.7365	0.6817		21.7118	0.6972
cn1587	3	13.2726	0.5808		26.6834	0.6499		18.6108	0.556		16.2986	0.5853		19.506	0.5931		11.6911	0.5318		17.62	0.6443		18.8096	0.6696
cn1588	3	23.8626	0.6379		16.7157	0.6038		17.1388	0.5739		14.626	0.5561		15.4561	0.5846		21.7019	0.6127		25.0589	0.661		21.0447	0.6866
cn1589	3	5428.63	0.9846		4635.73	0.9744		6445.71	0.9823		5541.57	0.9505		6381.23	0.961		2626.67	0.9523		5444.26	0.9781		6203.71	0.9729
cn159	3	2700.29	0.8682		2531.34	0.8422		1505.31	0.7886		1725.44	0.8079		2887.99	0.8158		2825.02	0.8536		1678.27	0.8508		3549.32	0.9093
cn1590	3	11864.4	0.9796		11583.8	0.9695		12002.6	0.9712		11871.1	0.9541		14882.4	0.9611		10534.2	0.9646		14721.2	0.9705		13761.7	0.9696
cn1591	3	19.4045	0.6316		19.8732	0.6166		30.708	0.5933		18.148	0.5911		21.8641	0.5991		18.576	0.5835		12.2132	0.6101		12.1499	0.616
cn1592	3	161.682	0.831		131.31	0.8543		139.814	0.8279		165.476	0.8227		165.45	0.8175		96.1237	0.7503		171.815	0.8768		199.688	0.9002
cn1593	3	5266.13	0.9652		6502.15	0.9666		6706.47	0.9601		10323.2	0.9529		10586.3	0.9615		3695.93	0.9504		16465.7	0.9931		13219.8	0.9734
cn1594	3	21242.6	0.9734		20705.7	0.9829		20394.6	0.9733		23148.9	0.9651		26505.2	0.9662		17892.5	0.9757		34266.6	0.985		26978.8	0.9815
cn1595	3	1062.11	0.8692		1040.87	0.8493		2154.77	0.4906		1042.89	0.8032		738.98	0.7957		1696.39	0.8244		1113.42	0.8708		1147.27	0.8813
cn1596	3	462.566	0.8494		465.808	0.8713		449.028	0.6319		544.835	0.84		489.106	0.8254		245.647	0.7517		407.741	0.8375		462.887	0.8398
cn1597	3	62.7531	0.7754		92.6415	0.8248		62.5132	0.6346		41.0396	0.7129		62.0363	0.7458		35.6024	0.6731		45.8259	0.7815		38.3198	0.7631
cn1598	3	28.616	0.6882		14.2855	0.6012		26.0926	0.6362		17.1745	0.5838		27.896	0.6336		20.8942	0.6129		23.0072	0.7013		17.331	0.6746
cn1599	3	28.8587	0.6561		50.7362	0.6402		30.2535	0.623		18.8925	0.608		34.3035	0.6805		63.1752	0.6103		30.8819	0.6952		29.1063	0.6792
cn16	3	22.1747	0.6305		24.8981	0.6471		21.4905	0.5845		17.7559	0.6014		22.7626	0.6108		29.1337	0.6106		22.5306	0.6489		25.2988	0.7009
cn160	3	14.4511	0.6008		16.51	0.6181		28.0073	0.6298		12.2712	0.5622		16.851	0.6093		15.6004	0.5588		19.1894	0.656		19.9946	0.6777
cn1600	3	27.2282	0.6733		30.2539	0.6656		20.5074	0.565		29.7318	0.6641		146.702	0.8213		221.029	0.6894		27.6987	0.7149		24.6082	0.707
cn1601	3	12.0441	0.5872		19.0723	0.6473		15.4235	0.5804		20.199	0.6287		26.0868	0.613		38.2196	0.6344		17.7373	0.6758		20.0067	0.6872
cn1602	3	5195.02	0.9811		5576.05	0.9759		5642.75	0.9422		7773.35	0.9407		5296.97	0.9599		4313.45	0.9519		8082.43	0.9766		7328.14	0.9707
cn1603	3	34.8357	0.712		32.4321	0.7131		36.9594	0.6699		30.1164	0.6504		26.7082	0.6497		47.5805	0.6513		29.0663	0.7185		37.0002	0.7109
cn1604	3	652.775	0.7478		701.586	0.8239		193.295	0.7098		792.532	0.7475		689.198	0.7887		376.869	0.7425		840.715	0.8117		767.216	0.8786
cn1605	3	32.6917	0.7293		26.241	0.6892		66.2307	0.6086		44.5956	0.7348		76.6772	0.7509		23.012	0.6324		31.4561	0.7321		42.0293	0.746
cn1606	3	17.8494	0.6015		26.3532	0.6494		19.5621	0.5576		20.4805	0.5762		22.9115	0.613		18.4291	0.5697		20.4926	0.6654		23.4108	0.6662
cn1607	3	17.37	0.5913		19.5414	0.6247		17.157	0.5554		20.1312	0.5961		21.9501	0.6177		18.6576	0.5878		18.8031	0.6593		14.7657	0.6295
cn1608	3	10831.4	0.9761		11312.5	0.9782		5400.62	0.981		18195.2	0.9634		9353.18	0.9627		10996.2	0.9775		1925.82	0.9789		13529.8	0.9794
cn1609	3	13576.2	0.9863		12710.4	0.9596		14794.5	0.9636		18241.2	0.9573		15267.5	0.9564		10691.9	0.9376		31928.3	0.9362		17902.7	0.976
cn161	3	1236.05	0.9499		929.141	0.9835		1440.13	0.8908		923.594	0.9201		1052.17	0.9311		970.453	0.8574		1341.84	0.9501		1266.45	0.9614
cn1610	3	14085.4	0.9817		24005.9	0.9851		8061.82	0.9613		24196.9	0.965		3798.27	0.9572		5658.74	0.9402		8586.59	0.9807		19886.4	0.9821
cn1611	3	12464.3	0.9816		19647.7	0.9806		7846.87	0.9833		27312.4	0.9655		3620.9	0.9566		3713.49	0.9721		8221.89	0.9748		17579.8	0.9801
cn1612	3	6258.68	0.984		6937.56	0.9779		1238.24	0.9828		1466.14	0.9311		2206.74	0.9496		6955.54	0.9686		629.304	0.975		1654.4	0.9782
cn1613	3	16.8714	0.5998		16.7267	0.6668		39.6715	0.2947		17.9668	0.6252		34.8305	0.6959		19.7551	0.3798		28.9072	0.7318		22.2875	0.6961
cn1614	3	620.947	0.9716		487.665	0.9702		408.371	0.394		338.543	0.8777		345.02	0.882		227.367	0.8417		440.184	0.9551		424.288	0.9786
cn1615	3	17.5192	0.6135		24.2146	0.6525		14.6471	0.5467		26.4521	0.6082		25.9357	0.6269		23.5135	0.5855		23.7454	0.6765		15.468	0.6396
cn1616	3	3732.46	0.9729		5590.4	0.9776		3669.18	0.9665		6189.56	0.9558		6365.37	0.9638		6738.69	0.9521		5931.31	0.963		8409.03	0.9768
cn1617	3	3700.89	0.9852		3364.05	0.981		5371.72	0.9731		5288.61	0.9517		3697.15	0.9555		3311.84	0.9688		2957.42	0.9756		3861.81	0.9765
cn1618	3	1360.29	0.9514		1872.11	0.9822		772.589	0.9211		2462.29	0.9395		2434.07	0.949		697.023	0.9331		2367.48	0.9661		2712.61	0.9749
cn1619	3	26.5024	0.6554		34.4972	0.7677		27.4556	0.6422		25.8544	0.6663		32.4187	0.6644		33.8933	0.7213		33.7876	0.7622		30.7552	0.7502
cn162	3	4582.1	0.9791		5672.36	0.9625		6322.65	0.9766		2931.4	0.9283		4680.09	0.9387		4412.59	0.9635		6625.14	0.9865		3810.62	0.9742
cn1620	3	55.7705	0.7693		57.6487	0.7849		35.9771	0.6735		120.459	0.7654		16968.2	0.9678		5971.93	0.9631		6782.3	0.9662		1050.01	0.9827
cn1621	3	28.7087	0.6641		22.038	0.6466		20.1847	0.6065		29.3628	0.6641		4443.55	0.9541		1655.04	0.9015		3080.76	0.9413		318.469	0.827
cn1622	3	2263.22	0.8392		2212.79	0.6914		798.073	0.9483		574.198	0.8635		1261.62	0.8209		1992.91	0.8697		1326.44	0.8521		1210.59	0.9419
cn1623	3	1836.28	0.9683		1918.79	0.971		3582.17	0.9479		1958.53	0.9183		1944.07	0.9228		3315.31	0.9579		1751.34	0.9641		2113.86	0.9776
cn1624	3	41.3091	0.7063		95.7586	0.8055		49.4796	0.601		169.659	0.7203		228.58	0.6424		24.311	0.5631		193.108	0.6872		351.947	0.6738
cn1625	3	11592	0.9786		17677.6	0.9828		7225.73	0.9738		24565.7	0.9657		16474.8	0.9679		16596.2	0.9672		15613.3	0.979		26344.7	0.9826
cn1626	3	6502.43	0.9842		4419.43	0.9791		5123.93	0.9406		7364.12	0.9556		6258.37	0.9627		3720.63	0.9156		4473.41	0.9783		5747.91	0.9625
cn1627	3	1662.21	0.9678		2423.99	0.9578		413.608	0.8273		2987	0.9399		5880.53	0.8819		771.225	0.8322		2670.54	0.9713		3537.57	0.9649
cn1628	3	8904.59	0.9803		11869.3	0.9803		9702.06	0.9611		10691.8	0.9586		12280.9	0.9647		15901	0.9498		12863.3	0.9875		8741.74	0.9751
cn1629	3	6042.83	0.9818		3719.22	0.9792		4724.32	0.8695		4675.24	0.9501		5381.9	0.9556		3349.54	0.8307		5857.92	0.9884		3319.66	0.9727
cn163	3	22208.1	0.9823		23251.9	0.9857		13736.3	0.9581		17514.8	0.9628		17884.8	0.9684		13928.3	0.9704		23406.7	0.9922		23657.4	0.9826
cn1630	3	5170.09	0.9846		5127.77	0.9772		6172.83	0.9799		5362.02	0.9525		5287.52	0.9582		6159.44	0.9582		5450.25	0.9913		5471.06	0.9736
cn1631	3	16.7682	0.6072		20.0369	0.6191		19.8153	0.5794		25.0252	0.562		18.9336	0.6041		19.2705	0.5724		17.1438	0.6426		15.6938	0.6447
cn1632	3	6888.95	0.985		6729.71	0.9809		5532.79	0.9335		9104.92	0.9517		9365.97	0.9582		5057.64	0.9383		6861.34	0.9683		8692.19	0.9648
cn1633	3	43745.2	0.9833		39898.8	0.986		32247.3	0.9528		38887	0.9648		53441.9	0.975		43064	0.9596		52519.7	0.9707		35003	0.98
cn1634	3	16.7004	0.6017		18.1869	0.6152		33.2949	0.5953		16.1104	0.5884		12.743	0.5656		21.0819	0.5912		18.2949	0.6381		31.351	0.6502
cn1635	3	900.004	0.9177		1513.76	0.9638		714.968	0.9364		2672.31	0.9445		1849.03	0.9493		294.626	0.888		3875.77	0.9586		3617.7	0.9512
cn1636	3	4042.86	0.9813		3062.8	0.9775		4577.13	0.9645		4141.83	0.9523		2992.42	0.958		3898.18	0.966		4738.24	0.9895		4145.3	0.9769
cn1637	1	18.9175	-99		12.8624	-99		16.3988	-99		22.2665	-99		19.0642	-99		17.6002	-99		20.1822	-99		19.0763	-99
cn1638	3	15699.7	0.9772		18307.6	0.9594		18776.8	0.9699		19436.7	0.9358		20401.7	0.9439		11169.9	0.9443		18643.9	0.9866		20531.4	0.9834
cn1639	3	68.1519	0.7651		128.341	0.8144		130.281	0.6721		80.5384	0.7352		95.4545	0.7451		41.552	0.6191		103.536	0.8211		110.976	0.7606
cn164	3	14428.6	0.9825		15008.8	0.9803		9513.68	0.9706		15183.1	0.9585		15676.6	0.9668		9091.74	0.9605		16380.8	0.9919		16046.6	0.9778
cn1640	3	22.2276	0.6253		25.7974	0.6714		27.7334	0.5763		20.8654	0.5924		25.9814	0.591		22.5182	0.5618		17.8788	0.6332		18.2037	0.6632
cn1641	3	39.3489	0.719		28.168	0.6628		17.6705	0.5754		30.1996	0.6353		29.09	0.6285		36.1065	0.6409		35.9034	0.7178		27.7334	0.6637
cn1642	3	20102.9	0.9821		20105.1	0.982		20603.5	0.9468		18448.5	0.9622		22796.7	0.9686		12733	0.9601		29732.8	0.954		19675.9	0.9814
cn1643	3	3738.69	0.9823		3690.38	0.978		1854.22	0.9674		4445.58	0.9361		4267.27	0.9605		2098.3	0.9548		3534.96	0.9837		4708.73	0.9756
cn1644	3	3933.52	0.9768		4065.75	0.9771		3034.02	0.9033		6581.23	0.9506		5900.26	0.9583		2671.47	0.9312		3961.21	0.981		5516.05	0.97
cn1645	3	55.2351	0.7654		82.7159	0.8264		55.163	0.7163		83.305	0.7562		91.1956	0.7739		41.3242	0.6096		81.9014	0.8182		84.3467	0.8393
cn1646	3	32.064	0.7171		33.1905	0.7083		29.867	0.7		27.5	0.6682		39.4974	0.7363		34.1275	0.6741		33.9717	0.7702		41.3252	0.7836
cn1647	3	2331.78	0.9606		5485.34	0.9782		483.904	0.8744		4616.88	0.9278		5996.52	0.9449		522.204	0.8684		6732.84	0.9551		7843.68	0.9631
cn1648	3	485.839	0.9555		512.821	0.9648		477.689	0.9395		298.274	0.8798		472.767	0.9066		187.482	0.658		1826.32	0.9841		699.179	0.9675
cn1649	3	40.7893	0.7056		42.3343	0.7009		48.0161	0.6351		53.745	0.7229		64.5724	0.7449		21.3707	0.5902		47.6057	0.7729		61.82	0.7948
cn165	3	2212.18	0.9815		1757.5	0.9793		1786.12	0.9744		2946.32	0.9468		3406.11	0.9503		3026.04	0.9722		2290.95	0.9873		2468.04	0.9758
cn1650	3	17072.4	0.9835		17366.5	0.982		14337.5	0.9806		19186.9	0.9609		19832.7	0.9677		11847.3	0.9731		25880.3	0.9923		19155.1	0.9821
cn1651	3	33.8692	0.6792		41.1433	0.708		31.1612	0.6126		21.6485	0.6151		28.4919	0.6509		46.3303	0.6893		28.9682	0.7062		48.9979	0.6983
cn1652	3	3529.11	0.8933		3896.94	0.9157		2863.68	0.8765		4811.6	0.8892		4629.66	0.8799		2900.68	0.8667		5242.13	0.9288		6135.44	0.9452
cn1653	3	16.1098	0.6314		16.6121	0.6346		44.8431	0.6464		46.0185	0.6899		22.8858	0.639		26.9064	0.6102		24.4356	0.7197		17.6816	0.6695
cn1654	3	182.901	0.832		258.986	0.8694		84.4593	0.74		229.838	0.7593		737.084	0.8585		73.4496	0.6759		244.164	0.8719		319.08	0.9152
cn1655	3	15.6801	0.6015		27.2753	0.6517		24.5263	0.5899		18.8194	0.5972		19.0671	0.6109		30.842	0.5977		22.2965	0.6822		34.0106	0.7233
cn1656	3	182.877	0.8898		408.697	0.9132		207.596	0.7814		318.948	0.8839		365.77	0.8921		81.6659	0.7005		517.559	0.9671		413.193	0.9581
cn1657	3	34.1481	0.6986		37.7645	0.7356		27.0278	0.6387		52.9476	0.7491		59.5685	0.7694		33.2277	0.638		39.2693	0.7106		32.5212	0.7454
cn1658	3	195.166	0.9117		148.792	0.825		412.712	0.9127		176.444	0.8358		250.112	0.8658		331.829	0.9037		219.614	0.9292		152.106	0.9159
cn1659	3	2554.78	0.9839		2385.13	0.9735		2064.3	0.982		3063.15	0.9479		3559.76	0.96		2156.16	0.968		2039.5	0.9773		3535.58	0.9677
cn166	3	2128.12	0.9797		1726.2	0.9831		2737.71	0.9693		2673.99	0.9478		4113.26	0.9627		2892.08	0.9666		2611.53	0.9797		2556.59	0.977
cn1660	3	86.4061	0.7987		76.4902	0.8135		67.235	0.7352		52.3307	0.6977		66.146	0.7508		34.7817	0.6822		71.7109	0.8229		93.0674	0.8356
cn1661	3	418.392	0.7653		613.686	0.8102		298.946	0.643		449.482	0.7543		566.909	0.7828		411.511	0.511		378.722	0.7436		434.489	0.8023
cn1662	3	19.9795	0.636		40.1331	0.7148		25.8446	0.6268		28.0971	0.663		20.23	0.6268		31.5576	0.6216		30.7116	0.6837		28.1225	0.7352
cn1663	3	35.7356	0.6474		27.4052	0.6515		44.4364	0.6682		46.4988	0.6826		51.5886	0.6922		31.6449	0.6049		63.2246	0.7751		50.8669	0.7663
cn1664	3	28.5897	0.6602		112.518	0.7227		21.832	0.5664		155.299	0.56		128.127	0.6165		11.7755	0.5167		40.853	0.6909		145.336	0.7659
cn1665	3	1514.43	0.9643		3093.32	0.9748		356.327	0.9165		4572.67	0.9446		3715.13	0.9484		675.539	0.9236		1305.84	0.9175		6640.16	0.9717
cn1666	3	23.7572	0.6631		17.9392	0.6167		26.0557	0.6058		27.4563	0.6455		17.8522	0.586		16.0791	0.5264		16.2076	0.6427		18.1555	0.6639
cn1667	3	23.565	0.631		23.5348	0.6445		21.7019	0.5946		20.473	0.6197		23.532	0.6135		30.6678	0.6305		23.7454	0.6946		21.5545	0.6854
cn1668	3	134.186	0.8354		75.7187	0.7618		50.5841	0.6734		133.566	0.7939		102.085	0.776		53.2189	0.6807		77.9934	0.7853		115.854	0.8444
cn1669	3	28.6371	0.6945		27.2321	0.6845		18.5597	0.5977		49.9497	0.7184		32.3918	0.6896		13.2002	0.5587		36.9478	0.6309		89.7168	0.778
cn167	3	12008.9	0.9833		14418.1	0.982		6964.16	0.9756		11941.1	0.9603		14326.1	0.9677		4266.74	0.9225		14665.7	0.9552		15540.9	0.9801
cn1670	3	15.4196	0.6053		30.5674	0.6731		46.1006	0.552		19.3178	0.5473		19.2256	0.6042		43.568	0.5885		18.1591	0.6534		16.4389	0.6567
cn1671	3	34.6068	0.7056		34.9363	0.6693		26.5698	0.6186		48.7071	0.6637		33.259	0.6605		31.5576	0.6251		32.896	0.7291		46.4849	0.7222
cn1672	3	1765.1	0.9729		2260.61	0.9823		2148.2	0.9836		3778.73	0.9484		2403.53	0.9528		2518.01	0.9585		4057.17	0.8868		4159.66	0.9748
cn1673	3	938.337	0.7399		2361.37	0.862		576.556	0.7237		1908.23	0.8034		1827.88	0.8031		650.233	0.7278		2328.75	0.8224		1861	0.8501
cn1674	3	39.2074	0.6981		30.3057	0.6696		41.7227	0.6164		28.0656	0.6327		17.9445	0.5831		74.5299	0.7185		32.5421	0.7029		37.8208	0.7295
cn1675	3	55.6538	0.7963		58.5238	0.7127		30.1657	0.6387		44.9653	0.6629		28.5292	0.6841		38.332	0.662		42.9767	0.7401		31.0498	0.7468
cn1676	3	3099.67	0.9803		3155.71	0.978		2723.63	0.9841		2054.15	0.93		3160.85	0.9509		2187.99	0.9053		4300.83	0.9908		2824.56	0.9773
cn1677	3	3052.1	0.8043		2050.69	0.7505		1685.6	0.7375		2106.49	0.7323		4247.5	0.7443		2341.92	0.7599		2680.71	0.8294		3112.91	0.7832
cn1678	3	284.383	0.927		532.195	0.9714		53.9067	0.7168		162.296	0.7883		195.331	0.7998		40.9302	0.5578		601.787	0.964		803.672	0.9865
cn1679	3	587.538	0.857		704.183	0.8978		315.143	0.7737		677.794	0.8031		454.801	0.8057		589.921	0.8165		703.899	0.7725		567.761	0.7496
cn168	3	1736.67	0.9721		1620.5	0.9745		1843.77	0.9675		1412.33	0.919		2439.69	0.9419		932.363	0.899		1459.02	0.9449		1374.03	0.9621
cn1680	3	24259.1	0.9829		29379.7	0.9874		29061.4	0.9845		25814	0.9658		26858	0.9682		28490.4	0.9816		31523.5	0.9929		26728.3	0.9836
cn1681	3	352.565	0.9244		263.458	0.9144		205.317	0.6898		287.572	0.8659		382.82	0.8881		462.663	0.8979		262.229	0.9043		337.181	0.9491
cn1682	3	125.737	0.8474		116.403	0.8398		139.823	0.7838		132.748	0.8151		110.139	0.7671		131.951	0.7869		191.047	0.8789		77.8087	0.8359
cn1683	3	1625	0.9847		2965.14	0.9811		2008.11	0.9818		1485.54	0.9293		1230.61	0.9376		1109.63	0.9505		2581.14	0.9918		1261.88	0.9768
cn1684	3	21.378	0.6838		30.0719	0.6526		21.1514	0.4642		33.7209	0.6751		23.1921	0.6639		26.7219	0.639		24.1462	0.7123		35.7535	0.7063
cn1685	3	75.4431	0.7576		91.8324	0.7827		91.2106	0.6192		82.7837	0.6816		85.2715	0.7594		78.5102	0.6758		97.3122	0.8194		140.544	0.8658
cn1686	3	245.521	0.845		356.921	0.8821		46.1897	0.6156		250.93	0.8059		282.441	0.7861		112.45	0.71		314.756	0.8727		260.006	0.8699
cn1687	3	22.9207	0.6766		39.8105	0.7027		23.5729	0.6666		45.3974	0.6801		108.23	0.7487		33.0269	0.6371		89.7231	0.6754		91.7716	0.8281
cn1688	3	32.0039	0.6499		26.4214	0.6126		36.5269	0.6406		15.8708	0.5693		8436.78	0.9646		14561.5	0.9396		2064	0.9659		258.334	0.8507
cn1689	3	24626.9	0.9752		38155	0.9863		2236.95	0.9822		777.024	0.9049		2004.17	0.94		17120.4	0.973		907.221	0.9568		659.746	0.9595
cn169	3	27488.8	0.9829		18863.4	0.9808		29050.5	0.9834		13609.2	0.9598		21193	0.9671		21404.2	0.9806		15523.9	0.9806		12507.2	0.9753
cn1690	3	277.918	0.9195		315.344	0.9145		255.882	0.7128		169.963	0.7906		243.774	0.7998		620.407	0.7601		149.598	0.8111		390.715	0.9102
cn1691	3	3169.88	0.881		4736.44	0.9607		1061.29	0.726		7357.07	0.931		10009.3	0.9342		2298.03	0.9012		8291.81	0.9396		7218.79	0.9048
cn1692	3	24.113	0.6749		22.5021	0.6804		23.6486	0.6731		24.8877	0.6846		23.9382	0.6869		36.35	0.7173		23.4607	0.7267		25.4349	0.7316
cn1693	3	16.7124	0.6163		17.8893	0.6009		16.2288	0.5627		24.073	0.6128		18.3684	0.6006		17.4672	0.5649		17.9558	0.6353		21.8874	0.6748
cn1694	3	28.5406	0.6235		48.3816	0.7043		52.4819	0.62		51.3709	0.6809		51.582	0.6891		23.3625	0.5676		105.882	0.7459		89.3938	0.7425
cn1695	3	821.109	0.9681		1934.88	0.98		565.156	0.9447		1236.05	0.9209		1955.87	0.9449		509.628	0.909		4276.82	0.9433		3445.81	0.9686
cn1696	3	5511.18	0.9704		6936.51	0.9568		3492.58	0.975		5782.5	0.9375		7356.82	0.9578		2589.97	0.9322		11659.5	0.936		6629.54	0.9145
cn1697	3	18.3496	0.6388		33.433	0.5691		29.9063	0.5831		19.6935	0.6266		19.3948	0.6103		30.2884	0.6167		16.6741	0.6352		12.6305	0.6229
cn1698	3	2548.66	0.8604		3749.4	0.9239		3263.35	0.6697		4656.56	0.895		3923.94	0.9023		2862.42	0.468		5093.01	0.9528		3600.53	0.9469
cn17	3	29180.3	0.9788		31753.8	0.988		11027.1	0.9586		33082.5	0.9674		32391.1	0.9689		16268.8	0.9658		29937	0.9809		33125.4	0.9748
cn170	3	17960	0.984		16587.3	0.9759		16873.4	0.8822		15552	0.9612		14552.9	0.9675		14158.3	0.8964		18718.3	0.9841		16863.9	0.9709
cn1700	3	15.1944	0.5983		37.4461	0.728		32.1537	0.6339		20.2657	0.6232		20.3687	0.6133		16.7753	0.5957		20.7407	0.6561		17.917	0.6724
cn1701	3	27.0164	0.6686		38.9467	0.6693		32.6144	0.6563		43.4597	0.7025		40.2018	0.6911		19.4937	0.5739		38.8748	0.7251		57.4869	0.7659
cn1702	3	127.995	0.7542		333.532	0.7452		87.5679	0.6994		386.489	0.7786		498.314	0.704		54.3327	0.5971		190.404	0.8026		591.152	0.8409
cn1703	3	6650.8	0.9612		6391.85	0.9552		7073.57	0.929		6542.5	0.9134		6958.51	0.913		7613.37	0.8914		7645.63	0.968		6287.24	0.9614
cn1704	3	25.1842	0.6588		27.0517	0.6358		22.4214	0.5942		17.2693	0.5884		14.9549	0.5674		25.3875	0.5873		16.2197	0.6421		20.0917	0.6724
cn1705	3	18.7758	0.6146		13.6393	0.5745		26.9571	0.5987		23.6063	0.6206		21.6005	0.609		35.3405	0.6221		23.8054	0.6598		25.4237	0.6938
cn1706	3	35.8271	0.7212		29.2129	0.6794		15.7947	0.5528		41.3572	0.6943		25.0071	0.6466		34.7477	0.6236		28.2819	0.7231		23.9028	0.6774
cn1707	3	1860.76	0.9828		2251.94	0.9822		4250.06	0.9701		2869.61	0.9472		2448.3	0.9543		3690.63	0.9592		2485.68	0.9613		2606.18	0.9724
cn1708	3	3463.11	0.9878		4175.61	0.9767		681.913	0.9547		560.343	0.8978		1123.02	0.9357		6115.34	0.9695		332.441	0.9493		548.717	0.977
cn1709	3	1642.53	0.9661		2306.71	0.9712		2327.01	0.9718		2020.83	0.9214		1805.37	0.9228		1824.31	0.8579		2828.04	0.9574		2509.19	0.9692
cn171	3	15631.2	0.9744		13841	0.9829		8470.08	0.9507		10231.7	0.9532		10780.1	0.961		10403.9	0.946		11041.3	0.9741		12285.2	0.9777
cn1710	3	2527.79	0.9882		2078.43	0.9839		3189.91	0.9705		2994.99	0.9307		2579.75	0.9457		2893.47	0.962		3449.86	0.9935		2186.67	0.9762
cn1711	3	1842.8	0.9722		1111.89	0.9798		1727.31	0.9644		2253.43	0.9196		1835.41	0.9473		1802.14	0.9072		1423.65	0.9819		1208.1	0.97
cn1712	3	6772.12	0.9763		6901.56	0.9779		9503.46	0.9386		5698.28	0.951		6647.93	0.9633		8664.18	0.9433		5435.54	0.9921		6177.7	0.9757
cn1713	3	11684.7	0.9837		12872	0.9773		4527.91	0.9537		12017.6	0.9596		14225.5	0.9072		5923.74	0.9432		8157.57	0.9858		14484.5	0.9803
cn1714	3	25.1587	0.7419		25.0445	0.6867		32.6616	0.466		33.7804	0.7163		21.2338	0.6521		23.6355	0.556		30.2799	0.7628		27.8195	0.73
cn1715	3	34.2661	0.7302		33.9977	0.621		53.264	0.5799		39.3189	0.6977		39.259	0.7308		49.701	0.708		37.0537	0.7619		39.8524	0.7776
cn1716	3	8470.08	0.9829		8963.68	0.9798		4511.07	0.9394		9542.32	0.9583		8507.25	0.9659		5243.2	0.9261		9844.75	0.9765		10637.7	0.9743
cn1717	3	30.4277	0.6466		23.2082	0.6627		16.3696	0.5929		17.705	0.6118		22.4667	0.6363		24.4623	0.5491		19.1094	0.668		17.1459	0.6683
cn1718	3	53.1391	0.7141		53.1333	0.7102		17.1865	0.5574		23.4659	0.6278		36.8248	0.6874		38.159	0.6569		38.7593	0.6961		63.2414	0.8124
cn1719	3	4294.54	0.7599		4385.68	0.7583		1929.43	0.6935		4643.9	0.7769		5190.08	0.7604		4860.81	0.7455		4514.9	0.7633		5500.87	0.7915
cn172	3	33.769	0.6499		37.1231	0.6969		18.5417	0.5852		41.9669	0.7048		61.7283	0.7192		32.7712	0.6445		33.7214	0.681		40.2858	0.7314
cn1720	3	20.0659	0.663		37.7835	0.7391		23.9818	0.6724		39.073	0.6583		26.2674	0.6794		31.6158	0.6849		30.1755	0.7339		35.5187	0.7768
cn1721	3	21.8245	0.6157		21.0514	0.6343		36.7848	0.641		19.3705	0.5856		19.5394	0.61		24.4704	0.6059		20.644	0.677		21.1226	0.6801
cn1722	3	1763.75	0.9798		2127.18	0.9833		1930.76	0.9497		989.558	0.9221		2795.69	0.9526		3383.16	0.9462		1701.63	0.9864		1342.19	0.9681
cn1723	3	26.1024	0.6195		19.7011	0.6198		19.8451	0.5988		19.3383	0.6216		20.951	0.6387		15.9399	0.589		19.9685	0.6676		27.4615	0.7038
cn1724	3	30.2541	0.6882		47.35	0.74		22.1449	0.6432		42.5891	0.7351		29.0656	0.681		36.9478	0.7023		19.0739	0.7029		35.6423	0.7895
cn1725	3	1899.63	0.9861		2355.86	0.9731		1067.34	0.8854		2404.83	0.9426		2172.23	0.9532		584.441	0.9033		3828.12	0.9952		2716.16	0.9647
cn1726	3	1101.21	0.985		1131.77	0.9898		1656.3	0.9619		694.916	0.9124		689.35	0.917		869.558	0.94		1030.44	0.9879		709.83	0.9839
cn1727	3	3062.69	0.9857		2919.54	0.9814		2415.95	0.9698		2740.32	0.9453		2832.01	0.9574		3190.35	0.974		3074.77	0.9654		2612.6	0.9731
cn1728	3	27.8584	0.6797		66.0531	0.7725		19.2587	0.5845		30.3586	0.6629		25.4086	0.5993		65.6236	0.6445		20.4959	0.6675		28.732	0.706
cn1729	3	24.4141	0.6178		20.1331	0.6624		42.5049	0.7036		58.7092	0.7347		25.9688	0.668		27.6829	0.6433		30.2299	0.7256		31.0989	0.7451
cn173	3	89.0781	0.8164		61.7888	0.7729		106.499	0.7732		78.97	0.7354		1149.72	0.9023		680.388	0.6674		264.307	0.9113		80.6169	0.8085
cn1730	3	1465.09	0.7823		3306.82	0.7631		906.954	0.7227		4219.67	0.7152		5432.84	0.7476		1088.52	0.7349		1554.24	0.7823		7946.93	0.6466
cn1731	3	17.7186	0.6493		27.0335	0.6666		20.4553	0.6265		22.4615	0.6592		15.6094	0.6325		18.0507	0.6228		22.5157	0.6962		16.0429	0.6872
cn1732	3	28.9985	0.7308		49.3197	0.7105		45.1643	0.7183		27.3279	0.6976		30.3794	0.6814		13.4194	0.6178		30.0577	0.7583		55.3031	0.766
cn1733	3	520.368	0.8516		742.246	0.8693		294.593	0.7578		361.815	0.7697		470.139	0.7931		221.788	0.6691		593.262	0.8438		774.014	0.8741
cn1734	3	2789.72	0.8919		3445.7	0.9734		604.789	0.7902		3779.34	0.9224		4562.27	0.9301		640.784	0.8621		5744.04	0.9231		5128.41	0.9501
cn1735	3	42.9934	0.7179		104.285	0.7921		46.397	0.7028		36.0597	0.6798		38.4833	0.6321		106.554	0.7677		39.5126	0.7467		65.9396	0.775
cn1736	3	17.5137	0.5866		29.8242	0.6453		24.5195	0.6125		20.6007	0.6075		22.9809	0.5874		30.5818	0.6324		31.5419	0.7038		16.091	0.6261
cn1737	3	2688.96	0.9847		1958.8	0.9844		2487.79	0.9631		2802.33	0.9455		1896.92	0.9499		1576.96	0.9597		3618.48	0.991		2247.49	0.9765
cn1738	3	3454.82	0.9813		5781.06	0.9781		2361.88	0.9419		4234.3	0.9421		4675.7	0.9554		3114.3	0.9527		5458.26	0.9823		4590.36	0.9676
cn1739	3	7348.68	0.9844		9502.23	0.9797		5178.21	0.9823		7617.95	0.9565		7494.33	0.965		6202.99	0.97		10752.7	0.9817		7919.12	0.9763
cn174	3	2014.79	0.9894		1351.14	0.9864		2148.8	0.9376		2100.79	0.9336		1915.36	0.9445		2404.63	0.9506		1345.77	0.9827		1932.31	0.9676
cn1740	3	85.1094	0.7976		57.057	0.7606		42.6688	0.5887		58.9813	0.7114		88.0177	0.7813		140.788	0.8178		113.115	0.8751		51.5084	0.7927
cn1741	3	913.692	0.95		1984.45	0.9786		453.678	0.8547		2072.69	0.9282		2330.37	0.9197		318.753	0.8683		808.229	0.9109		3426.8	0.9487
cn1742	3	14878	0.9818		15452.8	0.9832		16550.2	0.9632		18413.5	0.9549		15429.9	0.9586		14786.5	0.9605		18507.9	0.9813		17108.1	0.9757
cn1743	3	34.1485	0.6548		37.12	0.7219		19.7233	0.6092		64.5685	0.7526		53.1515	0.7493		18.8708	0.6095		68.0032	0.7237		66.2739	0.7974
cn1744	3	1442.87	0.742		2204.18	0.8573		786.64	0.7373		1647.54	0.8067		1765.25	0.7228		1213.56	0.7661		1958.73	0.7963		1578.91	0.792
cn1745	3	3669.75	0.968		4252.98	0.9725		1636.31	0.9114		4630.85	0.9295		4261.21	0.9346		3418.21	0.9373		3072.26	0.9373		7939.93	0.9642
cn1746	3	20.0251	0.6504		26.569	0.693		29.3333	0.6671		23.143	0.6512		26.0917	0.6547		18.1296	0.5743		29.5329	0.7315		17.8356	0.6843
cn1747	3	4992.68	0.9841		5553.9	0.9784		7243.17	0.984		5618.16	0.9555		6504.64	0.9646		8212.39	0.9718		6158.22	0.9891		7127.59	0.9773
cn1748	3	17.1951	0.6078		37.3083	0.6913		20.0452	0.5516		46.137	0.7018		56.2986	0.6677		33.3239	0.639		36.6402	0.7066		33.1043	0.7214
cn1749	3	798.832	0.974		518.355	0.9757		744.629	0.9598		914.352	0.9197		649.274	0.9171		504.469	0.921		596.543	0.9637		817.643	0.9812
cn175	3	3486.38	0.9633		1985.49	0.9799		4438.55	0.9695		3152.74	0.9463		3186.84	0.9574		3055.35	0.9524		2957.75	0.9645		2686.87	0.9629
cn1750	3	44.9854	0.7233		51.1953	0.7657		34.7932	0.6571		51.7918	0.7216		46.9884	0.68		28.5364	0.6335		36.4378	0.7457		41.8597	0.7703
cn1751	3	1897.89	0.9884		1801.16	0.9831		3539.8	0.9619		2595.8	0.9463		1518.33	0.945		737.217	0.9332		2154.77	0.9681		3606.6	0.9763
cn1752	3	1783.1	0.942		3139.37	0.9576		641.307	0.8464		4486.72	0.9275		4079.14	0.9335		382.171	0.7384		6631.67	0.9744		6816.2	0.9642
cn1753	3	2583.23	0.9574		4107.56	0.9768		1258.29	0.8735		8499.76	0.9437		5629.92	0.9342		830.418	0.8783		7136.7	0.9213		7544.2	0.9417
cn1754	3	26531.6	0.9798		22475.9	0.9471		20994.6	0.9781		26133.6	0.9629		26678.2	0.9648		17949.3	0.9602		24912.7	0.9684		24475.7	0.9765
cn1755	2	27.8985	0.6098		25.1224	0.5942		22.6295	0.5235		16.7167	0.5079		16.6761	0.5197		29.7408	0.54		16.8729	0.5839		16.5737	0.5864
cn1756	3	1771.96	0.9805		1622.98	0.9757		2264.83	0.8751		1634.54	0.9296		1409.18	0.9348		1339.45	0.8941		1865.61	0.9465		2429.93	0.9666
cn1757	3	2796.48	0.9721		2994.2	0.9725		2150.18	0.5759		2196.7	0.9213		2015.1	0.9166		2095.64	0.7893		2291.55	0.9569		2977.6	0.9827
cn1758	3	1663.85	0.9744		1514.2	0.9808		1541.68	0.93		1655.04	0.9254		1418.03	0.9195		995.355	0.9411		1014.39	0.9488		1311.08	0.963
cn1759	3	13898.4	0.9792		11344.8	0.9797		11221.2	0.9309		13514.8	0.9601		13538.4	0.9671		8575.24	0.9573		11299.3	0.966		11520.5	0.9727
cn176	3	2458.49	0.9817		2514.34	0.9755		1665.65	0.9496		1726.2	0.9338		1654.21	0.9427		2045.05	0.9557		1383.35	0.9248		1482.6	0.9766
cn1760	3	4782.71	0.9754		2922.28	0.9816		5278.56	0.9579		4292.4	0.9311		4435.49	0.9257		4014.48	0.9671		3160.57	0.9844		4645.11	0.9656
cn1761	3	27756.2	0.9697		32042.8	0.9835		14766.2	0.9766		39223.7	0.9669		46852.1	0.9645		19808.6	0.979		34506.5	0.9729		36642.9	0.9743
cn1762	3	3140.57	0.9661		2395.14	0.9842		1943.79	0.9509		2036.34	0.9317		2550.84	0.9513		1732.07	0.9428		2061.12	0.967		1512.85	0.9644
cn1763	3	21.6056	0.5849		19.111	0.6137		19.3033	0.5517		21.441	0.5859		20.9852	0.5807		15.3071	0.557		15.5762	0.6321		15.3133	0.634
cn1764	3	1922.17	0.7278		3843.72	0.7363		1348.98	0.6949		2605.29	0.7356		3187.52	0.7519		1338.64	0.6848		4222.59	0.7579		4161.86	0.7265
cn1765	3	46.5785	0.6686		39.279	0.6737		68.9382	0.6391		48.5757	0.7282		26.5575	0.6771		39.0357	0.6446		24.4484	0.7386		32.2645	0.7711
cn1766	3	16.0819	0.6146		14.4474	0.5943		39.0528	0.6563		17.7571	0.6023		16.3923	0.5916		20.5385	0.5986		13.7537	0.6294		15.3133	0.6597
cn1767	3	4104.55	0.9375		4745.7	0.9546		5101.91	0.8989		4411.74	0.904		3869.43	0.9093		6385.26	0.8979		3331.77	0.9289		4618.59	0.95
cn1768	3	14923.8	0.9746		12316.5	0.9793		7817.91	0.9757		16335.1	0.9617		18524.7	0.9665		7201.57	0.9742		19348.9	0.9722		19598.5	0.9776
cn1769	3	7765.16	0.9838		8490.33	0.9811		5727.29	0.9552		6318.53	0.9534		7264.53	0.9595		5089.53	0.9519		11653.1	0.9771		5632.98	0.973
cn177	3	36.4048	0.7061		80.5208	0.7346		53.9241	0.7291		50.5107	0.7232		45.5824	0.7137		57.1521	0.6889		25.2507	0.7117		29.0903	0.7418
cn1770	3	16050.7	0.9835		15143.9	0.9808		7443.75	0.9577		24513.6	0.964		20989.3	0.9672		13445	0.9744		8580.41	0.9904		22083.8	0.9817
cn1771	3	17.7476	0.61		19.1588	0.6221		35.5393	0.6421		19.0653	0.6084		14.8702	0.5605		27.3563	0.6117		35.8449	0.6906		15.0908	0.6435
cn1772	3	22426.7	0.9827		26104.5	0.977		26610.8	0.9697		23273.6	0.9595		21751	0.9593		35579.5	0.959		25270.1	0.9635		23888.1	0.9727
cn1773	3	31.6598	0.6544		30.0302	0.6779		23.012	0.5936		37.5591	0.5832		25.2663	0.6309		31.4326	0.6282		26.4703	0.6976		31.3613	0.7102
cn1774	3	306.225	0.7984		776.197	0.919		365.574	0.8082		1139.61	0.8683		1175.11	0.8872		509.552	0.87		1211.57	0.9247		987.275	0.9132
cn1775	3	1223.04	0.9747		1112.51	0.98		1463.78	0.9552		1464.13	0.9307		1318.58	0.942		1461.15	0.9477		1232.68	0.9875		1429.69	0.9748
cn1776	3	682.919	0.9845		380.403	0.9606		337.538	0.8826		1550.26	0.9337		779.572	0.9108		555.04	0.9098		389.674	0.9533		1559.7	0.9784
cn1777	3	7980.34	0.9832		9314.86	0.9763		871.879	0.9294		8845.41	0.9579		11653	0.9626		1117	0.9115		6361.7	0.982		11526.5	0.9732
cn1778	3	8579.29	0.9842		7942.69	0.9791		3632.9	0.9772		9203.74	0.9591		8746.17	0.9655		4246.45	0.9476		5457.95	0.9793		10216.8	0.9771
cn1779	3	20.3198	0.6218		22.8779	0.6451		16.4505	0.5659		22.3245	0.5961		23.3455	0.6285		23.002	0.5785		16.6839	0.6355		20.1999	0.6589
cn178	3	92.3824	0.7511		217.32	0.8019		116.335	0.7465		419.76	0.8478		206.445	0.7783		165.758	0.7662		302.688	0.761		198.258	0.8018
cn1780	3	35.0701	0.6292		74.6342	0.7011		23.9414	0.6295		17.3382	0.6004		24.679	0.6438		52.5368	0.7198		16.8313	0.6552		20.9964	0.6666
cn1781	3	64.4282	0.7538		54.1393	0.721		44.6253	0.6889		55.1724	0.7316		61.3874	0.7536		194.155	0.7723		43.8977	0.7671		29.7119	0.728
cn1782	3	2485.7	0.9686		1779.06	0.9594		1525.16	0.8507		2722.13	0.9195		2147.96	0.9259		1254.43	0.8116		1766.55	0.9628		1675.58	0.9705
cn1783	3	360.898	0.928		283.201	0.9203		89.6565	0.7339		253.405	0.8454		228.995	0.8508		241.25	0.6645		226.595	0.8844		401.99	0.9589
cn1784	3	4071.17	0.9819		9267.78	0.9714		5739.44	0.9738		3333.75	0.9388		1888.15	0.9306		3967.96	0.9556		10055.3	0.9605		2484.81	0.9808
cn1785	3	8467.16	0.9845		6118.7	0.9741		10289.2	0.981		7220.01	0.9528		6776.66	0.9555		8849.94	0.9737		6782.81	0.9815		5931.4	0.9747
cn1786	3	725.378	0.8504		829.817	0.9055		493.044	0.7023		888.205	0.8516		267.352	0.764		446.364	0.7896		322.092	0.8386		542.58	0.8786
cn1787	3	20.6644	0.6338		21.8177	0.6592		124.484	0.8027		31.3732	0.6839		23.413	0.6326		12.5691	0.5588		21.6275	0.7023		19.63	0.6847
cn1788	3	21.0375	0.6325		26.4214	0.6506		56.0834	0.694		26.0062	0.6413		26.5861	0.6421		33.2949	0.5839		23.5274	0.6692		26.0986	0.7161
cn1789	3	23.288	0.6171		35.8241	0.6136		32.2697	0.638		40.2858	0.6808		20.0818	0.6087		34.0837	0.629		31.1843	0.715		26.5919	0.7048
cn179	3	19.5827	0.6252		33.9761	0.6545		13.8873	0.5299		46.4602	0.7008		36.4704	0.6789		51.7139	0.5025		33.6346	0.6376		36.7246	0.7478
cn1790	3	16524.1	0.982		19226.1	0.9824		13145.7	0.9687		17607.8	0.9619		14543.8	0.9674		25565	0.9747		15042.3	0.9818		18834.2	0.9782
cn1791	3	32.1156	0.6852		27.226	0.6729		18.0914	0.5706		25.8735	0.6462		24.9787	0.6165		21.7567	0.6005		22.3952	0.6836		27.393	0.6862
cn1792	3	23.7425	0.6371		20.8421	0.6344		14.9719	0.5522		27.8169	0.5809		23.1553	0.5904		18.9578	0.5698		18.7781	0.6596		27.5936	0.6906
cn1793	3	21.7937	0.6404		31.065	0.7032		39.4544	0.6675		57.8999	0.6889		53.6612	0.684		69.8093	0.6568		27.7565	0.7172		22.9505	0.7005
cn1794	3	241.868	0.889		175.512	0.822		146.758	0.6417		697.976	0.8582		435.261	0.8294		199.121	0.8112		605.496	0.8985		541.337	0.8909
cn1795	3	25494.2	0.9432		31633.4	0.9817		29362.2	0.9642		25156.3	0.9543		29351.2	0.9619		17146	0.9729		35496.4	0.971		30557.5	0.9767
cn1796	3	28463.5	0.9829		35468.9	0.9889		25147.7	0.9707		29977.3	0.9663		27551.6	0.9683		32043.5	0.9787		21600.9	0.979		24765	0.9823
cn1797	3	3434.36	0.9807		8668.18	0.9779		673.939	0.8964		5122.3	0.9361		6464.04	0.9532		951.046	0.9076		3042.06	0.945		6214.23	0.9757
cn1798	3	1423.45	0.877		1816.48	0.896		741.482	0.7891		1524.63	0.8419		1589.73	0.8627		511.288	0.7264		1612.03	0.8964		2157	0.9207
cn1799	3	1197.16	0.7553		984.091	0.7844		1940.24	0.818		946.475	0.7641		930.809	0.7712		1808.17	0.8032		839.795	0.8052		798.962	0.8029
cn18	3	31587.5	0.9836		32571.8	0.9884		21142	0.9667		24550.9	0.966		28315.6	0.971		34632.7	0.9706		25274.5	0.991		26548.6	0.983
cn180	3	76.808	0.8272		99.5287	0.7935		55.7705	0.7299		238.02	0.8468		93.5793	0.7496		59.2506	0.6794		83.4234	0.837		145.554	0.8644
cn1800	3	62.2494	0.7377		80.2081	0.7566		78.7396	0.727		78.9307	0.7256		71.1208	0.7066		39.4365	0.6511		46.0241	0.7356		62.6507	0.768
cn1801	3	34.4471	0.7418		48.0064	0.7782		15.3237	0.5518		49.3297	0.688		41.5398	0.7165		19.7119	0.5416		168.092	0.8184		102.705	0.8027
cn1802	3	34.2891	0.6728		22.6671	0.6583		37.7467	0.6067		37.0533	0.6936		23.1294	0.6247		22.9942	0.6248		36.1633	0.7617		21.7434	0.6836
cn1803	3	22.0298	0.6293		13.0598	0.5839		25.5273	0.5646		14.9396	0.5689		16.3238	0.6048		17.2448	0.5566		16.1175	0.6416		22.0001	0.6823
cn1804	3	9214.51	0.9809		13720.9	0.981		8204.82	0.9669		11237.6	0.9562		12323.2	0.967		7147.58	0.9623		15694.1	0.9904		15598.2	0.9778
cn1805	3	18.1681	0.6232		26.5538	0.6961		64.1475	0.601		23.4604	0.6211		16.8679	0.5936		23.6355	0.6322		18.2405	0.6739		16.3504	0.6671
cn1806	3	6134.31	0.9846		7190.08	0.9797		6182.25	0.9729		6609.57	0.9568		6931.75	0.9637		5646.42	0.9624		9069.85	0.9808		8238.57	0.9778
cn1807	3	5429.17	0.9821		6183.79	0.9768		3631.11	0.9611		8881.36	0.9582		7623.57	0.9612		3603.19	0.9386		8662.86	0.9633		8941.35	0.978
cn1808	3	7018.13	0.9863		10302.9	0.9816		2408.25	0.9343		6812.53	0.9492		6356.52	0.9527		2726.7	0.9337		8806.76	0.9367		8519.29	0.9769
cn1809	3	4302.19	0.8145		5936.8	0.7954		3413.99	0.7284		5358.34	0.8088		4732.11	0.8103		4235.63	0.7657		7747.58	0.8623		4625.25	0.8024
cn181	3	225.072	0.8849		138.933	0.8331		188.595	0.6761		459.962	0.8696		128.186	0.7925		294.174	0.8544		117.947	0.824		242.136	0.925
cn1810	3	1729.66	0.9621		2442.63	0.9801		2335.31	0.9118		1169.28	0.9152		1403.22	0.9259		2741.42	0.8831		1618.07	0.9616		1747.16	0.9476
cn1811	3	21.3457	0.6342		17.6954	0.6317		30.1491	0.6189		25.0694	0.6105		20.5932	0.6172		14.8018	0.5536		25.2507	0.6604		29.9973	0.7316
cn1812	3	24.367	0.643		12.672	0.5668		19.8408	0.5678		21.0068	0.5498		18.211	0.5809		11.4733	0.5269		16.4198	0.6474		16.8987	0.6538
cn1813	3	30.6339	0.6174		32.5521	0.6968		20.9884	0.6005		16.5857	0.5971		30.1072	0.6577		36.772	0.6777		27.2213	0.661		35.0945	0.7264
cn1814	3	3080.98	0.984		2244.8	0.9814		3562.89	0.971		2097.73	0.9405		2832.17	0.9581		4128.03	0.9726		3101.62	0.9797		3640.2	0.976
cn1815	3	37.0973	0.7056		27.4221	0.6532		31.0077	0.6214		38.3347	0.6511		41.9632	0.6917		23.6712	0.5434		82.6556	0.6781		80.0428	0.7967
cn1816	3	3254.29	0.9844		3071.24	0.9793		2799.9	0.9416		2216.65	0.935		3165.91	0.9571		4194.22	0.9459		2521.63	0.9858		2017.11	0.9688
cn1817	3	16.9508	0.6099		15.5338	0.6015		36.4624	0.6548		27.0376	0.6247		14.9594	0.5804		19.3808	0.5847		17.9363	0.6441		20.1415	0.6485
cn1818	3	207.835	0.76		184.372	0.7924		173.992	0.7722		374.087	0.8204		193.862	0.7853		134.863	0.6495		353.483	0.7971		318.125	0.7345
cn1819	3	694.579	0.9311		1288.22	0.977		159.394	0.8414		1998.05	0.919		1711.31	0.9248		211.302	0.8237		2196.1	0.9031		2627.26	0.9414
cn182	3	30.2957	0.6571		56.6759	0.6881		76.7107	0.7534		35.4535	0.6315		33.8994	0.6345		27.2442	0.5972		26.9703	0.6802		37.1803	0.6844
cn1820	3	27.9338	0.695		56.0992	0.7097		33.9566	0.6835		44.9403	0.7279		40.1542	0.7127		20.4603	0.622		40.0346	0.746		48.6727	0.7595
cn1821	3	27985.2	0.9778		24183.7	0.986		20468.7	0.9804		30217	0.9674		27098.2	0.9705		23825.6	0.9778		26373.7	0.9879		22215.3	0.9795
cn1822	3	13007.4	0.9778		8614.66	0.9732		16260.1	0.9832		10401.6	0.9611		9792.6	0.967		9884.69	0.9676		7829.94	0.9761		10397.2	0.9724
cn1823	3	2971.16	0.9811		2565.57	0.9814		4536.13	0.9781		1562.16	0.9359		1525.45	0.9456		4035.72	0.9759		1425.58	0.9804		1864.92	0.9743
cn1824	3	2886.59	0.9782		3472.99	0.9793		2416.15	0.9615		3197.43	0.9471		2739.46	0.9524		2078.64	0.925		3702.13	0.9469		4480.44	0.9697
cn1825	3	18.0153	0.5828		43.6785	0.6846		105.821	0.726		21.7702	0.606		12.3065	0.5664		14.0557	0.5596		24.2548	0.6943		26.1777	0.7225
cn1826	3	31.9484	0.7425		51.3022	0.8104		101.784	0.8077		33.7932	0.7138		55.2102	0.7558		47.789	0.633		48.7907	0.7934		53.2048	0.758
cn1827	3	1207.19	0.9441		2257.5	0.971		781.275	0.9104		2601.81	0.9269		3553.07	0.936		672.296	0.8799		3063.53	0.9433		4884.67	0.9547
cn1828	3	275.036	0.866		444.441	0.8549		196.373	0.7229		557.474	0.8488		920.975	0.8506		139.983	0.7773		641.506	0.798		1296.07	0.9706
cn1829	3	52.0258	0.8058		67.746	0.7889		45.602	0.7201		68.5646	0.7795		61.3404	0.7769		33.3203	0.6661		43.58	0.8001		69.7633	0.8274
cn183	3	24.9807	0.6266		22.7442	0.6451		35.5885	0.6693		21.7651	0.6345		24.8829	0.6265		26.8729	0.6438		21.91	0.6866		21.6151	0.6905
cn1830	3	21.2769	0.6401		36.8191	0.6413		15.0927	0.5728		20.4008	0.5964		19.6079	0.6278		17.3937	0.5755		23.7652	0.6703		18.2366	0.6707
cn1831	3	16.2869	0.6128		18.4291	0.6242		16.4505	0.5677		22.6676	0.6171		20.6478	0.5983		18.2514	0.5602		20.3333	0.6653		14.0987	0.6431
cn1832	3	21.1582	0.6196		30.9505	0.6691		70.2289	0.6475		21.5959	0.5889		20.3291	0.6027		17.6239	0.5648		14.5952	0.6381		16.0633	0.6494
cn1833	3	26.1336	0.6517		38.2373	0.6451		19.094	0.5748		25.8454	0.6303		20.0426	0.5999		35.582	0.6264		32.5662	0.7061		30.656	0.7176
cn1834	3	39.9934	0.7026		40.0253	0.6757		30.7912	0.6448		31.9627	0.6529		39.0238	0.6401		15.8661	0.5421		22.0936	0.6734		32.3845	0.7296
cn1835	3	29.0693	0.7062		26.4214	0.6965		42.4259	0.6734		19.0767	0.6253		24.1006	0.6236		20.73	0.6291		30.4953	0.7198		20.9306	0.7191
cn1836	3	171.358	0.8688		92.0589	0.8167		152.248	0.6798		142.017	0.8183		21321.5	0.9684		16544.9	0.9639		6651.63	0.9733		907.648	0.9719
cn1837	3	12086	0.9832		9852.51	0.9785		18202.5	0.9766		10635.5	0.958		14653.5	0.9636		27141.6	0.9795		10330.2	0.9866		9434.33	0.9772
cn1838	3	24.3134	0.6559		20.3198	0.6217		28.1073	0.6225		22.3014	0.6459		20.4723	0.6174		18.23	0.5926		17.6847	0.6579		16.3299	0.6662
cn1839	3	17.5383	0.6779		37.2231	0.6882		15.2128	0.5593		30.9863	0.6687		26.5861	0.6914		11.146	0.5662		23.5306	0.7173		17.6795	0.6772
cn184	3	15.6323	0.6054		24.051	0.6535		22.4593	0.6209		18.7781	0.6065		21.1972	0.611		20.0753	0.592		28.5599	0.6752		17.2377	0.6584
cn1840	3	29.0066	0.6917		15.8969	0.6063		23.267	0.6173		11.2948	0.5404		12545.3	0.967		10084	0.9622		2487.24	0.9765		158.42	0.9228
cn1841	3	116.002	0.7409		140.907	0.7156		56.5094	0.6803		109.67	0.7633		98.4245	0.7587		50.9741	0.6866		66.4099	0.7449		139.89	0.8299
cn1842	3	1522.7	0.9785		1599.5	0.9769		1337.43	0.9475		1609.55	0.9341		1103.81	0.9367		1001.75	0.9318		1510.8	0.967		1371.92	0.9744
cn1843	3	114.05	0.8621		69.5909	0.6982		97.6357	0.8118		107.838	0.8079		83.0959	0.7982		98.8014	0.8068		197.856	0.9036		125.427	0.9115
cn1844	3	14.2382	0.5831		18.8294	0.626		15.1306	0.5322		15.1021	0.5803		16.5527	0.5824		17.1438	0.5633		17.7588	0.6475		13.2784	0.6135
cn1845	3	6266.79	0.9719		6904.25	0.9769		3867.9	0.9719		11383.1	0.9465		10408.6	0.9603		2054.19	0.9618		9564.45	0.9489		9270.64	0.9695
cn1846	3	19.5355	0.6136		25.9357	0.6188		31.3252	0.6306		18.7991	0.5934		13.1842	0.5518		23.73	0.6052		15.5135	0.618		18.7241	0.6655
cn1847	3	14.7754	0.6		17.0534	0.6243		16.2076	0.5511		21.5959	0.6101		16.4906	0.5969		29.3628	0.5411		16.9347	0.6522		22.5701	0.6857
cn1848	3	1241.37	0.9842		1163.78	0.986		1087.95	0.9544		2027.29	0.9426		1750.39	0.9504		715.427	0.9121		1329.75	0.9408		1670.9	0.9721
cn1849	3	3775.19	0.9871		2551.5	0.9679		4318.77	0.9828		3265.64	0.9478		3215.66	0.9484		3307.3	0.9537		3357.16	0.9759		3098.28	0.9755
cn185	3	23.3953	0.6273		22.4517	0.6251		22.2418	0.6027		24.4198	0.6092		28.4919	0.5998		23.012	0.591		19.0962	0.6693		27.9821	0.7082
cn1850	3	7088.21	0.9764		9995.95	0.9772		6203.14	0.9179		10106.7	0.9507		9649.46	0.9619		7957.58	0.9251		10460.2	0.9811		11761.5	0.9785
cn1851	3	208.794	0.7649		135.381	0.7669		121.471	0.6472		200.631	0.7332		189.079	0.6784		101.263	0.5316		124.241	0.6307		172.038	0.8153
cn1852	3	34.6094	0.6842		44.2934	0.7098		44.4656	0.6387		51.3238	0.6984		40.2062	0.682		74.1595	0.6113		45.1925	0.7453		36.1783	0.7215
cn1853	3	1515.41	0.9907		983.708	0.9842		1464.29	0.9661		548.21	0.9087		495.905	0.9048		1157.6	0.9495		611.328	0.9484		456.536	0.975
cn1854	3	20.9467	0.6459		21.2998	0.6236		47.6865	0.6478		20.4889	0.5919		23.5754	0.6038		21.6469	0.5975		16.5906	0.65		21.5553	0.675
cn1855	3	1253.25	0.9817		3711.46	0.9609		734.575	0.9473		2751.97	0.9298		3423.31	0.9377		814.844	0.9068		1822.93	0.9047		7534.55	0.9396
cn1856	3	20.8913	0.6405		29.89	0.6679		21.6985	0.6222		22.1772	0.6631		36.9343	0.7262		25.9134	0.6432		14.863	0.6805		32.2134	0.7264
cn1857	3	508.866	0.9315		419.97	0.9174		1088.38	0.8806		312.33	0.8696		373.767	0.8757		655.624	0.8974		511.197	0.9526		318.114	0.9417
cn1858	3	1256.62	0.977		1094.98	0.9802		1137.48	0.9336		909.059	0.9249		1035.84	0.9384		1530.87	0.9128		891.451	0.9765		922.194	0.9651
cn1859	3	12508.3	0.9823		11025.3	0.9802		9620.45	0.9699		11720.2	0.959		10657.3	0.9666		7154.93	0.9704		8496.81	0.9819		11385.8	0.9757
cn186	3	31863.7	0.979		25502.4	0.9822		33509.2	0.9679		43910.3	0.9734		39948.4	0.9685		47101.2	0.9755		30658.3	0.9876		48966.3	0.9842
cn1860	3	816.954	0.8907		733.218	0.8768		1074.18	0.9237		1236.15	0.8976		769.11	0.8859		264.65	0.7889		1215.83	0.9501		1308.57	0.9605
cn1861	3	3041.77	0.9804		4196.41	0.9705		1493.34	0.9338		6363.1	0.9519		6238.6	0.9629		951.105	0.9354		7047.39	0.9783		9214.51	0.9663
cn1862	3	18.6535	0.6021		20.1822	0.6017		20.6715	0.6047		21.088	0.5902		22.558	0.6283		24.5613	0.6106		20.3333	0.6788		21.4348	0.6579
cn1863	3	74.0879	0.7028		60.9862	0.6864		66.5839	0.674		55.5127	0.7066		42.7101	0.6769		34.0254	0.6419		37.1417	0.7231		36.9409	0.7271
cn1864	3	92.157	0.7763		82.1058	0.7666		45.039	0.6255		62.925	0.7393		48.0934	0.7049		24.9291	0.5781		92.6227	0.8167		64.1873	0.8055
cn1865	3	390.342	0.8135		499.185	0.8239		266.993	0.7843		418.925	0.7775		494.374	0.814		294.952	0.7607		337.671	0.8234		703.857	0.7857
cn1866	3	22475.9	0.9814		26294	0.984		19075.5	0.9671		19180.3	0.9603		21136.4	0.9635		25737.5	0.9324		24847.4	0.9885		26363.6	0.9796
cn1867	3	5273.14	0.9602		6152.52	0.9761		5893.5	0.9545		4215.7	0.9377		8287.66	0.9556		8267.44	0.9559		6001.55	0.9777		8078.63	0.9656
cn1868	3	2185.99	0.9892		1856.76	0.9818		1754.68	0.9729		2239.81	0.9381		2079.7	0.9482		1367.16	0.9377		2255.01	0.9795		1892.12	0.9736
cn1869	3	33.9368	0.6985		43.1343	0.7318		33.4661	0.5699		38.0179	0.7013		36.4156	0.6479		25.09	0.5995		34.9095	0.7215		24.6082	0.7157
cn187	3	16.965	0.5892		20.0777	0.6216		12.1788	0.5271		32.7904	0.6335		22.0045	0.6027		42.0262	0.6064		15.9102	0.6296		20.8318	0.6737
cn1870	3	60.3974	0.7513		32.8969	0.6873		16.9754	0.5436		44.3857	0.6318		35.3973	0.666		30.15	0.6106		30.4828	0.7009		54.4719	0.7872
cn1871	3	1877.5	0.9858		1692.75	0.9832		1846.12	0.9625		2204.52	0.9369		2387.39	0.9419		2722.59	0.9355		1404.93	0.9924		1687.15	0.9789
cn1872	3	29.2919	0.6447		33.1905	0.6164		36.5249	0.6285		40.2495	0.67		29.1894	0.6635		23.4505	0.6087		35.9351	0.6614		28.955	0.6857
cn1873	3	53.2265	0.7498		45.039	0.7432		123.826	0.7481		48.5757	0.7175		53.8599	0.7123		52.7414	0.5781		48.1999	0.7626		33.1994	0.7344
cn1874	3	1262.88	0.962		936.615	0.9077		1031.71	0.6247		443.114	0.7996		996.878	0.7528		922.356	0.9402		935.011	0.7497		622.26	0.8524
cn1875	3	480.84	0.966		358.249	0.9521		528.659	0.9242		346.267	0.8634		685.713	0.9159		409.63	0.8784		529.802	0.9662		410.538	0.9696
cn1876	3	353.52	0.8795		193.088	0.8161		308.17	0.8579		225.437	0.8133		364.236	0.8359		393.462	0.7025		220.586	0.8477		487.229	0.921
cn1877	3	15.8218	0.6071		17.3897	0.6046		16.8064	0.5633		14.4273	0.5594		20.0261	0.6052		23.5896	0.5862		16.7921	0.6471		14.7143	0.6301
cn1878	3	18.3348	0.6275		21.5959	0.6476		17.202	0.5866		19.4962	0.6031		24.3283	0.6307		39.2993	0.6304		13.995	0.6345		24.7253	0.6964
cn1879	3	19.3359	0.6205		12.8093	0.5683		19.8754	0.5898		16.7946	0.5693		19.301	0.6089		17.4952	0.546		20.6589	0.6653		16.578	0.6233
cn188	3	6110.44	0.9642		4263.33	0.9775		3779.88	0.9644		4951.02	0.951		4217.78	0.9587		3171.33	0.967		3789.69	0.9895		4982.67	0.9737
cn1880	3	3683.7	0.9813		4529.67	0.973		4972.53	0.9648		3548.99	0.9475		3371.57	0.9582		5483.98	0.9267		5250.89	0.9853		3906.45	0.9713
cn1881	3	29.8926	0.7259		35.158	0.7285		51.985	0.7451		36.5439	0.6996		33.0102	0.6877		43.1343	0.7119		56.9558	0.7972		34.7475	0.7781
cn1882	3	10094.9	0.9842		9709.42	0.9784		9675.35	0.9808		12165.3	0.9587		8882.1	0.9645		12172.2	0.9717		13584.2	0.979		12062.4	0.9776
cn1883	3	17.4228	0.6222		18.4812	0.639		49.709	0.661		16.4038	0.5848		16.8429	0.5832		12.2339	0.5396		19.4013	0.6631		20.4276	0.6764
cn1884	3	27.0178	0.5993		23.9312	0.6171		31.1313	0.6328		23.8993	0.6199		19.0642	0.6004		21.2853	0.5787		14.7239	0.6133		24.1462	0.6565
cn1885	3	23.9965	0.651		25.422	0.6605		33.2085	0.6489		35.5058	0.6532		25.5212	0.6137		22.3159	0.5727		36.3533	0.6816		24.2772	0.6906
cn1886	3	61.7689	0.7541		78.2499	0.7058		22.7333	0.5973		25.0755	0.6403		51.8676	0.7307		25.6757	0.5928		49.7178	0.782		51.484	0.7995
cn1887	3	24.56	0.6538		38.2866	0.7147		14.6944	0.5471		31.8251	0.6174		36.146	0.6783		19.0312	0.5692		24.7681	0.6821		33.3332	0.7057
cn1888	3	27.6855	0.7019		17.8266	0.6504		32.2427	0.6665		13.4897	0.5936		16.9079	0.6311		16.6855	0.6039		16.7632	0.693		19.053	0.6991
cn1889	3	21.9048	0.6046		20.9989	0.6359		29.131	0.6101		27.1878	0.6445		26.6612	0.6052		16.0568	0.5508		18.7312	0.6583		24.4494	0.688
cn189	3	136.291	0.8369		239.644	0.9024		24.4649	0.6229		187.835	0.7847		248.696	0.7789		37.104	0.6706		309.407	0.7703		269.463	0.9132
cn1890	3	666.077	0.9233		478.44	0.9081		546.3	0.8891		453.192	0.8529		410.392	0.8462		605.013	0.8872		467.621	0.923		771.793	0.9546
cn1891	3	81.8421	0.7452		80.6426	0.7402		82.7972	0.7234		93.0797	0.7445		69.0707	0.694		69.7158	0.6741		92.4344	0.7976		138.669	0.8514
cn1892	3	14616.9	0.975		8176.31	0.9789		14541.4	0.8825		7982.35	0.9573		7466.23	0.962		8231.34	0.898		8854.15	0.9855		6360.58	0.9699
cn1893	3	26.2622	0.6683		34.7086	0.6817		29.9391	0.6364		28.3528	0.65		23.0072	0.6299		29.9063	0.6495		26.5861	0.705		30.8929	0.7312
cn1894	3	35.6954	0.6907		39.5071	0.7061		19.4098	0.5978		29.1424	0.6534		22.8814	0.6362		31.9179	0.6523		30.6533	0.7158		29.6213	0.7317
cn1895	3	23.4585	0.6445		25.2988	0.6692		20.0777	0.5866		31.4326	0.6549		25.3011	0.6126		20.6963	0.5844		45.7775	0.6934		33.2949	0.7337
cn1896	3	991.52	0.9528		1305.59	0.9786		502.971	0.9329		1279.63	0.9214		877.093	0.9188		601.24	0.5619		690.154	0.9329		966.15	0.9565
cn1897	3	16.6459	0.5731		19.5101	0.6193		16.3428	0.5759		17.3066	0.5728		20.1033	0.6153		30.9008	0.6485		20.1822	0.6699		16.2142	0.6544
cn1898	3	28.1612	0.6694		21.8659	0.6502		37.696	0.6566		22.6008	0.625		27.1302	0.6253		24.9913	0.6197		25.5779	0.692		28.6867	0.7139
cn1899	3	38.7869	0.6682		41.1004	0.7307		23.8468	0.6172		53.6195	0.5854		29.8659	0.6633		96.9429	0.7184		23.2114	0.684		45.4474	0.7809
cn19	3	216.115	0.892		382.621	0.9524		213.564	0.8701		270.791	0.8763		470.309	0.9051		95.8772	0.626		134.437	0.8439		544.801	0.9751
cn190	3	14.4861	0.6299		17.6276	0.6592		14.7895	0.5945		33.8877	0.707		17.6802	0.6032		12.1394	0.5384		23.4976	0.6822		18.6207	0.684
cn1900	3	17.6485	0.6272		20.7183	0.6302		26.6421	0.5844		15.669	0.5923		16.8064	0.5889		29.3699	0.6268		14.7611	0.6081		16.4904	0.6505
cn1901	3	615.615	0.9673		2117.94	0.9776		80.6558	0.7043		422.798	0.8897		1745.26	0.9473		295.317	0.8866		3239.52	0.9918		438.725	0.9849
cn1902	3	35.5914	0.7337		62.2358	0.7882		70.8511	0.6124		41.1902	0.7089		41.1469	0.7302		137.236	0.6926		75.5223	0.7702		26.0167	0.7276
cn1903	3	220.093	0.9169		178.368	0.8988		603.69	0.9674		162.44	0.8289		145.63	0.8066		316.392	0.8975		214.229	0.9183		102.97	0.8671
cn1904	3	1188.07	0.952		1358.68	0.9573		1644.3	0.9387		1172.68	0.8813		1127.08	0.8584		1653.41	0.9242		1231.5	0.9665		1266.09	0.9642
cn1905	3	2097.34	0.9783		2168.51	0.9755		1917.14	0.9633		2187.1	0.9304		2622.82	0.9451		1076.59	0.8983		2009.36	0.9639		2744.62	0.9475
cn1906	3	12759	0.9802		9790.28	0.9764		13938.9	0.9791		12931.7	0.9577		13259	0.9666		14528.8	0.9653		12378.1	0.9806		12200.2	0.9769
cn1907	3	64.981	0.7571		28.3128	0.6554		69.7686	0.7221		59.8363	0.71		42.9805	0.7021		46.0512	0.6865		43.0686	0.7536		50.3309	0.7568
cn1908	3	13.2726	0.5779		19.9198	0.6153		40.0041	0.6044		18.7781	0.5735		16.2003	0.5708		17.3024	0.5793		14.6676	0.6202		17.1459	0.646
cn1909	3	54.0971	0.7041		70.751	0.7376		24.4945	0.6049		50.0451	0.7034		48.0547	0.6668		80.4923	0.6681		48.1362	0.7708		43.3293	0.7704
cn191	3	478.545	0.7943		755.469	0.7282		286.698	0.7303		1228.04	0.7262		2040.23	0.632		184.676	0.662		1870.32	0.6312		1655.19	0.7191
cn1910	3	18820.5	0.9819		22437.4	0.9777		17018	0.8598		23596.9	0.9622		28255.5	0.9585		14097.8	0.8623		20522	0.9851		27739.4	0.9765
cn1911	3	5376.36	0.9834		5830.8	0.978		4219.36	0.9836		7653.48	0.9573		6636.54	0.9597		3880.77	0.9668		4150.35	0.9632		7705.25	0.975
cn1912	3	11230.3	0.9838		13813.7	0.9828		8145.98	0.9568		13612.1	0.9626		14110.6	0.9702		12685.9	0.9697		10802.2	0.9719		14462.9	0.981
cn1913	3	5689.17	0.9851		6761.24	0.9796		6354.47	0.9769		5488.52	0.9535		5399.92	0.9625		8447.3	0.9716		7282.01	0.982		6866.46	0.9779
cn1914	3	40.5054	0.7561		69.8093	0.783		80.8289	0.7808		82.6968	0.7547		61.2263	0.7369		20.269	0.6395		59.6249	0.7872		81.6839	0.8299
cn1915	3	28.1248	0.6794		92.9056	0.8339		28.1073	0.6196		102.076	0.7669		153.273	0.8238		16.9055	0.5739		244.247	0.7411		276.089	0.8638
cn1916	3	5753.2	0.8366		9792.17	0.7612		707.504	0.6211		575.379	0.5919		419.74	0.5518		3921.76	0.7533		819.434	0.6657		848.281	0.6727
cn1917	3	5583.94	0.7691		8459.2	0.7951		3356.52	0.7232		7623.97	0.7768		8974.11	0.7917		2852.86	0.7102		13539.7	0.8012		12488.2	0.7855
cn1918	3	31.7669	0.7107		77.4923	0.7802		20.325	0.5909		83.2922	0.7439		76.9338	0.7447		73.4536	0.6619		66.6355	0.7319		39.6209	0.7361
cn1919	3	36.9525	0.7196		37.2231	0.6918		20.3019	0.593		28.4447	0.6567		36.3446	0.6687		29.7468	0.6245		25.4724	0.7036		23.9299	0.68
cn192	3	33.2949	0.7313		25.5188	0.6829		24.3562	0.6538		28.1338	0.6718		38.9391	0.6354		14.9719	0.6136		25.0589	0.7145		24.0062	0.7069
cn1920	3	7742.99	0.9563		10822.4	0.9816		2632.7	0.9064		9846.52	0.9573		12472.2	0.961		3067.16	0.9073		20929.3	0.9672		18201.6	0.9671
cn1921	1	34225.9	-99		30557.5	-99		47101.2	-99		26394.4	-99		26101.2	-99		43593.7	-99		33223.8	-99		27230.1	-99
cn1922	3	72.3929	0.8163		65.7528	0.7861		86.2259	0.707		76.0524	0.7762		75.381	0.7408		50.2465	0.6341		82.2623	0.839		79.5134	0.8302
cn1923	3	114.621	0.7674		125.837	0.794		25.7546	0.5585		131.848	0.7456		156.965	0.7559		178.741	0.7668		74.3653	0.7629		267.567	0.8032
cn1924	3	1372.38	0.8105		1376.81	0.8154		655.329	0.7696		1490.62	0.8342		1287.95	0.8262		444.09	0.7315		1210.7	0.8636		1252.51	0.8677
cn1925	3	128.194	0.5614		233.794	0.6547		46.8912	0.59		91.6155	0.7651		115.916	0.794		48.8734	0.6326		81.4121	0.8119		293.031	0.708
cn1926	3	23.9939	0.6894		23.0374	0.6788		106.446	0.8034		21.8266	0.6519		26.1303	0.6862		23.9972	0.6878		20.6524	0.7166		26.5864	0.6301
cn1927	3	31.0462	0.6655		34.3434	0.6961		24.6979	0.6053		45.7563	0.5594		49.224	0.6479		29.5206	0.6533		54.0366	0.7842		48.57	0.714
cn1928	3	47.0385	0.7493		61.8127	0.7823		46.8462	0.6984		58.2582	0.7317		47.7246	0.7056		55.6403	0.5562		99.6634	0.8579		75.7961	0.7536
cn1929	3	4486.14	0.9799		5087.59	0.9734		2363.68	0.9445		5177.31	0.9491		3136.8	0.9517		2757.55	0.9482		3763.83	0.9857		4797.66	0.97
cn193	3	130.494	0.7925		173.198	0.8269		83.3674	0.6897		228.683	0.6567		279.122	0.6192		60.2285	0.6868		118.786	0.8292		386.083	0.8023
cn1930	3	2338.67	0.9709		3357.07	0.9814		1909.44	0.9761		4356.07	0.9336		3225.04	0.9452		2726.48	0.9419		3126.31	0.9744		4378.81	0.9732
cn1931	3	19464.5	0.9831		20427	0.9705		14880.7	0.9714		23798.3	0.9585		23203.9	0.9606		24618.5	0.9668		26600.8	0.9618		23246.2	0.961
cn1932	3	21.0378	0.6806		24.051	0.6971		18.0646	0.6481		39.2503	0.5984		37.5972	0.6725		17.0684	0.6439		46.5904	0.6635		46.805	0.6457
cn1933	3	2498.56	0.9845		2193.72	0.9812		556.368	0.9132		3013.2	0.9433		2196.53	0.9509		1780.38	0.951		1141.09	0.978		2790.57	0.9697
cn1934	3	87.8446	0.7308		46.6012	0.7014		50.789	0.6791		71.3086	0.7326		56.4945	0.7012		114.629	0.6766		49.8337	0.7454		84.4618	0.7875
cn1935	3	44.3008	0.7208		33.617	0.7005		23.777	0.5841		39.9934	0.6399		37.3887	0.6768		24.311	0.6142		29.0179	0.7144		46.1935	0.7252
cn1936	3	301.372	0.9247		479.031	0.9531		44.5375	0.6989		454.349	0.8355		347.753	0.8675		99.8048	0.743		691.122	0.9706		924.364	0.9694
cn1937	3	37.9531	0.6679		28.2896	0.6729		23.8528	0.6052		39.3783	0.6621		28.7002	0.6557		27.1038	0.6122		41.4103	0.6723		22.9241	0.6769
cn1938	3	46.9524	0.7353		15.7366	0.6063		34.0571	0.6578		26.2941	0.6483		60.1513	0.7486		14.9177	0.5599		20.5628	0.6582		18.557	0.661
cn1939	3	3312.66	0.9832		3388.41	0.9546		2001.28	0.879		2615.82	0.9305		3792.33	0.9486		3333.55	0.8625		2902.39	0.9702		3141.86	0.9597
cn194	3	28551.6	0.9835		25573.8	0.9847		20770.4	0.9699		29071.3	0.9621		22518.8	0.9594		18478.4	0.9288		30705.1	0.9837		23310.3	0.9817
cn1940	3	38.9155	0.7		57.5173	0.7086		49.4233	0.6892		39.0542	0.6684		40.7029	0.6565		20.3739	0.5794		39.2638	0.7338		34.1995	0.7122
cn1941	3	134.122	0.8058		145.942	0.7968		212.437	0.7803		181.156	0.7584		132.443	0.7211		236.458	0.5382		344.004	0.8766		279.427	0.8868
cn1942	3	15.3748	0.6052		27.4325	0.6442		25.1437	0.6205		20.7051	0.6291		28.6636	0.6063		15.3119	0.5442		21.8529	0.6797		17.6469	0.6756
cn1943	3	44.5157	0.7277		32.6247	0.6856		30.6103	0.6329		73.9954	0.6781		67.061	0.721		26.2244	0.5905		24.3645	0.6721		107.511	0.6409
cn1944	3	13766	0.9792		17721.3	0.9717		5384.25	0.9368		16792.6	0.9389		16255.6	0.9402		15896.3	0.7948		9825.56	0.9672		15071.1	0.9517
cn1945	3	40.0015	0.7254		30.8171	0.6906		23.5368	0.493		38.7042	0.6208		26.8951	0.6678		23.8982	0.5236		49.8875	0.7384		32.5858	0.7755
cn1946	3	48.6795	0.7177		72.215	0.7153		24.4198	0.5983		32.0119	0.6169		69.9409	0.7296		35.2854	0.5917		84.9836	0.7481		64.6195	0.8017
cn1947	3	39.0282	0.6936		34.734	0.6928		35.5839	0.5735		39.3459	0.6809		52.8759	0.6543		39.8713	0.6275		29.2892	0.6729		34.2955	0.7079
cn1948	3	36.3911	0.7143		23.2522	0.6512		22.7539	0.597		26.5252	0.6147		42.9805	0.6959		16.4379	0.5577		38.0376	0.7444		42.8232	0.751
cn1949	3	1346.78	0.9849		1222.13	0.9826		1344	0.9561		1422.53	0.924		1109.33	0.9289		1002.22	0.9481		789.441	0.9704		1361.22	0.9811
cn195	3	14.6177	0.5764		18.3393	0.597		27.3121	0.6287		18.0685	0.5808		14.3581	0.5643		19.6684	0.5806		17.1438	0.6213		13.7522	0.61
cn1950	3	16.304	0.6602		22.5796	0.6635		36.9594	0.7316		17.6384	0.6501		16.8678	0.6491		29.416	0.7014		16.9412	0.6672		25.2291	0.7345
cn1951	3	17.0856	0.6274		22.0034	0.6383		16.4658	0.5757		22.6977	0.6161		24.1431	0.6224		27.1038	0.633		14.6112	0.6357		22.5694	0.6878
cn1952	3	19.1554	0.6325		14.7837	0.5722		21.6251	0.6103		22.5182	0.5974		15.3879	0.5745		17.4385	0.5527		20.3333	0.6529		16.105	0.6428
cn1953	3	4336.66	0.9804		8760.89	0.9795		1063.28	0.749		8790.93	0.9527		8901.86	0.953		1820.6	0.86		14152.4	0.9731		14590.8	0.9733
cn1954	3	2583.11	0.7724		2594.74	0.7746		1644.81	0.7341		3070.8	0.814		3536.53	0.8248		1870.29	0.7385		2391.25	0.8083		2759.27	0.7988
cn1955	3	30.9059	0.7564		28.9889	0.7328		19.1489	0.6598		27.8913	0.6953		24.8277	0.6564		22.765	0.6852		26.3532	0.7338		24.3036	0.7415
cn1956	3	29.2919	0.6796		23.8103	0.6439		33.964	0.6256		18.9492	0.5997		19.5897	0.6016		39.8169	0.635		31.4655	0.6951		31.9996	0.6816
cn1957	3	35.585	0.7667		69.3645	0.7799		40.7573	0.7283		49.8802	0.7332		30.7162	0.6983		37.7161	0.7079		36.0846	0.7516		31.0016	0.7586
cn1958	3	24.6957	0.6563		18.5124	0.626		26.6174	0.619		16.3111	0.5825		19.7398	0.6085		29.7025	0.6174		21.0771	0.6613		21.0447	0.6738
cn1959	3	30.1899	0.6587		36.0965	0.7153		23.1217	0.609		26.1766	0.6422		37.7161	0.6853		22.7652	0.6104		28.7155	0.7079		31.9409	0.732
cn196	3	165.987	0.8336		265.285	0.8266		45.291	0.6		278.013	0.8473		395.956	0.875		78.3764	0.6831		293.802	0.8865		485.469	0.8034
cn1960	3	8287.4	0.9833		8828.2	0.9781		11376	0.9802		8552.6	0.9581		9747.44	0.9669		7546.92	0.9773		9381.47	0.9802		9088.64	0.9765
cn1961	3	870.908	0.917		1382.05	0.9828		341.871	0.9289		1706.22	0.9355		1637.08	0.9402		226.499	0.885		2026.12	0.9726		2459.27	0.9664
cn1962	3	18.9632	0.6356		40.6231	0.7288		34.9016	0.6459		25.3801	0.6436		23.415	0.6373		53.2309	0.5628		30.0832	0.7069		27.9821	0.7174
cn1963	3	33.6945	0.6972		28.2933	0.6633		17.3665	0.5843		36.0994	0.6982		38.5429	0.7136		23.0005	0.591		32.8318	0.6709		37.8958	0.7478
cn1964	3	55.9138	0.7187		64.1298	0.663		107.777	0.5102		51.4063	0.6949		183.959	0.824		143.56	0.8122		59.4129	0.7744		35.4128	0.7094
cn1965	3	16.2462	0.6011		45.3923	0.7227		16.6922	0.5601		21.8266	0.5842		20.7091	0.6148		22.7078	0.5855		37.4307	0.7292		24.4524	0.665
cn1966	3	24.4109	0.6305		28.3884	0.6606		18.2656	0.5685		25.9929	0.6405		25.519	0.6427		21.9357	0.5696		23.7446	0.6703		19.9947	0.649
cn1967	3	211.436	0.899		215.119	0.8871		78.8896	0.742		123.499	0.8021		142.372	0.7934		68.2338	0.7142		175.719	0.8936		345.395	0.9301
cn1968	3	38800.3	0.7483		30671.5	0.7272		32936.6	0.8152		33528.2	0.7941		31437.2	0.8179		33594.4	0.8185		30379.1	0.8406		39932.1	0.865
cn1969	3	653.212	0.9758		609.891	0.9692		669.729	0.8448		537.677	0.9062		407.519	0.8995		581.637	0.8473		405.988	0.9591		616.92	0.9784
cn197	3	3155.2	0.982		2945.8	0.9793		2897	0.9687		2241.65	0.9428		2181.71	0.9556		2203.59	0.9679		4520.61	0.9836		2627.74	0.9739
cn1970	3	6897.3	0.9781		6662.91	0.979		10626	0.9652		7029.14	0.9508		7399.83	0.9601		10672.6	0.9425		6444.79	0.9823		5328.87	0.9581
cn1971	3	16.9168	0.6353		15.3941	0.6092		13.8667	0.5595		22.2665	0.6217		14.0082	0.5851		19.6264	0.5866		20.1822	0.6782		28.955	0.7377
cn1972	3	4855.3	0.9798		6951.04	0.9804		5179.68	0.9543		4964.39	0.9518		4774.35	0.9624		3017.57	0.9385		9409.86	0.9732		5075.72	0.9599
cn1973	3	116.968	0.7583		479.156	0.7562		150.039	0.6486		311.532	0.6392		397.142	0.7018		81.5446	0.7157		213.161	0.7727		766.781	0.9135
cn1974	3	23.9551	0.6609		18.3289	0.6051		14.3665	0.5298		21.3017	0.6065		17.3091	0.5833		18.0368	0.5326		19.1451	0.6571		19.2177	0.6384
cn1975	3	873.837	0.8469		764.398	0.8285		1153.72	0.8063		777.531	0.7668		771.225	0.7938		1118.67	0.831		558.004	0.8021		681.484	0.8208
cn1976	3	145.664	0.7664		339.81	0.7791		104.03	0.6895		440.502	0.8114		484.337	0.8436		99.4943	0.6874		294.094	0.7986		633.664	0.9196
cn1977	3	998.188	0.9591		1098.79	0.969		421.752	0.7242		916.672	0.895		868.189	0.9002		131.933	0.7084		1270.61	0.9729		598.601	0.9531
cn1978	3	9420.43	0.9853		11565.6	0.977		13360	0.9351		9342.31	0.9556		9159.44	0.9645		17382.7	0.9033		10735	0.9582		8879.05	0.9521
cn1979	3	194.261	0.8469		194.638	0.8785		301.816	0.8374		119.82	0.7795		149.611	0.7906		128.113	0.7838		142.833	0.8588		84.0973	0.8242
cn198	3	562.996	0.9733		430.972	0.9658		578.285	0.966		603.354	0.9095		488.952	0.9054		395.615	0.9138		525.921	0.9709		534.93	0.9735
cn1980	3	858.433	0.8296		469.032	0.814		1283.79	0.8364		757.523	0.7461		705.08	0.782		509.398	0.7954		1190.16	0.8008		673.789	0.8646
cn1981	3	23.0072	0.6125		51.5084	0.7043		34.2324	0.648		33.6448	0.6788		41.9088	0.7042		33.6639	0.6632		21.8529	0.6771		35.84	0.689
cn1982	3	86.7666	0.7352		134.908	0.8123		66.0032	0.7718		59.8542	0.761		69.5637	0.781		198.969	0.8458		58.2364	0.7934		86.5181	0.864
cn1983	3	999.197	0.9589		1029.22	0.9691		1682.52	0.9387		829.268	0.9007		713.988	0.8847		1763.91	0.9167		893.385	0.9612		797.022	0.9694
cn1984	3	60.9381	0.6806		57.4359	0.7349		20.994	0.5959		54.645	0.7205		51.0115	0.6942		21.0214	0.6056		43.8142	0.7668		24.8924	0.706
cn1985	3	121.61	0.8517		334.501	0.9404		26.8228	0.6159		111.386	0.7454		166.247	0.832		69.674	0.7157		380.592	0.9262		644.26	0.9291
cn1986	3	23.2647	0.6969		21.9846	0.6704		22.7988	0.6444		24.3283	0.6712		34.1252	0.7066		17.8441	0.6364		21.9313	0.698		23.7262	0.6765
cn1987	3	31.4069	0.7045		71.2203	0.7198		14.6217	0.5738		44.6653	0.7226		93.0959	0.7329		21.6267	0.633		40.7477	0.7503		24.2264	0.6864
cn1988	3	1930.82	0.9835		1525.58	0.984		2691.32	0.9124		2101.56	0.9434		1765.86	0.9519		1988.71	0.9553		1505.54	0.9819		1927.52	0.9709
cn1989	3	128.085	0.7831		181.306	0.742		167.743	0.7282		315.801	0.7786		330.821	0.8045		135.594	0.6798		259.488	0.8653		326.316	0.7853
cn199	3	99.1035	0.7645		143.252	0.8853		51.4223	0.742		225.898	0.8616		277.996	0.8771		31.1767	0.6698		142.903	0.8432		393.373	0.9343
cn1990	3	23.5717	0.638		15.7264	0.6041		30.1491	0.6158		19.9312	0.609		30.7437	0.6422		13.5206	0.5407		24.4256	0.6421		38.9665	0.6903
cn1991	3	33858.3	0.9835		45206.4	0.9853		26745.3	0.978		34527.3	0.9714		32127	0.9677		33812.8	0.9731		34090.4	0.9782		32654.1	0.979
cn1992	3	33.4101	0.7073		56.2277	0.7408		18.784	0.6358		69.2806	0.7601		58.2105	0.7384		45.1643	0.7082		31.6306	0.7513		57.6263	0.7193
cn1993	3	102.358	0.8094		91.9207	0.8415		26.7023	0.6527		68.6215	0.7729		73.6431	0.7778		113.368	0.7509		123.404	0.8801		72.6009	0.8606
cn1994	3	19.8305	0.6284		23.1885	0.6617		18.2991	0.5737		28.6112	0.6528		26.5475	0.6238		27.3012	0.6225		25.733	0.6952		27.4679	0.7253
cn1995	3	25.803	0.6695		21.005	0.6424		25.6187	0.5978		27.7176	0.6574		89.5831	0.7769		20.4717	0.5741		25.1258	0.7101		20.4144	0.6746
cn1997	3	23.5881	0.6651		30.0443	0.7146		27.6248	0.6391		28.6466	0.6617		32.0961	0.6718		34.9267	0.4581		27.5044	0.7264		49.2733	0.725
cn1998	3	14.1419	0.5884		14.2122	0.5934		17.7151	0.578		23.5063	0.6248		20.2869	0.6192		16.5021	0.5741		16.9434	0.6502		18.2577	0.6417
cn1999	3	26.5219	0.7228		39.547	0.6825		23.1763	0.6463		62.1094	0.7481		71.1237	0.7803		14.6901	0.4615		47.4711	0.7898		79.8162	0.827
cn2	3	11403.6	0.9785		10106.6	0.9804		13220	0.9832		10872.5	0.9576		10526.5	0.9652		16408.7	0.9751		10625.2	0.9859		10272.5	0.978
cn20	3	17.5614	0.6086		23.8192	0.6545		20.5245	0.6204		18.0384	0.6144		18.5646	0.6141		19.3879	0.6015		24.7975	0.7164		22.1981	0.6983
cn200	3	679.51	0.9179		896.508	0.9648		332.336	0.8481		1483.48	0.9194		1707.74	0.935		572.016	0.9088		1124.36	0.9343		1602.31	0.9478
cn2000	3	15.6279	0.6293		23.1617	0.6803		23.3685	0.6488		17.4519	0.6077		15.1404	0.583		21.5285	0.6169		21.3216	0.71		22.1773	0.7214
cn2001	3	16.5149	0.5941		19.9881	0.6437		17.7695	0.5947		21.8605	0.6205		19.6707	0.5876		17.6167	0.5737		13.0617	0.6283		17.7096	0.6734
cn2002	3	6667.31	0.9825		4812.68	0.9666		5142.88	0.9636		5035	0.9491		6045.99	0.9588		5646.16	0.9482		7611.02	0.9759		6417.42	0.9748
cn2003	3	269.47	0.9425		421.13	0.965		37.7635	0.7161		551.621	0.9112		553.016	0.8975		20.8514	0.6376		287.335	0.9237		493.411	0.9648
cn2004	3	20.2469	0.628		18.2822	0.6047		24.0798	0.595		19.5454	0.5917		22.8802	0.597		19.0078	0.5707		16.0654	0.622		20.1565	0.6531
cn2005	3	1705.4	0.991		2083.02	0.9858		731.663	0.9452		2477.02	0.937		2816.39	0.9538		1226.68	0.9503		2292.56	0.9546		2359.64	0.9712
cn2006	3	14.539	0.5789		17.9223	0.6089		19.1975	0.5712		34.2373	0.6457		40.2408	0.661		15.3632	0.5603		15.8337	0.6376		21.3376	0.6609
cn2007	3	22.2276	0.6523		28.541	0.6931		32.1407	0.5855		27.9928	0.6759		29.9845	0.607		22.9547	0.6148		20.8162	0.7071		29.9548	0.753
cn2008	3	7806.62	0.9807		13351.3	0.9702		4960.6	0.74		12368.8	0.9443		9942.39	0.951		4449.06	0.8798		14027.5	0.9717		14424.2	0.9498
cn2009	3	412.428	0.7958		1395.22	0.7857		238.031	0.5789		1140.85	0.783		1734.17	0.7477		160.564	0.6748		442.878	0.7466		3290.11	0.667
cn201	3	3230.19	0.9826		2772.06	0.98		2615.14	0.9678		3111.66	0.9382		2765.95	0.9514		2375.04	0.96		2524.96	0.9938		3137.7	0.9712
cn2010	3	1010.84	0.7272		1711.85	0.7345		456.18	0.6912		1634.2	0.6696		1698.8	0.7837		383.596	0.6713		1232.56	0.7853		2088.91	0.757
cn2011	3	11649.2	0.9803		17318.2	0.9835		4698.65	0.9552		7989.46	0.9556		8809.48	0.9636		12939.1	0.9584		8797.72	0.9652		9672.23	0.9622
cn2012	3	19.44	0.6693		31.8599	0.6954		18.6077	0.6593		24.2712	0.6272		25.879	0.6547		22.7382	0.6824		19.7025	0.6993		30.1491	0.7466
cn2013	3	26.3299	0.6921		56.5173	0.7813		22.1129	0.4785		25.5512	0.6681		23.1132	0.658		22.3917	0.6427		21.7744	0.6953		25.8665	0.7123
cn2014	3	29.1466	0.7322		26.3645	0.6644		25.793	0.6205		28.7013	0.7056		38.6989	0.7377		39.7356	0.6505		25.3767	0.7341		29.0069	0.7607
cn2015	3	3418.39	0.9843		5717.68	0.9787		3174.37	0.9718		2571.32	0.9369		2941.2	0.9558		4175.52	0.9633		3432.41	0.9821		3765.45	0.9762
cn2016	3	10402.6	0.9853		10341.9	0.981		10013.2	0.9609		9249.2	0.9541		8145.01	0.9594		7228.43	0.9639		9219.8	0.9719		9907.9	0.974
cn2017	3	19.0146	0.6211		24.8981	0.6716		90.7086	0.7592		19.3928	0.6221		21.04	0.6257		38.95	0.6677		21.1639	0.7103		20.0715	0.7096
cn2018	3	15.0512	0.5867		18.3322	0.6215		17.1438	0.5628		18.297	0.5905		17.0802	0.5799		19.8065	0.5662		21.1767	0.6541		20.9708	0.6707
cn2019	3	34.8325	0.6745		87.33	0.8413		24.8032	0.6276		39.7628	0.6902		59.8246	0.7112		27.9489	0.5843		36.6402	0.7273		98.0372	0.7417
cn202	3	10201.1	0.9334		7583.81	0.9034		9542.09	0.9067		8500.28	0.8674		9214.51	0.8724		8390.06	0.8812		6588.67	0.8882		7331.31	0.8811
cn2020	3	4404.54	0.9723		4072.17	0.9789		5863.63	0.883		5138.76	0.9465		4458.76	0.9506		5981.07	0.904		4604.77	0.9776		5156.48	0.9751
cn2021	3	25.4086	0.6511		20.1331	0.621		22.5226	0.5855		17.2227	0.5875		13.6056	0.5557		21.4765	0.5936		25.8216	0.6711		21.0917	0.6187
cn2022	3	19.7815	0.6184		20.2953	0.6057		21.7549	0.6072		20.9811	0.6178		21.3596	0.6049		17.2448	0.5609		14.6223	0.6338		17.7513	0.6517
cn2023	3	16.4668	0.6168		17.3909	0.6174		21.6608	0.576		18.0188	0.604		25.376	0.6652		16.27	0.5847		17.0009	0.6677		15.2384	0.6276
cn2024	3	4680.92	0.9832		4243.46	0.979		4399.35	0.9413		4648.35	0.9544		4676.48	0.9603		3605.84	0.9639		4388.91	0.9752		4798.43	0.9771
cn2025	3	10008	0.983		8086.34	0.9728		11904.7	0.9763		9381.47	0.9497		9339.34	0.9654		12301.7	0.9723		8769.83	0.9725		8765.89	0.9766
cn2026	3	8846	0.974		7667.14	0.9763		5318.15	0.9757		8689.93	0.9529		7753.86	0.9605		5892.4	0.964		7349.63	0.9803		8760.22	0.9767
cn2027	3	4726.83	0.9857		5058.71	0.9744		7393.37	0.9678		4227.03	0.9471		3832.57	0.9537		4096.93	0.967		5129.7	0.9929		4327.24	0.9678
cn2028	3	20.4811	0.636		19.551	0.6348		15.3144	0.5495		27.2071	0.6587		24.7269	0.6227		12.8917	0.5059		23.2347	0.6754		30.6495	0.7279
cn2029	3	6975.29	0.8207		5620.49	0.7953		4437.89	0.7415		9280.11	0.8406		7233.88	0.8053		6915.58	0.7801		7103.47	0.8543		8266.54	0.8759
cn203	3	30.6412	0.6916		22.8519	0.6406		29.6904	0.6087		24.2281	0.6329		25.516	0.6214		13.6144	0.5327		23.0072	0.6911		19.674	0.675
cn2030	3	1943.76	0.7845		1658.06	0.7666		858.204	0.7367		1866.43	0.7527		1589.49	0.7669		853.379	0.7346		1205.75	0.7885		2099.29	0.8326
cn2031	3	5235.4	0.969		4051.48	0.981		7207.27	0.9841		4679.24	0.9461		5168.09	0.9567		5414.85	0.9675		3987.97	0.9632		5108.54	0.9687
cn2033	3	9479.24	0.983		12483.2	0.9769		12343.2	0.9847		12756.3	0.9571		12609.6	0.964		12753.9	0.9706		12759	0.983		9736.71	0.9762
cn2034	3	32.3544	0.6483		42.207	0.6695		36.7333	0.5505		22.9115	0.641		29.3105	0.6357		29.0227	0.646		27.136	0.7165		26.0146	0.7008
cn2035	3	4754.18	0.9861		3803.97	0.977		4337.54	0.9581		2675.9	0.9336		3972.48	0.9594		4512.17	0.9754		5078.66	0.9692		2794.5	0.977
cn2036	3	4778.44	0.9766		5456.57	0.9777		5688.62	0.975		4143.38	0.9505		5081.65	0.9485		7872.78	0.9625		4735.92	0.9719		4854.61	0.9702
cn2037	3	3967.65	0.8478		5883.61	0.9108		1827.86	0.7785		9959.24	0.9017		4771.26	0.8717		6977.24	0.7848		2724.42	0.703		9516.54	0.9186
cn2038	3	24.7233	0.6963		32.3973	0.7331		22.968	0.4962		50.1554	0.7466		28.6281	0.6997		23.4174	0.5063		46.4606	0.8152		91.7735	0.766
cn2039	3	400.837	0.943		646.268	0.9716		802.358	0.9502		394.003	0.8585		644.238	0.9092		1957.43	0.9507		313.434	0.9378		203.986	0.9247
cn204	3	43.6832	0.724		131.896	0.8719		25.5273	0.6255		226.429	0.8251		203.402	0.8319		44.9076	0.6364		78.7868	0.779		223.208	0.8884
cn2040	3	13.8169	0.6196		18.2468	0.6251		22.9996	0.5673		19.3865	0.6361		23.4454	0.6619		38.133	0.6988		28.5599	0.6778		25.2675	0.7311
cn2041	3	617.02	0.9634		766.817	0.9796		166.955	0.8259		692.713	0.9037		304.516	0.8661		304.736	0.8681		204.562	0.8918		452.941	0.9762
cn2042	3	30901.5	0.9794		31702.9	0.9875		27886	0.9838		31004.8	0.9699		32782.7	0.9693		25944.3	0.9822		32415.1	0.9829		33250.4	0.9875
cn2043	3	10778.8	0.9709		11598	0.979		6292.17	0.9652		9025.31	0.9539		9157.32	0.9556		6848.06	0.9347		12125	0.9718		9923.33	0.9706
cn2044	3	1649.23	0.9248		4372.01	0.9653		141.309	0.6803		4169.53	0.9218		3021.35	0.922		435.017	0.8311		3680.79	0.9373		7371.86	0.9645
cn2045	3	4946.27	0.9602		8023.01	0.9575		2165.93	0.9329		3254.77	0.894		3965.73	0.8922		2791.61	0.651		2772.75	0.8745		2480.32	0.8566
cn2046	3	45.2376	0.7513		61.6525	0.6647		38.4687	0.7208		35.12	0.7084		45.116	0.7263		120.929	0.7858		45.0223	0.7718		49.6911	0.7401
cn2047	3	5030.86	0.8807		7663.35	0.8978		1611.94	0.7894		4498.67	0.8608		7996.59	0.8995		1240.03	0.7473		7769.79	0.9207		9717.42	0.9564
cn2048	3	29.3572	0.7182		39.3706	0.6954		15.6326	0.6357		32.9901	0.6796		45.2834	0.7546		34.4659	0.6342		51.806	0.7526		64.2244	0.7927
cn2049	3	20.416	0.6096		30.9008	0.6841		23.2988	0.5731		23.1088	0.611		38.4765	0.6637		18.8931	0.5485		56.7524	0.7527		94.1552	0.6427
cn205	3	49.1886	0.7813		105.289	0.8673		38.8603	0.6907		102.564	0.7929		122.885	0.8235		52.5641	0.7333		141.046	0.7166		158.028	0.9229
cn2050	3	1212.63	0.9924		1136.25	0.9906		1139.61	0.9642		1030.59	0.927		1244.94	0.9427		1640.34	0.9564		1149.67	0.985		944.664	0.9845
cn2051	3	47.2583	0.6349		101.491	0.74		100.963	0.5921		98.821	0.7194		1778.43	0.6025		545.766	0.5942		244.857	0.7183		80.6579	0.7515
cn2052	3	36.6357	0.6794		28.754	0.6951		24.9259	0.6131		24.4578	0.6444		47.3107	0.6682		32.0844	0.6022		44.3146	0.7402		50.1841	0.6531
cn2053	3	75.1241	0.7323		110.574	0.8573		84.522	0.7522		92.927	0.7584		1114.7	0.9409		1312.8	0.9176		335.723	0.9542		104.075	0.8768
cn2054	3	17.3997	0.6188		23.5463	0.6838		16.2076	0.6116		18.1533	0.6464		15.7055	0.6143		14.3016	0.5875		21.4953	0.7166		17.6753	0.6771
cn2055	3	22.219	0.6541		24.2957	0.6578		22.5842	0.5888		22.0496	0.6017		22.653	0.6479		19.6401	0.6107		18.7241	0.6657		20.3709	0.6865
cn2056	3	29.2463	0.707		37.2231	0.718		28.9965	0.5858		34.4812	0.6961		25.9302	0.6432		16.8663	0.5277		37.8046	0.7764		35.6337	0.7725
cn2057	3	11.4072	0.5802		14.1968	0.6182		15.4634	0.5393		15.9527	0.6061		50.6004	0.6237		27.7441	0.5662		30.4147	0.7268		16.8014	0.6783
cn2058	3	33656	0.9821		30482.4	0.9841		36375.2	0.9826		34887.7	0.969		34424	0.9686		42078.5	0.9753		35088.6	0.9908		34677.8	0.9791
cn2059	3	2150.18	0.9829		2542.64	0.9817		1554.99	0.9411		2336.74	0.9305		2263.5	0.9412		2052.63	0.9468		2409.7	0.9611		2369.04	0.9654
cn206	3	25.2197	0.6361		33.4009	0.7582		46.6736	0.7183		34.088	0.704		50.5654	0.7746		16.3988	0.6285		183.782	0.9095		21.2165	0.7312
cn2060	3	29.071	0.6891		176.18	0.9029		122.155	0.8277		218.985	0.8661		230.74	0.8689		70.3989	0.6178		458.503	0.9369		253.263	0.9384
cn2061	3	36.8999	0.6526		33.0206	0.641		41.9963	0.658		38.1256	0.6612		23.0072	0.5966		49.0996	0.6596		40.3036	0.6868		41.3606	0.7101
cn2062	3	821.677	0.9501		1470.24	0.9781		1436.17	0.969		1113.03	0.9061		805.369	0.8871		1616.46	0.9233		1521.16	0.973		1223.11	0.9688
cn2063	3	15.3836	0.6001		17.3146	0.6136		26.6496	0.6		17.5201	0.5947		16.0849	0.5954		18.0698	0.569		14.6125	0.6328		23.5801	0.689
cn2064	3	2588.42	0.8717		2019.6	0.7774		2423.27	0.7909		2644.96	0.8478		2856.03	0.852		3033.48	0.5712		2825.23	0.8535		1924.97	0.8712
cn2065	3	22.6654	0.6366		23.5762	0.6289		16.5004	0.5182		18.5197	0.5863		25.3822	0.6464		14.7526	0.5635		17.3877	0.6514		14.9969	0.6481
cn2066	3	32.7697	0.6499		68.4747	0.8034		25.4779	0.6065		41.7899	0.6911		42.1751	0.6999		24.5744	0.5897		31.9259	0.7035		55.5784	0.7715
cn2067	3	50.0308	0.6795		87.3108	0.7588		26.3007	0.5538		96.1353	0.7096		203.153	0.6872		25.5779	0.5532		120.976	0.7266		132.871	0.7601
cn2068	3	14.9286	0.6281		25.2607	0.6766		21.2898	0.6307		20.481	0.5989		14.2878	0.5855		20.2061	0.5848		29.4647	0.7422		17.9686	0.6664
cn2069	3	35.0678	0.7428		50.6036	0.7676		19.8153	0.4237		26.0844	0.6312		24.7128	0.6648		14.9465	0.5422		15.1945	0.6788		24.3615	0.6674
cn207	3	7170.29	0.9741		5846.55	0.9781		8121.22	0.9531		6036.68	0.9492		7366	0.9532		3550.34	0.9283		5586.03	0.967		6680.48	0.9553
cn2070	3	33.1994	0.6423		35.2961	0.6843		17.0828	0.5716		45.4281	0.703		24.1799	0.6383		37.2926	0.6181		21.3216	0.6841		18.4042	0.6563
cn2071	3	27.3248	0.6686		29.7185	0.6801		42.9767	0.7108		64.8697	0.7021		58.5251	0.709		38.5612	0.677		56.5176	0.7041		62.8862	0.7393
cn2072	3	190.074	0.8845		291.072	0.917		121.077	0.6132		629.121	0.8868		791.808	0.9117		83.8033	0.711		496.989	0.7637		816.954	0.949
cn2073	3	66.2676	0.7742		57.8054	0.7272		26.3713	0.5856		42.3292	0.6963		160.845	0.7738		180.645	0.8136		58.447	0.7947		54.9881	0.7965
cn2074	3	1809.63	0.98		2617.76	0.9815		2242.68	0.9846		1306.92	0.9213		1186.84	0.9284		1989.67	0.9681		1044.62	0.9777		1091.23	0.9776
cn2075	3	3520.39	0.9846		4266.46	0.9765		4947.65	0.9806		2988.8	0.9405		4798.85	0.9492		7085.97	0.9771		3741.57	0.9769		2912.39	0.9635
cn2076	3	32.7299	0.6944		45.7775	0.7089		38.1222	0.6204		44.4247	0.6801		46.5307	0.6826		21.8557	0.5801		52.5905	0.7069		53.5427	0.7429
cn2077	3	946.507	0.7955		773.318	0.7543		1240.21	0.5553		742.425	0.771		609.301	0.758		721.949	0.5757		409.038	0.7641		813.969	0.8156
cn2078	3	30.777	0.6872		22.0816	0.6563		25.8208	0.6652		33.3094	0.6088		26.3875	0.695		23.5073	0.6514		23.2403	0.7141		27.4633	0.7355
cn2079	3	21.9375	0.633		39.0322	0.6717		23.0545	0.6092		25.7305	0.6458		20.4276	0.6111		30.5818	0.6409		22.7952	0.6796		32.7904	0.7179
cn208	3	13081.6	0.9837		12285.9	0.9794		19368.2	0.9813		11971	0.956		13719.7	0.9645		14803.9	0.9752		12958.1	0.9928		12351.8	0.9775
cn2080	3	24.5302	0.6341		39.3706	0.7259		18.6344	0.5672		17.3668	0.58		32.5382	0.6556		21.7301	0.5964		40.6538	0.6955		60.1864	0.7851
cn2081	3	33.3352	0.6646		26.1945	0.6646		22.6747	0.5644		50.0002	0.6592		29.9341	0.6536		26.1245	0.62		24.469	0.6837		42.1716	0.7203
cn2082	3	5932.72	0.9809		5937.9	0.9787		8864.32	0.9817		4957.09	0.9492		5076.9	0.9626		7611.17	0.9614		6091.67	0.9635		5328.03	0.9756
cn2083	3	38.521	0.6828		38.0919	0.6965		15.3107	0.5444		27.8317	0.6408		29.8991	0.6479		45.734	0.5887		21.4493	0.6641		21.9417	0.6762
cn2084	3	3265.8	0.9787		3794.33	0.9791		1910.23	0.9551		6376.76	0.9565		5703.37	0.9626		2964.17	0.966		1661.34	0.9519		7038.7	0.9782
cn2085	3	148.675	0.8979		105.525	0.7273		317.292	0.8468		110.262	0.8256		86.9527	0.8103		292.483	0.8997		84.8445	0.8391		74.9336	0.8604
cn2086	3	190.307	0.9079		137.641	0.8864		219.278	0.8568		187.507	0.8516		176.29	0.8135		243.219	0.8706		140.426	0.8914		176.339	0.9319
cn2087	3	23.9385	0.6695		24.6029	0.6969		21.5004	0.6533		26.0844	0.6779		30.2916	0.6796		27.024	0.6766		23.8118	0.729		27.7451	0.7351
cn2088	3	18.9175	0.6312		21.4367	0.6207		22.4903	0.6029		17.0434	0.595		14.7824	0.5749		16.9908	0.5507		14.3836	0.6344		22.0001	0.6954
cn2089	3	14.446	0.5939		18.5302	0.5889		19.514	0.6016		25.9273	0.613		15.0572	0.5764		14.0283	0.5483		27.1361	0.6515		13.6812	0.6189
cn209	3	257.631	0.8658		833.607	0.9244		212.988	0.6395		514.987	0.8512		389.839	0.8376		605.533	0.4967		308.214	0.8588		858.01	0.9073
cn2090	3	29778.6	0.9831		29448.6	0.9816		28013	0.9763		29729.9	0.9621		27451.3	0.9601		39343.8	0.9654		34530.5	0.9925		32649.1	0.9802
cn2091	3	22.4865	0.6646		22.131	0.631		34.4929	0.5988		14.5529	0.5659		19.6323	0.5731		29.6943	0.6424		20.94	0.6575		16.9043	0.6587
cn2092	3	20.1048	0.6324		21.5182	0.6427		28.5408	0.6023		41.6914	0.6774		30.89	0.6659		27.7205	0.6025		45.2834	0.7346		23.0093	0.6792
cn2093	3	12.467	0.5868		21.6804	0.6713		19.4171	0.598		26.5563	0.6625		28.5941	0.6525		14.3108	0.5562		23.2318	0.6989		25.8665	0.7233
cn2094	3	29.3148	0.6623		20.9467	0.6183		23.9414	0.6025		15.6323	0.5584		26.1708	0.6325		22.5567	0.5795		19.8305	0.6471		21.6485	0.666
cn2095	3	47.2005	0.7244		88.1071	0.749		14.639	0.5524		83.6302	0.7583		75.5991	0.7479		34.0837	0.5738		87.7888	0.7846		59.5015	0.7919
cn2096	3	47.567	0.7129		73.5791	0.672		41.4377	0.6204		43.6665	0.6586		40.6736	0.6609		93.2655	0.6956		38.6568	0.7196		37.7965	0.7312
cn2097	3	37.221	0.7196		23.0545	0.6557		27.1066	0.6563		26.1104	0.6549		22.7367	0.6151		37.782	0.6622		24.3404	0.7106		48.761	0.6896
cn2098	3	27.0178	0.6593		19.1515	0.624		19.675	0.5563		17.6687	0.5957		16.2448	0.5759		20.9266	0.5897		26.2941	0.6932		14.1393	0.6255
cn2099	3	20131.8	0.9819		19397.3	0.9795		7775.03	0.9633		20301.3	0.9644		21728.7	0.968		10474.8	0.9572		14063.9	0.9638		26270.5	0.9722
cn21	3	1558.16	0.9374		3186.39	0.9756		362.615	0.6598		1507.7	0.9149		2191.19	0.9269		1067.59	0.6176		2100.67	0.4695		2904.64	0.9443
cn210	3	3614.46	0.91		3904.37	0.9155		2391.25	0.836		3470.2	0.8756		1791.09	0.8251		7928.07	0.8938		2500.98	0.9002		2632	0.8858
cn2100	3	180.874	0.7886		241.854	0.8617		39.37	0.6321		342.83	0.7185		342.725	0.7756		38.7726	0.6311		406.212	0.8321		407.009	0.8653
cn2101	3	3445.21	0.7788		4238.85	0.7855		3261.11	0.7454		4953.67	0.761		4565.27	0.7362		2926.02	0.7393		3618.13	0.7982		5594.86	0.765
cn2102	3	6034.72	0.7435		6498.54	0.745		4775.36	0.7369		5724.12	0.7201		6893.47	0.7627		2636.37	0.6967		8188.58	0.7715		9593.99	0.8399
cn2103	3	31462.4	0.9831		31068.8	0.9846		24882.4	0.9549		29501.1	0.9595		27792.4	0.9662		22241.4	0.9687		27254.1	0.9901		31644.4	0.9828
cn2104	3	2315.38	0.9912		1537.17	0.9872		2870.22	0.9613		1929.23	0.9391		1383.38	0.9426		1802.76	0.962		1851.19	0.9597		1598.93	0.9775
cn2105	3	253.931	0.9181		597.038	0.9589		566.949	0.872		80.6421	0.7926		239.319	0.8673		771.622	0.9156		322.689	0.9375		54.8126	0.7635
cn2106	3	37.62	0.6631		63.2604	0.7498		104.631	0.7965		57.8355	0.7214		27.5868	0.642		55.0175	0.6485		32.7745	0.6822		30.4866	0.7174
cn2107	3	63.6225	0.7959		68.9762	0.7862		40.937	0.6606		54.0382	0.6606		60.6024	0.6757		23.2522	0.5884		153.983	0.6985		105.282	0.7413
cn2108	3	24.9039	0.712		42.0291	0.6887		24.8772	0.6876		22.2381	0.6735		30.3128	0.6862		17.3608	0.6264		23.5874	0.7192		29.2757	0.7447
cn2109	3	48.8655	0.7242		78.5206	0.77		26.9073	0.5872		83.7554	0.7446		62.7455	0.7033		22.6172	0.544		51.6925	0.7417		169.915	0.6063
cn211	3	8526.8	0.9836		10842.1	0.9794		8946.82	0.982		9857.51	0.9574		7093.4	0.9641		24837.7	0.9724		7374.74	0.9712		8825.63	0.9705
cn2110	3	2759.35	0.9799		5583.39	0.9726		261.596	0.8734		5776.2	0.9544		6832.54	0.9655		722.637	0.9444		4948.64	0.9897		6958.2	0.9614
cn2111	3	34479.1	0.9834		33706.9	0.9884		16458.8	0.9558		39628.4	0.969		28424.8	0.9651		23880.9	0.9702		21379.4	0.9857		32715.3	0.986
cn2112	3	9566.87	0.974		14413	0.9751		4841.7	0.9676		15342.5	0.9617		14213.9	0.9649		4525.77	0.9584		13981.1	0.9902		18068.5	0.981
cn2113	3	127.609	0.8278		108.389	0.798		94.139	0.7411		106.004	0.781		69.9686	0.7271		196.635	0.778		43.8293	0.7302		57.3232	0.7793
cn2114	3	49.4812	0.7326		59.9629	0.7574		35.6066	0.6343		102.601	0.7415		34.9791	0.6656		45.7466	0.5959		36.7431	0.684		69.1657	0.7447
cn2115	3	27.5362	0.6638		36.4984	0.6784		24.0378	0.5842		44.6906	0.6705		27.6608	0.6249		55.5192	0.6008		27.3455	0.6887		28.5252	0.7032
cn2116	3	1128.37	0.9815		1556.29	0.9733		1286.75	0.9152		2436.24	0.9313		2685.47	0.9439		2626.79	0.8633		1711.7	0.9614		2958.4	0.9433
cn2117	3	10486.8	0.9844		10873.2	0.9705		7481.87	0.9788		14368.7	0.9562		16482.8	0.9653		8535.98	0.9737		11486	0.9533		12900.8	0.96
cn2118	3	1459.3	0.9872		1206.06	0.9722		1218.2	0.9774		1084.09	0.9293		1082.08	0.9339		919.328	0.9353		1292.57	0.9832		1730.13	0.9774
cn2119	3	67.5805	0.7675		90.031	0.8191		29.6778	0.6381		96.7292	0.7759		79.681	0.7342		50.3035	0.6234		52.2206	0.7796		60.4365	0.808
cn212	3	20806.6	0.9834		25543.5	0.9851		9163.89	0.9388		29725.2	0.9683		25757.3	0.9698		16561.4	0.9614		28627	0.986		27235.6	0.9824
cn2120	3	15.8218	0.6029		34.7348	0.6729		19.2415	0.5724		19.1975	0.6277		20.6227	0.6341		15.9901	0.5109		18.2037	0.6692		17.3335	0.6777
cn2121	3	25.2197	0.6315		18.555	0.6171		27.0048	0.5735		29.2821	0.6586		29.6873	0.6296		22.7626	0.59		27.1361	0.6716		16.7167	0.6247
cn2122	3	1117.77	0.9527		1071.3	0.9534		1100.75	0.9199		1432.94	0.9068		1028.8	0.8976		1099.49	0.9014		2224.15	0.8869		1310.69	0.9685
cn2123	3	17654.7	0.9827		20769.6	0.9825		12442.8	0.9449		18602.3	0.9626		20460.2	0.968		14225.8	0.9522		14530.6	0.9877		22475.9	0.9815
cn2124	3	18.2675	0.6909		29.401	0.6902		15.9381	0.6101		18.3891	0.6514		35.5493	0.7151		22.8667	0.6077		20.9202	0.7405		19.1975	0.7086
cn2125	3	1512.07	0.908		2682.71	0.9397		801.059	0.7541		2895.44	0.9028		2352.23	0.9041		864.74	0.8189		2276.44	0.9301		3716.46	0.9661
cn2126	3	63.2919	0.7635		156.411	0.8344		21.4481	0.5851		183.19	0.8361		363.19	0.8908		12.6896	0.5407		356.933	0.7941		457.924	0.9736
cn2127	3	6520.43	0.9806		5952.17	0.9768		5782.57	0.9713		8155.94	0.9487		5526.02	0.9636		5079.47	0.9701		5011.63	0.9779		7704.93	0.9763
cn2128	3	9995.22	0.983		9775.42	0.98		6983.56	0.9762		10756.6	0.9575		9907.9	0.9641		6934.48	0.974		6273	0.9699		10042.4	0.9735
cn2129	3	5904.69	0.9856		7262.1	0.9782		9021.12	0.981		6090.64	0.9534		6225.07	0.9628		6432.36	0.952		5182.65	0.9552		7128.02	0.9755
cn213	3	23443.6	0.8992		32550.4	0.9505		28359.9	0.9592		31943.8	0.9141		32813.1	0.918		21857.9	0.9352		37898.9	0.9639		34090.4	0.986
cn2130	3	18.9175	0.624		24.3198	0.6318		31.6017	0.637		20.2519	0.6152		23.5063	0.6197		25.2926	0.61		26.2831	0.6934		28.6645	0.6876
cn2131	3	234.646	0.8616		745.72	0.9539		105.706	0.6575		369.6	0.8728		389.944	0.8836		169.913	0.7059		1129.24	0.9324		1195.26	0.9391
cn2132	3	30.9008	0.6208		36.6773	0.7197		37.9255	0.6246		66.7626	0.7008		34.8305	0.6711		23.1891	0.5882		22.6804	0.6933		28.6578	0.7254
cn2133	3	4800.67	0.9791		6566.3	0.9719		6701.5	0.9779		4343.31	0.9468		5089.27	0.9591		6093.04	0.948		5603.17	0.9838		6049.97	0.9751
cn2135	3	193.088	0.7646		173.646	0.8105		147.839	0.6842		211.949	0.7962		82.2656	0.7307		118.701	0.7249		189.594	0.7917		239.408	0.7366
cn2136	3	17.2251	0.6209		21.9685	0.6371		19.1253	0.5887		25.8391	0.6028		26.2057	0.638		22.6068	0.5897		20.1804	0.6649		18.557	0.6753
cn2137	3	231.543	0.8632		125.738	0.8538		255.613	0.9121		249.834	0.867		89.4726	0.7926		194.298	0.8639		221.24	0.914		285.697	0.9595
cn2138	3	9299.06	0.9841		7419.54	0.9759		10498.9	0.9698		5787.8	0.954		9675.14	0.9673		8431.39	0.9774		9043.94	0.9833		6269.02	0.9694
cn2139	3	77.0625	0.8352		75.3631	0.74		109.67	0.7537		80.6697	0.6705		67.6217	0.6068		40.6387	0.714		99.6634	0.8231		86.4889	0.8519
cn214	3	358.378	0.9384		262.895	0.9231		550.01	0.9383		804.199	0.9071		353.059	0.867		584.12	0.5352		200.386	0.8702		1131.67	0.9819
cn2140	3	69.62	0.7118		68.6842	0.6678		76.7233	0.6633		79.9064	0.7408		71.3073	0.7293		114.622	0.7032		87.585	0.7873		62.9026	0.7576
cn2141	3	37.2874	0.7041		27.1072	0.6674		26.8636	0.6519		28.0264	0.6467		25.9159	0.6598		54.8688	0.6376		30.6277	0.7128		28.1359	0.7066
cn2142	3	23.6192	0.6563		28.604	0.6927		33.7517	0.5535		25.9701	0.6535		30.8978	0.6657		49.4223	0.702		28.604	0.7089		32.6501	0.6845
cn2143	3	24.4507	0.6449		28.3987	0.666		23.012	0.5941		24.9527	0.6132		29.4541	0.6427		22.5182	0.6083		23.3953	0.6896		26.1768	0.7067
cn2144	3	34.8335	0.6556		37.0757	0.6716		67.5296	0.7188		24.4959	0.6232		28.3711	0.612		17.7588	0.5615		26.2941	0.7136		20.6989	0.6635
cn2145	3	24.9398	0.6357		17.9223	0.6255		18.784	0.5767		16.6395	0.5942		28.4234	0.6586		17.5301	0.5589		17.1983	0.6424		21.6977	0.689
cn2146	3	24.29	0.6633		33.8906	0.661		35.4727	0.6532		20.8978	0.6195		33.0696	0.647		65.0248	0.6346		32.0569	0.7239		48.1872	0.7121
cn2147	3	18.6404	0.6177		20.4863	0.6211		30.4178	0.6187		23.3709	0.598		17.4583	0.5712		16.1349	0.5566		20.2751	0.666		24.9601	0.6846
cn2148	3	27126.9	0.9812		27242.1	0.9786		25846.2	0.9447		23500.5	0.9646		23247.5	0.968		18363.2	0.9722		18451.2	0.9923		23963.4	0.9838
cn2149	3	791.225	0.9537		1078.46	0.9671		187.002	0.849		1311.57	0.9196		1789.8	0.9221		247.979	0.8389		524.985	0.8987		3084.63	0.9051
cn215	3	28.2297	0.6699		23.0545	0.6542		68.8429	0.7326		36.3186	0.6745		41.4162	0.6823		26.2053	0.6285		27.5709	0.6964		23.3469	0.7022
cn2150	3	3388.79	0.9877		4149.51	0.976		1589.33	0.9686		2666.96	0.943		2952.44	0.955		2675.83	0.9181		4622.18	0.9495		3387.24	0.9696
cn2151	3	17.673	0.6642		37.4303	0.7154		64.3518	0.6733		16.0729	0.6253		24.3104	0.657		26.5344	0.6493		38.3314	0.7663		28.7564	0.7398
cn2152	3	15282.3	0.8274		17102.8	0.8973		9666.19	0.8102		26520.4	0.8885		22303.9	0.8913		11004	0.7268		17770.7	0.9193		22104.6	0.9298
cn2153	3	37.1779	0.7238		67.8014	0.7909		39.0488	0.587		70.4553	0.7553		63.4751	0.7549		32.6529	0.6454		150.657	0.7682		142.599	0.7589
cn2154	3	18.879	0.6034		22.8247	0.624		19.5827	0.5742		20.8187	0.6177		27.5237	0.6345		36.7069	0.6731		22.6142	0.688		18.3193	0.6577
cn2155	3	17.1951	0.6009		19.0723	0.6164		16.51	0.545		17.4275	0.571		20.6411	0.6022		34.6094	0.6305		20.94	0.6149		21.0447	0.6538
cn2156	3	2847.71	0.9879		2320.36	0.9742		2611.55	0.951		2780.27	0.9384		2366.92	0.9396		2981.32	0.9644		2931.3	0.964		2447.46	0.9681
cn2157	3	40.2581	0.7478		37.5319	0.7018		44.8391	0.6624		38.3318	0.6954		33.1892	0.66		37.2051	0.6935		49.81	0.6904		40.6136	0.7819
cn2158	3	54.9817	0.749		81.5677	0.7748		36.9539	0.5553		78.3634	0.6978		76.7624	0.6999		21.4976	0.4788		118.425	0.7285		166.176	0.6904
cn2159	3	67.8392	0.7008		92.0095	0.8059		105.876	0.7307		66.4724	0.7426		83.8889	0.7575		133.337	0.7191		279.018	0.7641		153.972	0.8238
cn216	3	39.0472	0.6635		34.278	0.6863		34.9779	0.6222		42.9491	0.6533		46.822	0.6884		22.0613	0.5828		29.6711	0.7081		24.4844	0.6866
cn2160	3	591.076	0.9684		394.367	0.9608		551.058	0.9651		704.976	0.9219		449.483	0.9053		262.255	0.9013		565.724	0.9763		530.906	0.9844
cn2161	3	5828.04	0.9656		8310.93	0.9757		930.169	0.8938		9509.02	0.9432		8792.43	0.951		923.087	0.8918		6481.86	0.9277		8907.86	0.9704
cn2162	3	13429.3	0.9805		11745	0.9757		9785.33	0.9784		10276.6	0.9572		13078.1	0.9669		7794.6	0.9693		16846.4	0.9852		11481.3	0.9762
cn2163	3	37.8687	0.7257		39.6418	0.7228		26.4954	0.6566		46.2866	0.7177		39.2711	0.7089		12.9104	0.5834		62.0878	0.8084		41.7418	0.7778
cn2164	3	43.7327	0.7447		56.7524	0.8096		22.5783	0.6407		30.9175	0.6784		22.5817	0.6602		47.9394	0.5822		45.8399	0.6947		57.8975	0.807
cn2165	3	26282.6	0.9811		24523.8	0.9816		16728.2	0.9616		17549.4	0.9608		25668.7	0.9686		14663.1	0.9612		24475.9	0.9884		20413.8	0.9775
cn2166	3	29423.6	0.9829		35686.8	0.988		18661.2	0.9603		37773	0.9745		33293.7	0.9733		19195.4	0.9708		31854.3	0.9926		45257.3	0.9877
cn2167	3	20507.3	0.982		24584.2	0.9789		13275.2	0.9796		25344.2	0.9539		20879.8	0.9589		13748.5	0.9225		19696.3	0.9622		22426.4	0.9628
cn2168	3	36.7381	0.6801		50.8472	0.6966		46.5641	0.6582		59.7776	0.6926		49.5639	0.6909		53.7571	0.6387		65.7961	0.75		63.3486	0.768
cn2169	3	22.7326	0.6868		48.0064	0.6948		48.5859	0.7593		34.1509	0.7082		35.2245	0.7464		43.5751	0.6518		30.9516	0.77		32.2442	0.7567
cn217	3	9824.63	0.9794		9061.2	0.9791		7016.02	0.954		10198.9	0.9589		9314.86	0.9662		5018.61	0.9599		7549.39	0.9746		9273.65	0.9729
cn2170	3	7060.71	0.9742		10052.4	0.9789		3711.39	0.9162		9304.84	0.9528		10388.3	0.9573		3521.17	0.913		11146.7	0.9933		10333.1	0.9772
cn2171	3	24.6455	0.6597		28.2069	0.6675		24.8316	0.6308		22.6316	0.6227		21.5265	0.625		50.2232	0.7097		26.0844	0.7022		22.6316	0.6902
cn2172	3	45298	0.9838		53125.8	0.9918		19650.8	0.9565		34480.3	0.9671		40187.5	0.971		25341.2	0.9717		38948.8	0.9733		40713.5	0.987
cn2173	3	3309.78	0.9871		3437.48	0.9798		2996.99	0.9529		2881.78	0.9453		2992.24	0.9551		3090.7	0.9575		3990.46	0.9947		3346.3	0.9696
cn2174	3	5051.43	0.7733		7602.35	0.7244		1623.49	0.6501		6363.25	0.7328		7847.62	0.7705		2828.04	0.7031		5074.44	0.7661		8706.82	0.7489
cn2175	3	3350.82	0.9852		4532.05	0.9791		3478	0.9805		4863.71	0.9482		3795.82	0.9592		3224.93	0.9567		4448.11	0.9816		5060.63	0.4045
cn2176	3	20286.2	0.9688		29001.7	0.9824		16577.4	0.9797		27521.3	0.961		28654.5	0.966		19385.3	0.948		30236.9	0.9773		31913.7	0.9763
cn2177	3	29.3764	0.6687		12.4866	0.575		18.9532	0.5924		21.3265	0.6269		23.2542	0.5971		30.8269	0.6435		15.786	0.6522		20.1415	0.6516
cn2178	3	79.4003	0.7889		188.126	0.8385		109.878	0.7457		354.302	0.8208		259.105	0.8167		92.2257	0.628		495.799	0.9185		362.084	0.928
cn2179	3	24.3924	0.64		23.1529	0.6613		26.6788	0.6274		41.2896	0.6471		26.8759	0.6516		20.2544	0.5583		25.4391	0.684		30.3965	0.7007
cn218	3	360.898	0.951		490.283	0.9615		179.622	0.8329		603.917	0.9033		497.819	0.9034		229.147	0.4021		739.779	0.8405		814.46	0.9643
cn2180	3	21.4976	0.6299		30.748	0.6773		18.1891	0.5616		23.3399	0.5946		25.5779	0.617		42.7497	0.6504		24.6176	0.6702		27.9821	0.7118
cn2181	3	31.2169	0.6645		26.2941	0.6456		24.1858	0.5758		55.8677	0.7086		23.4058	0.6292		17.8886	0.5558		37.7161	0.7529		31.2436	0.7028
cn2182	3	25.4784	0.6706		29.792	0.7504		21.9005	0.6501		20.1697	0.6327		22.0324	0.6581		24.6385	0.6981		31.8563	0.7309		68.3811	0.8447
cn2183	3	48.2111	0.7178		33.1159	0.6755		26.6647	0.6244		121.15	0.8094		100.018	0.7899		20.7623	0.5778		202.007	0.8968		128.225	0.8857
cn2184	3	17.4228	0.5841		17.7711	0.6095		21.9811	0.5567		15.784	0.5759		15.4351	0.5779		12.6895	0.5238		18.9794	0.6261		19.771	0.6519
cn2185	3	19.4026	0.6225		18.8636	0.6286		19.4719	0.547		33.1629	0.6382		33.2283	0.6735		26.0844	0.57		19.4013	0.6707		40.6982	0.7666
cn2186	3	58.1045	0.6959		54.5558	0.7366		30.3347	0.6282		80.7964	0.6972		58.9813	0.6893		29.8381	0.6264		34.5821	0.714		36.7431	0.7326
cn2187	3	54.8378	0.7314		105.761	0.7857		45.5176	0.6781		298.518	0.7413		158.781	0.7629		57.2751	0.7096		240.373	0.8007		277.207	0.7433
cn2188	3	33.6879	0.7135		32.0528	0.703		31.7803	0.6185		32.5084	0.6417		98.8266	0.7927		85.9083	0.7792		30.4147	0.7218		20.3125	0.683
cn2189	3	23.6996	0.6343		25.147	0.6411		20.1464	0.5675		27.3696	0.6521		25.7963	0.6433		16.6312	0.5543		24.2791	0.6425		17.3149	0.6493
cn219	3	2666.86	0.9721		4857.27	0.9725		1634.31	0.9642		2541.24	0.9248		2772.49	0.9316		1164.52	0.9349		4719.21	0.9647		6689.12	0.9742
cn2190	3	24.2458	0.6589		21.1097	0.6022		15.9178	0.5794		14.9397	0.5678		23.5912	0.621		15.3778	0.5072		44.9955	0.7708		29.5514	0.7225
cn2191	3	23.0072	0.6504		21.904	0.6393		19.0228	0.5959		37.2231	0.6501		22.5817	0.6337		22.5318	0.6157		20.7773	0.6782		28.6504	0.6466
cn2192	3	32.9901	0.6654		19.246	0.6322		18.3235	0.5863		27.5528	0.6514		30.9516	0.6627		13.0194	0.542		42.6857	0.7364		44.8534	0.7576
cn2193	3	24.4507	0.6462		20.8421	0.6181		26.5698	0.5717		34.1896	0.6761		38.0958	0.6734		90.7572	0.5546		30.2865	0.7015		27.4454	0.6986
cn2194	3	14.3821	0.6521		25.5188	0.676		20.3019	0.3038		34.1384	0.6529		14.4211	0.6248		24.5791	0.1975		23.6602	0.7471		34.2036	0.7273
cn2195	3	41.8715	0.7098		70.5324	0.8222		18.4188	0.5753		51.6884	0.7456		60.1513	0.7545		26.7948	0.659		106.8	0.8074		101.978	0.8949
cn2196	3	36.076	0.683		77.4923	0.7368		28.7414	0.6118		52.8478	0.6729		37.8867	0.6652		56.0031	0.6828		34.0499	0.7091		39.1351	0.7531
cn2197	3	56.5935	0.7906		91.4563	0.6481		82.6492	0.5001		52.3099	0.75		39.4112	0.7021		20.9837	0.6324		41.5249	0.7634		37.0348	0.7556
cn2198	3	35.9142	0.7083		16.097	0.6072		26.7023	0.577		32.7355	0.6389		20.2064	0.6127		17.5814	0.5624		18.3413	0.656		16.1938	0.6345
cn2199	3	7618.15	0.8885		8445.33	0.9564		6248.07	0.6871		9007.62	0.9086		9992.78	0.9237		3165.06	0.8561		8764.25	0.9605		11350.9	0.9735
cn22	3	34030.4	0.9827		35953.6	0.9888		20027.7	0.9724		48393.1	0.9714		39632.7	0.9729		31965.2	0.9705		27600.2	0.9844		38635.5	0.9862
cn220	3	22404.8	0.9812		20375.9	0.9817		11557.7	0.9762		20498.9	0.9649		24045.6	0.9678		16578.6	0.9763		24765.7	0.97		21349.3	0.9837
cn2200	3	19130.8	0.9785		16110.2	0.9783		19423.5	0.9744		18096.5	0.9561		19696.3	0.9605		17734.7	0.9319		23859	0.9657		21382.1	0.9752
cn2201	3	82.5643	0.7775		90.1903	0.7885		91.0959	0.7507		70.4926	0.7341		64.8429	0.7166		55.2852	0.6758		108.471	0.7757		86.4061	0.7946
cn2202	3	26.1766	0.6357		25.4169	0.6556		34.1887	0.6519		30.5979	0.646		29.1273	0.6521		39.5038	0.6639		23.0072	0.6719		22.6183	0.6906
cn2203	3	10717.7	0.8094		9544.99	0.7804		8998.54	0.7638		9678.63	0.7436		12586.5	0.7624		13157	0.7966		9280.86	0.7916		12236.7	0.7935
cn2204	3	64.4941	0.7898		45.5629	0.7406		30.8292	0.6765		66.042	0.7563		94.948	0.774		42.5879	0.6636		40.5722	0.7671		108.951	0.8459
cn2205	3	27212.2	0.9803		26012	0.9827		19290	0.9337		23477.3	0.9653		22907.8	0.9686		15387.1	0.9602		23294	0.9874		25953.9	0.9818
cn2206	3	19.4143	0.6597		22.2128	0.6703		33.392	0.4273		26.4521	0.6445		24.0986	0.6651		13.6522	0.4261		31.7174	0.7499		44.8534	0.7147
cn2207	3	18.7626	0.6294		27.6855	0.6749		19.3784	0.59		25.6019	0.6376		29.929	0.6278		24.3781	0.5968		20.9173	0.6645		20.8028	0.6687
cn2208	3	19.4176	0.6216		17.8744	0.6232		17.0231	0.5752		24.4212	0.6416		17.0728	0.5979		15.5004	0.5413		15.3138	0.6334		17.5742	0.6709
cn2209	3	21.7251	0.5573		37.62	0.6796		30.6437	0.5948		15.0555	0.5743		18.9443	0.594		41.6499	0.5983		16.4986	0.6288		26.0986	0.6711
cn221	3	26.7768	0.656		42.1497	0.7315		27.896	0.645		20.7816	0.6217		14.3636	0.5967		22.7444	0.5946		23.3455	0.6886		20.771	0.6609
cn2210	3	23.9965	0.6496		54.2888	0.7399		31.6597	0.6246		36.491	0.6447		41.6424	0.6924		26.1855	0.5435		31.3403	0.7288		55.9923	0.7069
cn2211	3	13739.5	0.9796		15108.2	0.982		8165.41	0.9606		16486	0.9613		16341.3	0.9684		8252.4	0.9761		16139.7	0.9901		16744.7	0.9805
cn2212	3	177.059	0.8434		300.212	0.8529		90.7086	0.7592		407.435	0.8576		364.13	0.8037		72.3537	0.7073		437.013	0.925		616.666	0.9668
cn2213	3	1638.73	0.9882		2971.68	0.9781		1782.95	0.9508		2884.81	0.9451		1325.68	0.9405		1615.26	0.931		2872.86	0.9566		4223.05	0.9687
cn2214	3	12709.3	0.9819		15017.4	0.9789		15388.6	0.9839		14553.4	0.9533		11292.4	0.9666		15511.1	0.9661		14858.5	0.9754		13858.2	0.9769
cn2215	3	22.359	0.6617		44.4414	0.6925		40.544	0.6082		27.0945	0.6679		33.4719	0.7012		39.616	0.6942		35.8449	0.77		99.2977	0.7285
cn2216	3	910.968	0.9827		747.031	0.9838		1118.21	0.9743		414.732	0.8861		446.239	0.8967		648.205	0.923		749.879	0.9385		438.691	0.9558
cn2217	3	2310.38	0.9815		2238.84	0.9819		5119.78	0.9266		3060.3	0.9387		1967.87	0.9478		6792.85	0.9342		1493.89	0.9843		2379.98	0.9736
cn2218	3	26.9235	0.6848		15.0205	0.6065		37.0348	0.661		21.4666	0.6079		18.7907	0.6285		45.4295	0.6829		12.6283	0.6243		23.2241	0.7036
cn2219	3	13759.2	0.9798		13544.2	0.9806		4398.31	0.9784		10094.5	0.9587		3116.3	0.9588		13566.2	0.9742		1587.11	0.9964		9353.85	0.9753
cn222	3	330.613	0.9319		255.565	0.9465		358.162	0.777		405.794	0.9083		448.392	0.8879		311.053	0.7784		361.587	0.9396		503.24	0.9575
cn2220	3	4491.79	0.9773		5734.3	0.979		902.769	0.9623		4242.46	0.9513		1453.44	0.9448		1839.43	0.9391		706.564	0.9512		6191.61	0.9668
cn2221	3	24.9292	0.6371		25.7305	0.6699		29.5947	0.6351		17.8532	0.5858		16.8004	0.5737		34.5308	0.6353		21.2052	0.6833		29.468	0.6957
cn2222	3	22.7388	0.5864		13.2991	0.571		22.9115	0.6128		18.6349	0.6015		18.7663	0.5531		32.6959	0.615		16.0401	0.6306		17.1865	0.6452
cn2223	3	15.8817	0.6133		21.5112	0.6456		34.8819	0.6348		20.8158	0.6099		18.4863	0.5915		27.5936	0.6352		15.4394	0.641		16.0121	0.65
cn2224	3	27.7831	0.6412		18.2117	0.6174		12.4954	0.5387		17.0705	0.5767		13.6082	0.573		20.4909	0.5939		14.9076	0.6356		15.468	0.6437
cn2225	3	42.9793	0.6407		32.1372	0.6418		17.2448	0.5615		26.4521	0.6143		18.6085	0.5893		54.1956	0.6695		30.3519	0.6986		27.3696	0.7058
cn2226	3	34.7378	0.6917		23.7186	0.6437		30.9516	0.5912		25.143	0.6054		25.7462	0.6225		37.7457	0.6576		35.1692	0.7354		24.0863	0.6964
cn2227	3	53.5023	0.7215		63.834	0.7458		21.7446	0.5526		32.4601	0.6427		27.0985	0.6279		35.6864	0.5757		33.3017	0.6972		40.4776	0.6418
cn2228	3	21.6996	0.6316		15.4329	0.6157		49.9501	0.5931		29.5973	0.6588		18.0146	0.6119		21.9915	0.5729		22.0443	0.6831		16.7231	0.6593
cn2229	3	75.43	0.841		182.752	0.9106		75.43	0.6799		53.5809	0.7375		148.564	0.8144		118.516	0.8241		31.3403	0.7372		47.662	0.8058
cn223	3	646.724	0.9367		553.072	0.8743		700.733	0.9045		728.184	0.8831		386.615	0.8663		692.767	0.8699		439.303	0.9355		872.203	0.9745
cn2230	3	29.4489	0.7163		24.9581	0.6742		52.5898	0.7264		32.2139	0.6951		24.679	0.6683		50.2123	0.6793		14.2705	0.657		25.1523	0.7132
cn2231	3	55.6538	0.7686		31.7514	0.7017		32.0728	0.5523		28.4272	0.6257		27.6295	0.6563		106.803	0.6525		30.7407	0.7064		32.5858	0.6696
cn2232	3	1405.65	0.9603		975.038	0.9755		952.052	0.9804		1818.32	0.9366		1408.48	0.9426		551.549	0.915		1225.58	0.9494		1929.55	0.9703
cn2233	3	22.8647	0.6476		20.2359	0.611		25.3713	0.5979		21.8266	0.6273		20.3019	0.615		26.1245	0.6032		24.3165	0.6921		31.7596	0.7433
cn2234	3	38.521	0.7455		56.4384	0.7856		43.2817	0.7055		47.2797	0.6096		45.8597	0.6911		36.078	0.6853		28.604	0.6861		68.3811	0.7667
cn2235	3	43.1417	0.7008		90.466	0.7697		93.2076	0.6876		74.3539	0.7333		73.939	0.7299		59.853	0.6716		64.4447	0.7772		49.3815	0.7605
cn2236	3	63.1752	0.7676		74.4809	0.7374		153.935	0.8046		164.506	0.739		124.419	0.7748		65.9739	0.696		201.113	0.8729		144.781	0.8554
cn2237	3	23.1416	0.7025		49.4526	0.7919		67.9755	0.4437		58.5563	0.7618		50.5553	0.7454		33.769	0.4567		81.3453	0.8247		82.8629	0.8761
cn2238	3	2463.11	0.9895		1858.03	0.9868		1236.9	0.9772		647.614	0.8982		809.4	0.9163		1807.14	0.9637		1124.71	0.9831		680.392	0.9806
cn2239	3	24071.9	0.8374		27885.8	0.8849		39501.3	0.9133		26468.5	0.8631		27973	0.8587		32524.4	0.873		26232.7	0.908		25666.2	0.9095
cn224	3	4024.9	0.9694		2783.96	0.9816		3585.75	0.9774		3211.44	0.9439		4218.17	0.9584		1800.84	0.9153		3310.29	0.9548		3058.6	0.9555
cn2240	3	16639.2	0.9586		20716.2	0.9835		9756.95	0.9721		23113.6	0.9447		27927.2	0.9514		7037.63	0.9664		18406.7	0.7945		25643.7	0.9519
cn2241	3	20.6227	0.6462		24.9811	0.6725		22.1823	0.5748		23.953	0.6456		16.3776	0.6108		19.2994	0.5685		41.8866	0.7481		35.7697	0.7712
cn2242	3	12.6542	0.5453		15.6639	0.5912		20.0102	0.5545		13.9241	0.5637		18.498	0.593		14.3888	0.5383		14.9691	0.6203		17.7216	0.6294
cn2243	3	18.8708	0.702		33.5521	0.7266		38.3688	0.6047		27.8169	0.7033		20.8093	0.6746		18.27	0.652		21.3731	0.712		29.1996	0.714
cn2244	3	56.4857	0.7243		72.4552	0.73		20.2741	0.5889		129.576	0.6398		58.7341	0.6959		25.107	0.598		77.9787	0.7595		98.3059	0.7584
cn2245	3	25.2447	0.6784		26.1612	0.6818		18.857	0.5977		43.7847	0.7082		50.4184	0.6289		18.0605	0.5785		49.8359	0.6375		51.3549	0.7251
cn2246	3	3082.96	0.8892		7006.67	0.8937		730.592	0.7399		5711.03	0.8882		5813.8	0.8938		1314.16	0.7773		9588.83	0.955		9005.68	0.8219
cn2247	3	33.8224	0.6689		35.2961	0.6854		46.9586	0.5006		33.3984	0.6494		42.6077	0.7095		27.3216	0.617		22.7485	0.6859		51.3049	0.7678
cn2248	3	869.267	0.9721		2314.55	0.9795		368.552	0.9449		1747.82	0.9422		2191.21	0.9504		254.292	0.9018		2494.86	0.9134		3590.16	0.9733
cn2249	3	13549	0.7646		16974.5	0.8142		11030.7	0.7373		15018.4	0.8147		17500	0.8196		13577.2	0.766		23774.3	0.8379		22248.2	0.8779
cn225	3	19640.1	0.9789		13753.6	0.9783		9122.03	0.9676		11697.8	0.9532		17451	0.9663		13851	0.9733		8624.74	0.9768		12838.2	0.9725
cn2250	3	9562.51	0.9808		8060.95	0.9735		9210.55	0.9658		6801.26	0.9543		13235.3	0.9666		13731.2	0.9773		9374.95	0.9834		6966.74	0.9731
cn2251	3	73.2668	0.7675		90.0949	0.8185		30.8821	0.5281		62.7668	0.6817		166.298	0.6803		33.4679	0.5055		108.151	0.789		224.742	0.8773
cn2252	3	19.3751	0.6694		25.4991	0.682		11.6008	0.6037		15.8307	0.6344		13.9477	0.6285		20.872	0.6265		20.909	0.7071		26.9448	0.7297
cn2253	3	26.1151	0.6802		22.9505	0.6412		26.221	0.6161		26.6219	0.6449		28.4584	0.6145		33.7003	0.6122		26.6593	0.7014		25.3672	0.7053
cn2254	3	32.0092	0.7535		59.7852	0.8136		29.5523	0.7074		74.9919	0.7052		77.9128	0.755		17.0052	0.5934		34.0498	0.758		74.3502	0.8226
cn2255	3	44.5914	0.6877		55.8973	0.7725		18.5258	0.5698		68.6153	0.7604		94.8578	0.7664		28.0975	0.6055		55.1286	0.8015		79.3564	0.8183
cn2256	3	1667.29	0.9659		2766.93	0.9515		439.412	0.871		2901.74	0.9203		3349.43	0.93		610.303	0.8753		1998.74	0.9297		7623.37	0.9438
cn2257	3	26.743	0.674		20.8232	0.6527		23.9305	0.6175		25.8276	0.6235		33.2273	0.6562		27.2423	0.5978		25.7892	0.711		27.019	0.7329
cn2258	3	427.552	0.8661		537.325	0.8768		63.2852	0.6679		476.621	0.8102		501.371	0.8098		100.746	0.5339		279.406	0.7163		609.795	0.8424
cn2259	3	29.6089	0.6403		28.3234	0.5972		38.7933	0.6386		18.5789	0.5793		20.3687	0.5873		21.2235	0.5742		19.1975	0.662		16.9317	0.6132
cn226	3	25238.9	0.9641		25331.9	0.9644		17964.5	0.908		21005	0.9161		26632.4	0.911		24333.9	0.9265		25225.4	0.9692		27916.2	0.9821
cn2260	3	20.1055	0.6678		30.9748	0.6406		13.644	0.5913		32.1116	0.6528		25.3011	0.6707		17.7839	0.4839		24.7253	0.6946		31.186	0.7388
cn2261	3	6428.79	0.9751		4155.79	0.9784		3898.4	0.9642		8280.69	0.9536		7054.23	0.9505		3493.5	0.965		3421.75	0.9455		5515.1	0.9749
cn2262	3	26.0457	0.6874		24.8206	0.6908		19.4441	0.6123		17.0534	0.6226		16.7548	0.6184		23.7206	0.6176		23.9541	0.7035		16.3393	0.6796
cn2263	3	50.674	0.6922		31.0624	0.6619		35.0933	0.6631		35.5885	0.6542		28.8249	0.6468		49.427	0.667		24.4959	0.7018		29.4098	0.6743
cn2264	3	19.13	0.6376		26.0491	0.679		23.254	0.6074		18.7991	0.6109		18.4346	0.6147		16.745	0.5772		16.8156	0.6533		17.5283	0.6677
cn2265	3	1909.08	0.9574		2851.59	0.9688		746.969	0.9369		1088.81	0.9171		1404.68	0.9374		587.253	0.925		2916.03	0.9161		2809.01	0.9768
cn2266	3	269.945	0.8289		443.892	0.7351		218.233	0.6613		733.905	0.8385		1230.58	0.7131		296.002	0.7607		675.419	0.8475		907.491	0.8757
cn2267	3	10376.4	0.9789		10020.2	0.9815		4653.03	0.9579		7821.93	0.9447		11740.9	0.9599		4076.06	0.9191		9747.58	0.9633		10742.7	0.9758
cn2268	3	31.9742	0.6536		28.671	0.6075		31.5502	0.6256		23.0093	0.6178		16.2209	0.5954		23.8982	0.6152		23.4607	0.66		26.7915	0.6977
cn2269	3	68.8429	0.8301		233.221	0.8836		61.2985	0.6666		210.451	0.8639		310.684	0.8892		47.2586	0.6705		202.347	0.8638		256.33	0.9259
cn227	3	12.2255	0.5656		14.6744	0.5939		15.1738	0.5664		19.4159	0.6102		15.7206	0.5711		21.5932	0.5858		14.8588	0.6288		18.557	0.6569
cn2270	3	294.992	0.9249		455.973	0.9459		19.2415	0.4104		737.66	0.804		882.732	0.7963		36.9741	0.5389		434.058	0.8278		677.898	0.9673
cn2271	3	31.5007	0.6608		44.9172	0.7055		16.7598	0.5443		30.3943	0.6443		23.6976	0.5953		25.1664	0.6054		33.8329	0.7243		65.7961	0.7085
cn2272	3	26.8607	0.7253		61.9379	0.793		62.9284	0.6539		33.8179	0.6814		34.4812	0.6634		49.5996	0.4417		33.5054	0.7473		62.7545	0.7693
cn2273	3	250.839	0.9377		645.859	0.9775		100.338	0.7238		562.199	0.894		611.935	0.9025		53.8637	0.6975		1103.11	0.9015		811.902	0.9769
cn2274	3	22123	0.9807		28176.2	0.9854		15470.5	0.9487		21652.1	0.9611		20435.7	0.9663		17721.9	0.9756		29411	0.9672		25846.5	0.982
cn2275	3	20.3142	0.608		23.2861	0.6555		23.979	0.6112		21.5959	0.6135		16.9353	0.5928		17.064	0.5436		18.9659	0.6588		21.0984	0.6728
cn2276	3	96.8058	0.8151		75.3631	0.7252		33.4661	0.548		86.0525	0.7318		43.7738	0.6815		17.6167	0.5635		80.8493	0.7535		62.3919	0.7917
cn2277	3	51.2744	0.6958		47.556	0.6965		116.512	0.7537		35.8449	0.6332		50.377	0.6834		38.4858	0.6122		41.8259	0.7114		43.7569	0.7291
cn2278	3	50.7551	0.6912		72.9847	0.8157		42.4604	0.6626		34.59	0.6828		26.046	0.65		32.556	0.6431		40.9031	0.7563		31.2436	0.7382
cn2279	3	14.6944	0.5973		21.8631	0.6387		20.7051	0.5893		21.8605	0.587		17.4317	0.5938		18.6349	0.5593		19.042	0.6593		18.0141	0.6592
cn228	3	857.579	0.9412		1413.06	0.9599		279.985	0.7578		1013.42	0.8828		1126.88	0.9147		362.761	0.8031		1156.81	0.9409		3050.99	0.9593
cn2280	3	27.2282	0.6413		31.8705	0.6296		26.4851	0.606		30.3781	0.6283		34.4812	0.6186		47.8762	0.6042		35.1286	0.7136		36.3347	0.7098
cn2281	3	14.1441	0.5911		17.2456	0.5957		20.3336	0.5905		16.0366	0.598		15.4722	0.5917		18.4377	0.5629		14.4512	0.6274		17.5304	0.6664
cn2282	3	29.8926	0.6689		43.5563	0.7557		58.9979	0.6561		62.5988	0.7629		44.638	0.7106		28.1415	0.6597		36.0898	0.7566		37.3516	0.7585
cn2283	3	23.4212	0.6264		23.1428	0.6522		49.4364	0.662		32.6995	0.6234		23.6192	0.6211		35.6423	0.6408		23.9058	0.6631		21.9668	0.6369
cn2284	3	26.8076	0.6534		32.4817	0.6495		31.4326	0.6401		36.4061	0.6744		42.6584	0.6993		30.3034	0.6074		30.7022	0.7155		36.4984	0.7434
cn2285	3	16.2749	0.5981		18.9152	0.6023		17.4971	0.5678		25.7351	0.6249		17.8663	0.5795		17.3986	0.5632		17.3386	0.624		20.7623	0.6575
cn2287	3	18.1349	0.6127		21.6485	0.6341		17.6491	0.5829		23.0524	0.6128		19.9312	0.5848		17.1594	0.5581		23.7454	0.6773		18.361	0.662
cn2288	3	27.8638	0.667		55.3964	0.7445		25.3081	0.6074		73.9322	0.7396		79.3133	0.7239		62.7342	0.618		56.2401	0.7793		57.0811	0.776
cn2289	3	35.7601	0.6992		71.2203	0.6893		15.8007	0.6131		82.8439	0.6787		90.8556	0.6501		26.1855	0.6678		152.272	0.8897		132.151	0.8342
cn229	3	319.814	0.947		326.088	0.9223		663.178	0.9293		308.419	0.8812		276.919	0.869		463.191	0.8739		261.019	0.9294		257.062	0.9475
cn2290	3	63.6246	0.7443		69.2372	0.7506		36.8202	0.6995		85.3554	0.701		85.8954	0.7273		31.3403	0.6783		99.1196	0.7915		88.2798	0.7877
cn2291	3	1216.25	0.9582		1506.36	0.9607		762.671	0.9113		1994.94	0.9122		2216.2	0.9233		306.11	0.8064		2135.59	0.9303		1498.69	0.9339
cn2292	3	93.0076	0.7062		110.399	0.7313		19.8971	0.5535		147.227	0.7875		126.64	0.7774		30.5424	0.6072		206.025	0.8103		183.492	0.8366
cn2293	3	32.5301	0.6795		136.648	0.8545		34.1896	0.4128		92.1398	0.7129		98.4951	0.7186		22.5182	0.597		51.0213	0.7923		122.802	0.7932
cn2294	3	880.143	0.7751		1129.96	0.8031		1194.11	0.7998		1028.72	0.7669		1624.54	0.78		1606.23	0.7879		2993.98	0.6192		983.838	0.7907
cn2295	3	92.9569	0.7847		66.0108	0.7177		37.9255	0.609		72.719	0.7003		79.4537	0.6995		47.0618	0.6309		51.4402	0.7643		85.4401	0.7759
cn2296	3	28.8449	0.7248		29.9759	0.7069		21.4272	0.6351		22.1425	0.6649		38.5934	0.6898		47.3171	0.694		21.5958	0.7171		53.6227	0.7958
cn2297	3	34.9429	0.7349		46.9271	0.7587		16.8987	0.6381		25.2379	0.6645		45.3248	0.6293		25.2477	0.6706		56.1636	0.7805		87.1841	0.7843
cn2298	3	28.8587	0.6973		50.2939	0.7868		25.6732	0.6944		48.2797	0.7673		64.0229	0.7862		20.6382	0.6444		84.5231	0.7212		95.4003	0.7741
cn2299	3	55.0613	0.7877		55.9428	0.7755		56.0951	0.6203		50.5483	0.7027		40.2437	0.7243		46.4527	0.706		65.5538	0.8265		53.9037	0.7883
cn23	3	23.2849	0.6646		28.8348	0.6745		24.002	0.6308		23.5298	0.6267		30.492	0.6757		23.6921	0.5675		22.1572	0.6875		36.926	0.7622
cn230	3	4743.74	0.982		3171.74	0.9775		5239.32	0.9845		3125.31	0.9475		4201.39	0.9618		6258.97	0.9755		2484.99	0.9881		3651.44	0.9741
cn2300	3	20.3584	0.6355		21.1097	0.6285		34.3994	0.6076		24.0994	0.6081		17.9847	0.5951		12.4315	0.5395		26.8105	0.6895		23.9736	0.6616
cn2301	3	28.4656	0.665		28.0345	0.6588		35.0137	0.6276		33.6569	0.6552		47.7829	0.6038		15.3478	0.5396		22.324	0.6459		22.3747	0.6703
cn2302	3	15.1064	0.6462		24.7112	0.6911		21.0375	0.6521		24.7146	0.6831		25.8233	0.6927		13.5109	0.62		20.4035	0.7267		25.2988	0.7406
cn2303	3	568.947	0.9378		828.521	0.9441		1025.07	0.9579		838.168	0.8964		604.589	0.8905		559.314	0.89		1274.88	0.9737		891.355	0.9746
cn2304	3	8620.14	0.9662		9298.64	0.9793		2990.29	0.9783		9532.63	0.9581		9377.14	0.9654		6079.05	0.9686		10782.8	0.9894		9361.8	0.9766
cn2305	3	182.326	0.874		150.409	0.8229		166.92	0.7502		165.258	0.7988		139.98	0.8141		485.103	0.9163		104.665	0.8494		157.148	0.8946
cn2306	3	29.5622	0.6924		21.3335	0.6458		28.1253	0.6363		48.2816	0.7085		29.7489	0.6472		44.2853	0.6765		43.9244	0.7092		29.4214	0.7235
cn2307	3	1680.97	0.9875		2943.4	0.9803		986.51	0.8984		1756.98	0.9327		1369.42	0.9197		599.775	0.8851		2316.5	0.9795		1440.93	0.9403
cn2308	3	31.47	0.7223		19.656	0.6586		39.2848	0.7098		34.3983	0.6793		24.7659	0.665		22.965	0.6531		32.1025	0.7504		41.6741	0.7623
cn2309	3	469.987	0.9139		1525.28	0.9431		451.713	0.7807		394.906	0.842		107.444	0.7451		291.925	0.8338		191.188	0.8676		251.772	0.9023
cn231	3	7419.65	0.9793		6024.41	0.9806		7499.95	0.9426		5534.88	0.9568		7028.53	0.9559		6435.72	0.9361		5418.93	0.9867		6822.19	0.9792
cn2310	3	1881.2	0.9926		1977.94	0.9847		3588.31	0.9765		1995.3	0.9273		1655.25	0.9457		2959.91	0.9724		1786.76	0.9713		1593.81	0.9792
cn2311	3	30017.3	0.9832		35646.6	0.9851		20714	0.9653		36581.5	0.9644		38649.5	0.9722		32844.6	0.9799		31796.3	0.9895		36825.1	0.9756
cn2312	3	656.461	0.9802		555.878	0.9788		422.066	0.9451		662.269	0.9208		575.083	0.9256		363.934	0.9159		582.605	0.9396		493.879	0.9888
cn2313	3	5769.57	0.8728		7077.77	0.9001		5316.04	0.7191		13169.4	0.8912		10806.8	0.8942		3304.55	0.762		10421	0.9271		10980.1	0.9333
cn2314	3	3087.53	0.9819		4944.45	0.9782		678.022	0.9395		3226.29	0.9392		5383.85	0.9584		957.059	0.9367		3049.78	0.8942		7050.99	0.9713
cn2315	3	5030.35	0.7893		4075.6	0.7939		3768.93	0.7375		4143.62	0.7623		2972.4	0.7544		3996.14	0.7628		5277.27	0.7317		3680.71	0.7797
cn2316	3	43125	0.9849		50105.6	0.9866		17494.7	0.968		41025.4	0.9721		36988.7	0.9718		32024.1	0.9778		35783.6	0.9793		49683	0.9882
cn2317	3	516.988	0.9442		1671.51	0.982		83.4667	0.7329		1400.53	0.9232		1961.44	0.9309		237.653	0.8268		2468.89	0.9916		2825.97	0.9784
cn2318	3	17.8186	0.6457		23.8678	0.6743		17.6705	0.5786		14.2586	0.5915		34.6163	0.6885		17.1179	0.5859		31.921	0.7378		56.7989	0.7901
cn2319	3	23.5647	0.6222		16.3111	0.5995		41.2186	0.6927		18.3235	0.5669		14.3723	0.543		19.0784	0.5926		19.7354	0.678		24.8091	0.6802
cn232	3	78.879	0.7609		92.6913	0.7777		29.5277	0.6082		120.021	0.743		79.7867	0.7193		34.2102	0.6338		62.446	0.752		96.3023	0.7998
cn2320	3	8426.23	0.9786		14204.1	0.981		1459.24	0.8899		15985.9	0.9537		13337.3	0.9495		1951.43	0.905		7487.84	0.9509		26361.4	0.952
cn2321	3	6245.7	0.9683		8391.96	0.9759		4625.64	0.8984		5874.41	0.9548		5490.79	0.9616		3796.65	0.9267		5879.87	0.99		8702.64	0.9779
cn2322	3	9789.81	0.9798		6247.23	0.9719		7790.68	0.9823		9718.61	0.9592		14693.6	0.9685		5785.45	0.9745		12894.2	0.9883		13766.6	0.9787
cn2323	3	21.8726	0.6004		24.5659	0.6547		24.6176	0.6107		26.7317	0.6235		79.6796	0.6121		54.645	0.6757		38.6673	0.7251		33.6448	0.6895
cn2324	3	47.7024	0.7204		44.1222	0.719		22.7148	0.5685		46.242	0.6895		39.9738	0.6639		58.0529	0.6065		36.0673	0.7223		30.8981	0.6942
cn2325	3	18.2683	0.6146		18.4242	0.6103		25.8249	0.5608		22.5895	0.6132		20.3291	0.6175		14.3665	0.5498		18.9619	0.6568		14.7143	0.6262
cn2326	3	2528.39	0.979		2121.84	0.9697		1875.66	0.9581		2486.58	0.9301		3145.25	0.9438		2339.88	0.9482		2240.25	0.9683		2678.7	0.9752
cn2327	3	10227.7	0.8352		13724.6	0.8396		12936.8	0.8415		13393.6	0.8273		10563.1	0.7548		10347.2	0.8302		15941.9	0.8868		13046.6	0.8888
cn2328	3	29.0004	0.7019		20.1331	0.6291		18.7277	0.5987		42.2214	0.6588		33.8401	0.6761		24.7515	0.6065		22.8019	0.6935		22.1822	0.6864
cn2329	3	20.0689	0.6154		22.8373	0.6402		23.3455	0.5867		14.9858	0.575		15.9381	0.5764		23.73	0.5963		19.5827	0.6547		26.9076	0.6698
cn233	3	48.6951	0.7371		42.1928	0.7223		26.6192	0.633		56.9135	0.7326		52.2465	0.7034		36.0587	0.5999		85.6831	0.8454		56.3604	0.8042
cn2330	3	22.0418	0.6372		49.226	0.7431		52.4723	0.6899		38.4415	0.6451		29.4378	0.6647		31.4273	0.6291		20.1514	0.6835		19.9377	0.6827
cn2331	3	29.4388	0.6568		24.7741	0.6271		20.2413	0.5799		55.8683	0.697		39.6565	0.6809		19.6591	0.5569		27.2029	0.696		31.11	0.7101
cn2332	3	145.39	0.8269		259.497	0.9139		36.1748	0.6775		211.563	0.8572		247.1	0.8721		48.3876	0.6826		130.61	0.8572		512.933	0.9373
cn2333	3	1189.04	0.7898		2649.25	0.6699		387.788	0.6522		2579.05	0.6812		3438.16	0.6218		658.581	0.707		1374.58	0.7558		3943.57	0.7367
cn2334	3	22.4095	0.6708		20.6886	0.669		14.7282	0.605		45.3248	0.685		17.2123	0.6464		21.0375	0.637		36.8331	0.7106		22.4694	0.7215
cn2335	3	13741.1	0.9837		15629.9	0.9814		11380.8	0.9334		20122.7	0.9589		15116.7	0.9623		10115.2	0.9691		18384.1	0.9887		17927.4	0.9801
cn2336	3	21.0464	0.6373		42.391	0.6926		20.8318	0.5997		33.2713	0.6913		32.959	0.6606		23.8217	0.5958		31.824	0.7474		35.906	0.7515
cn2337	3	2734.99	0.9725		3699.17	0.9768		1079.91	0.9733		3510.57	0.9457		3736.38	0.9579		1399.59	0.9317		4448.75	0.9685		4883.89	0.9763
cn2338	3	33.7974	0.6876		37.7844	0.6943		37.4009	0.6728		31.5901	0.6826		30.747	0.6938		50.5281	0.7324		37.9563	0.7712		25.2327	0.7366
cn2339	3	21.3717	0.6228		30.2048	0.6794		45.7895	0.6239		29.0568	0.619		36.2011	0.6202		21.5285	0.5657		49.7819	0.6915		28.97	0.7151
[truncated: 22,821 more rows]
