# Supplementary material for: Phosphorus and Nitrogen Regulate Arbuscular Mycorrhizal Symbiosis in Petunia hybrida
Source: PLoS One. 2014 Mar 7;9(3):e90841. doi: 10.1371/journal.pone.0090841 (PMC3946601; doi:10.1371/journal.pone.0090841)
Supplement: Table S4 — Genes regulated by high Pi supply. Gene expression ratios above 2-fold and below 0.5-fold of genes with a predicted role in mineral nutrient acquisition are shown. Expression ratios were obtained by dividing the expression values from the treatment of interest (indicated combinations of basic nutrient solution, 5 mM KH2PO4, and R. irregularis) by the expression values of the reference treatment, i.e. non-mycorrhizal fertilized plants (see Table S3 for individual expression values). Expression ratios were sorted according to the treatment with high Pi alone (treatment 7). Note that the ten genes induced at highest levels comprise eight N-related genes (in bold), in particular transporters (see also Table 1). (XLS) [file pone.0090841.s006.xls]

## Sheet: complete gene list
Supplemental Table S4. Pi-responsive genes involved in mineral nutrient acquisition.
		Fertilized plants			Non fertilized plants
Genes involved in nitrogen acquisition		1	2	3	4	5	6	7
Gene ID	Predicted function	AM	AM+Pi	Pi	water	AM	AM+Pi	Pi
cn8666	high-affinity nitrate transporter	1.44211	18.0827	21.2731	18.2018	11.1982	16.3312	37.5344
GO_drpoolB-CL1918Contig1	putative nitrite transporter	7.62663	13.6353	10.5903	6.15396	26.5672	27.2334	23.7486
cn5943	putative nitrite transporter	6.42148	19.2349	15.7055	6.2317	41.6127	41.4143	17.946
cn8665	high affinity nitrate transporter	1.06857	10.2554	11.8638	2.86861	5.12931	6.23115	6.97107
cn5272	nitrate transporter	0.613883	2.8615	3.34883	3.62629	5.28425	7.32356	5.73151
GO_drpoolB-CL5245Contig1	NITROGEN LIMITATION ADAPTATION	3.95436	2.68997	4.05389	2.51381	2.98061	2.57753	4.58128
SG_SGN-U210769	nitrate transporter	1.20728	1.73171	1.11917	1.83334	4.71381	10.4081	3.71506
SG_SGN-U208324	Boron transporter	1.83675	2.62887	3.34915	1.37852	1.64293	5.23735	3.56691
cn7864	high-affinity nitrate transporter	1.31874	3.01381	2.95874	2.82578	2.69002	2.85243	3.5127
cn4214	sulfate/bicarbonate/oxalate exchanger and transporter	1.33455	6.49593	3.77237	1.49625	1.1553	3.1442	3.43375
cn1203	plasma membrane proton ATPase 5	2.04957	1.10881	1.46472	1.20133	1.18091	0.911025	3.41398
cn9288	sulfate transporter	2.37145	5.82105	3.77051	2.91094	1.52562	3.16828	3.36472
GO_drpoolB-CL2304Contig1	sulfate transporter	3.72179	7.15346	3.95901	1.6067	0.645808	3.24492	3.33502
cn9729	Nitrogen fixation protein NFU	2.68753	0.781808	1.05395	1.26128	1.0881	1.07104	3.31747
GO_drpoolB-CL8921Contig1	nitrite transporter	4.6024	5.34012	3.51222	1.57409	2.71883	3.11059	2.92844
IP_PHBS005D21u	calcium-transporting ATPase, plasma membrane-type	2.16171	0.620913	2.7596	1.73302	1.74227	1.88977	2.84027
cn363	sulfate/bicarbonate/oxalate exchanger and transporter	1.74725	3.38342	2.59304	1.43289	1.23547	2.29917	2.7765
cn9579	cation efflux family protein / metal tolerance protein	1.05531	2.03694	2.8246	0.957318	0.915368	1.23534	2.63128
cn7484	Nitrate-induced NOI	1.97486	1.30477	1.18835	1.52181	1.57984	1.07185	2.55035
GO_drpoolB-CL5707Contig1	Metal transporter Nramp2	3.36894	0.65229	1.05708	1.28479	3.71419	1.77445	2.5335
GO_drpoolB-CL8270Contig1	sulfate/bicarbonate/oxalate exchanger and transporter	1.61225	5.85098	3.26255	2.53756	1.48928	3.19168	2.53135
cn5204	iron reductase	0.929771	1.33419	2.01952	2.10925	1.46079	2.22797	2.50886
IP_PHBS009K04u	ATZIP4; zinc transporter	1.29816	0.767988	1.13173	1.25552	0.71714	0.845355	2.41823
SG_SGN-U211249	monovalent cation:proton antiporter	1.14051	1.10384	1.09076	1.35485	1.0435	1.08766	2.33835
cn6467	nitrate transporter	0.958158	1.31307	0.931638	1.09708	0.627778	0.751293	2.33284
cn9289	sulfate transporter	1.97311	6.92593	3.53635	1.88292	1.61391	2.71439	2.26151
GO_drpoolB-CL406Contig1	high-affinity nitrate transporter	1.20385	2.21338	2.24938	1.9324	1.95022	1.95733	2.2065
DC243562_1	phosphate-responsive protein Phi1	1.4362	1.0241	0.546276	1.21578	0.439315	0.640457	2.0449
cn7013	Metal transporter Nramp2	0.991638	1.10328	0.963589	0.856481	0.934263	0.735847	0.49995
cn3086	phosphate-responsive protein	0.456147	0.864789	0.73615	1.07419	0.557485	0.775445	0.487833
GO_drpoolB-CL7115Contig1	sulfate transporter	0.543522	0.348223	0.384145	0.742445	0.357578	0.338994	0.482499
cn8345	cation efflux protein/ zinc transporter	0.825047	0.283018	0.295059	1.14185	0.43223	0.249595	0.475896
cn8459	plasma membrane proton ATPase	0.464799	1.0818	1.12838	0.850581	0.902296	0.914708	0.473399
GO_dr001P0013N10_F_ab1	magnesium transporter CorA-like family protein	0.529139	0.743318	0.687514	0.679294	0.633997	0.564865	0.46823
cn8240	phosphate transporter 3	3.66476	0.273448	0.416267	0.654818	3.67549	1.52582	0.452205
cn3229	high-affinity K+ transporter	0.273229	0.756763	0.809358	0.873384	0.434196	0.339162	0.447583
cn3435	potassium transporter	0.347678	0.784886	0.602157	0.74497	0.58793	0.542215	0.428374
GO_drpoolB-CL4970Contig1	zinc transporter	0.752019	0.734792	0.559049	0.819905	0.515758	0.455748	0.410397
GO_drpoolB-CL1954Contig1	copper transporter	0.83996	0.386817	0.188808	0.806283	0.309654	0.215273	0.407742
DC242152_1	metal transporter Nramp3	0.445778	0.875437	0.941092	0.407641	0.863733	0.571884	0.406183
GO_drpoolB-CL1195Contig1	adenylyl-sulfate reductase	0.352523	0.464615	0.580289	0.706446	0.460912	1.263	0.384233
GO_drpoolB-CL8788Contig1	potassium transporter	0.258029	1.17127	1.04798	1.15958	0.868996	1.02271	0.38122
GO_drpoolB-CL5640Contig1	iron transporter protein	1.13432	0.263993	0.173559	0.885645	0.681601	0.279215	0.364464
GO_drpoolB-CL5016Contig1	zinc transporter	0.753569	1.09474	0.86523	0.557275	0.732014	0.347407	0.343935
cn3085	phosphate-responsive protein	0.30935	1.0003	0.734499	1.71991	0.470062	0.407317	0.338941
cn8461	plasma membrane proton ATPase	0.322445	1.25509	1.18898	0.698343	0.708892	0.826503	0.335651
cn6026	sulfate adenylyltransferase	0.340967	1.00033	0.85785	0.501514	0.766686	1.75283	0.323587
GO_drpoolB-CL6682Contig1	K+ uptake permease	0.437176	1.09788	0.737071	0.725372	0.674136	0.93384	0.317982
GO_drpoolB-CL7174Contig1	adenylyl-sulfate reductase	0.230114	0.354303	0.278157	0.405418	0.302877	1.35047	0.312168
cn9447	sulfate transporter	0.579082	0.0883485	0.0810448	0.660034	0.138717	0.249171	0.30279
GO_dr001P0002A22_F_ab1	sulfate transporter	0.407614	0.151007	0.198804	0.614398	0.138977	0.139314	0.301863
GO_drpoolB-CL3742Contig1	K+ uptake permease	0.758066	0.580122	0.558123	0.874036	0.572691	0.402125	0.291645
SG_SGN-U210397	plasmalemma Na+/H+ antiporter	1.32835	0.79773	0.872773	0.964732	0.733167	1.11866	0.271981
GO_drpoolB-CL3396Contig1	PHF1 (PHOSPHATE TRANSPORTER TRAFFIC FACILITATOR1)	0.91196	0.29176	0.263179	0.63923	0.479702	0.351128	0.267893
EB175175_1	plasma membrane proton ATPase	0.307444	1.18916	0.983648	0.634769	0.836461	0.987908	0.265367
GO_drpoolB-CL1069Contig1	ferric-chelate reductase	0.422951	0.202491	0.103213	0.771611	0.43386	0.171307	0.203596
cn6617	sulfate transporter	0.680829	0.135025	0.136929	0.827692	0.381164	0.377655	0.201821
GO_drpoolB-CL6920Contig1	sulfate transporter	0.820862	0.0953279	0.0900303	0.856749	0.2372	0.243502	0.162433
GO_dr004P0014L08_F_ab1	sulfate transporter	0.252945	0.153638	0.188726	0.776727	0.18736	0.167056	0.141526
cn9563	phytase	0.958668	0.11839	0.128772	0.757752	0.19535	0.11857	0.114858
cn8239	phosphate transporter 2	0.67067	0.121315	0.146061	0.573407	0.118326	0.0448532	0.100853
cn8236	phosphate transporter 5	12.0684	0.066293	0.0402128	0.126272	3.95994	0.180575	0.0554095
cn5799	sulfate transporter	0.282489	0.0838526	0.172526	0.252063	0.107469	0.127318	0.0537788
GO_dr001P0002B23_F_ab1	phosphate transporter 1	0.122231	0.0430629	0.0295249	0.55571	0.0495546	0.0662106	0.0518951
GO_drpoolB-CL9490Contig1	phosphate transporter 2	0.249724	0.0889279	0.080411	0.449966	0.0849	0.0236113	0.0396933
cn8506	nitrate transporter	0.52085	0.0303044	0.0431155	0.0298099	0.0214755	0.0207283	0.0197547
cn8317	nitrate transporter	0.340957	0.0384113	0.0602949	0.043338	0.0144113	0.013421	0.0173852
