# Supplementary material for: Phosphorus and Nitrogen Regulate Arbuscular Mycorrhizal Symbiosis in Petunia hybrida
Source: PLoS One. 2014 Mar 7;9(3):e90841. doi: 10.1371/journal.pone.0090841 (PMC3946601; doi:10.1371/journal.pone.0090841)
Supplement: Table S5 — Nutritional regulation of genes involved in nutrient acquisition. Expression ratios as in Table S4 but ordered according to predicted function. (XLS) [file pone.0090841.s007.xls]

## Sheet: erreur
	effect of Glomus		MiMa + P inoculated versus MiMa		P alone inoculated versus MiMa		MiMa + P versus MiMa		Minus versus MiMa		P versus MiMa		P alone versus MiMa + P		effect of Glomus	MiMa + P inoculated versus MiMa	P alone inoculated versus MiMa	MiMa + P versus MiMa	Minus versus MiMa	P versus MiMa	P alone versus MiMa + P	Numerical Qualifiers
ID list	MiMa non inoculated	MiMa inoculated	MiMa non inoculated	MiMa + P myc	MiMa non inoculated	P alone inoculated	MiMa non inoculated	MiMa + P non inoculated	MiMa non inoculated	Minus all non inoculated	MiMa non inoculated	P non inoculated	MiMa + P non inoculated	P alone non inoculated	ratio MiMa inoculated/MiMa non inoculated	ratio MiMa + P myc/MiMa non inoculated	ratio P alone inoculated/MiMa non inoculated	ratio MiMa + P non inoculated/MiMa non inoculated	ratio Minus all non inoculated/MiMa non inoculated	ratio P non inoculated/MiMa non inoculated	ratio P alone non inoculated/MiMa + P non inoculated	effect of Glomus	MiMa + P inoculated versus MiMa	P alone inoculated versus MiMa	MiMa + P versus MiMa	Minus versus MiMa	P versus MiMa	P alone versus MiMa + P
GO_dr001P0018P05_F_ab1	78.1329	615.96	78.1329	423.032	78.1329	626.789	78.1329	217.091	78.1329	668.509	78.1329	772.983	217.091	772.983	7.88349	5.41426	8.02209	2.77848	8.55605	9.89318	3.56064	1	1	1	1	1	1	1
GO_drpoolB-CL1918Contig1	54.639	416.711	54.639	745.019	54.639	1488.01	54.639	578.642	54.639	336.246	54.639	1297.6	578.642	1297.6	7.62663	13.6353	27.2334	10.5903	6.15396	23.7486	2.24249	1	1	1	1	1	1	1
GO_drpoolB-CL6300Contig1	356.301	1412.84	356.301	947.403	356.301	2435.22	356.301	878.199	356.301	1868.81	356.301	4757.88	878.199	4757.88	3.96531	2.659	6.83474	2.46477	5.24502	13.3535	5.41777	1	1	1	1	1	1	1
GO_drpoolB-CL941Contig1	311.11	2686.61	311.11	3246.08	311.11	1233.41	311.11	913.031	311.11	808.482	311.11	1930.99	913.031	1930.99	8.63556	10.4339	3.96456	2.93475	2.5987	6.20679	2.11493	1	1	1	1	1	1	1
cn8626	45.8805	267.574	45.8805	449.313	45.8805	130.04	45.8805	409.13	45.8805	155.941	45.8805	169.161	409.13	169.161	5.83198	9.79312	2.83433	8.91729	3.39884	3.68699	0.413465	1	1	1	1	1	1	-1
GO_drpoolB-CL590Contig1	257.481	858.056	257.481	20025.5	257.481	2294.56	257.481	15574.3	257.481	994.166	257.481	777.264	15574.3	777.264	3.3325	77.7745	8.91154	60.487	3.86112	3.01872	0.0499069	1	1	1	1	1	1	-1
GO_drpoolB-CL6671Contig1	191.928	925.905	191.928	2054.65	191.928	899.519	191.928	1284.55	191.928	557.849	191.928	444.144	1284.55	444.144	4.82424	10.7053	4.68676	6.69288	2.90656	2.31412	0.345759	1	1	1	1	1	1	-1
GO_drs31P0008F04_R_ab1	41.5778	194.566	41.5778	479.961	41.5778	161.847	41.5778	794.249	41.5778	240.988	41.5778	296.408	794.249	296.408	4.67956	11.5437	3.89262	19.1027	5.79608	7.129	0.373193	1	1	1	1	1	1	-1
cn4027	2058.88	5975.77	2058.88	125.492	2058.88	124.288	2058.88	121.466	2058.88	411.419	2058.88	266.067	121.466	266.067	2.90244	0.0609517	0.0603671	0.058996	0.199827	0.129229	2.19047	1	-1	-1	-1	-1	-1	1
cn1351	523.32	1530.16	523.32	100.627	523.32	108.014	523.32	91.7867	523.32	126.699	523.32	17.2765	91.7867	17.2765	2.92395	0.192286	0.206402	0.175393	0.242105	0.0330133	0.188224	1	-1	-1	-1	-1	-1	-1
cn7621	2	nucleoporin	IIIa. Membrane transport	not assigned.unknown	35.2	moderately similar to ( 372)AT2G05120| Symbols: | transporter | chr2:1842066-1846855 REVERSEhighly similar to ( 523)UniRef90_A7Q337cluster: chromosome chr12 scaffold_47, whole genome shotgun sequence; n=1; vitis vinifera|rep: chromosome chr12 scaffold_4	cn7621	gi|157351039|emb|CAO41196.1|	CAO41196	523	1e-146	unnamed protein product [Vitis vinifera]	gi|224064848|ref|XP_002301581.1|	XP_002301581	510	1e-142	predicted protein [Populus trichocarpa] predicted protein [Populus trichocarpa]	gi|223528664|gb|EEF30679.1|	EEF30679	503	1e-140	conserved hypothetical protein [Ricinus communis]	gi|83423282|emb|CAI64810.1|	CAI64810	461	1e-127	nucleoporin [Lotus japonicus] nucleoporin [Lotus japonicus]	gi|115451665|ref|NP_001049433.1|	NP_001049433	384	1e-104	Os03g0225500 [Oryza sativa (japonica cultivar-group)] Nup133 nucleoporin family protein, expressed [Oryza sativa (japonica cultivar-group)] Os03g0225500 [Oryza sativa (japonica cultivar-group)] hypothetical protein OsJ_09987 [Oryza sativa Japonica Group]	cn7621	AT2G05120.1	AT2G05120.1	372	1e-103	| Symbols: | transporter | chr2:1842066-1846855 REVERSE

## Sheet: raw selection
	ratio MiMa inoculated/MiMa non inoculated	ratio MiMa + P myc/MiMa non inoculated	ratio P alone inoculated/MiMa non inoculated	ratio MiMa + P non inoculated/MiMa non inoculated	ratio Minus all non inoculated/MiMa non inoculated	ratio P non inoculated/MiMa non inoculated	ratio P alone non inoculated/MiMa + P non inoculated
cn1001	0.9484	1.04638	1.13356	0.923479	0.821072	0.961206	1.04085	vacuolar proton-ATPase subunit-like protein	IIIa. Membrane transport	transport.p- and v-ATPases.H+-transporting two-sector ATPase	34.1.01	moderately similar to ( 368)AT1G78900| Symbols: VHA-A | VHA-A; ATP binding / hydrogen ion transporting ATP synthase, rotational mechanism | chr1:29665356-29669468 FORWARDmoderately similar to ( 383)VATA_DAUCAmoderately similar to ( 368)UniRef90_O23654clu	cn1001	gi|27883932|gb|AAO23980.1|	AAO23980	384	1e-138	vacuolar H+-ATPase A1 subunit isoform; V-ATPase A1 subunit isoform [Lycopersicon esculentum]	gi|137460|sp|P09469.1|VATA_DAUCA	P09469	383	1e-137	RecName: Full=V-type proton ATPase catalytic subunit A; Short=V-ATPase subunit A; AltName: Full=Vacuolar proton pump subunit alpha; AltName: Full=V-ATPase 69 kDa subunit 70kD vacuolar H+-ATPase [Daucus carota]	gi|27884018|gb|AAO23981.1|	AAO23981	382	1e-137	vacuolar H+-ATPase A2 subunit isoform; V-ATPase A2 subunit isoform [Lycopersicon esculentum]	gi|2493122|sp|Q39291.1|VATA_BRANA	Q39291	381	1e-137	RecName: Full=V-type proton ATPase catalytic subunit A; Short=V-ATPase subunit A; AltName: Full=Vacuolar proton pump subunit alpha; AltName: Full=V-ATPase 69 kDa subunit; AltName: Full=Tonoplast ATPase 70 kDa subunit; AltName: Full=BN59 tonoplast ATPase 7	gi|224097420|ref|XP_002310927.1|	XP_002310927	371	1e-133	predicted protein [Populus trichocarpa] predicted protein [Populus trichocarpa]	cn1001	AT1G78900.2	AT1G78900.2	368	1e-135	| Symbols: VHA-A | VHA-A; ATP binding / hydrogen ion transporting ATP synthase, rotational mechanism | chr1:29665356-29669468 FORWARD	AT1G78900.1	AT1G78900.1	368	1e-135	| Symbols: VHA-A | VHA-A; ATP binding / hydrogen ion transporting ATP synthase, rotational mechanism | chr1:29665356-29669468 FORWARD
cn10026	1.12892	0.873727	1.08339	1.01839	1.1929	1.75183	1.72019	Sucrose transporter	IIIa. Membrane transport	transport.sugars.sucrose	34.2.01	moderately similar to ( 299)AT2G02860| Symbols: ATSUC3, SUC3, SUT2 | SUT2 (sucrose transporter 3); carbohydrate transmembrane transporter/ sucrose transmembrane transporter/ sucrose:hydrogen symporter/ sugar:hydrogen ion symporter | chr2:828545-832295 RE	cn10026	gi|48209883|gb|AAT40489.1|	AAT40489	384	1e-105	putative sucrose transporter-like protein [Solanum demissum]	gi|10119908|gb|AAG12987.1|AF166498_1	AAG12987	384	1e-105	sucrose transporter-like protein [Lycopersicon esculentum]	gi|31096339|gb|AAP43631.1|	AAP43631	381	1e-104	sucrose transporter-like protein [Solanum tuberosum]	gi|113205185|gb|ABI34288.1|	ABI34288	373	1e-102	sucrose transporter-like protein, putative [Solanum demissum]	gi|113205170|gb|ABI34279.1|	ABI34279	371	1e-101	sucrose transporter-like protein, putative [Solanum demissum]	cn10026	AT2G02860.1	AT2G02860.1	299	9e-82	| Symbols: ATSUC3, SUC3, SUT2 | SUT2 (sucrose transporter 3); carbohydrate transmembrane transporter/ sucrose transmembrane transporter/ sucrose:hydrogen symporter/ sugar:hydrogen ion symporter | chr2:828545-832295 REVERSE	AT2G02860.2	AT2G02860.2	299	9e-82	| Symbols: ATSUC3, SUC3, SUT2 | SUT2 (sucrose transporter 3); carbohydrate transmembrane transporter/ sugar:hydrogen ion symporter | chr2:828545-831275 REVERSE
cn10104	0.55145	1.27281	1.32705	0.998726	1.08898	0.995983	0.997254	plasma membrane intrinsic protein PIP	IIIa. Membrane transport	transport.Major Intrinsic Proteins.PIP	34.19.1	moderately similar to ( 285)AT2G45960| Symbols: TMP-A, ATHH2, PIP1;2, PIP1B | PIP1B (plasma membrane intrinsic protein 1;2) | chr2:18917523-18918817 FORWARDmoderately similar to ( 287)PIP11_ORYSAmoderately similar to ( 291)UniRef90_Q40266cluster: aquapor	cn10104	gi|7263070|gb|AAF44085.1|	AAF44085	313	4e-84	putative water channel protein [Lycopersicon esculentum]	gi|559684|gb|AAA93521.1|	AAA93521	291	1e-77	aquaporin	gi|5912586|emb|CAB56217.1|	CAB56217	291	2e-77	PM28B protein [Spinacia oleracea]	gi|119371436|dbj|BAF41978.1|	BAF41978	291	2e-77	aquaporin [Hordeum vulgare]	gi|21536709|gb|AAM61041.1|	AAM61041	287	2e-76	aquaporin (plasma membrane intrinsic protein 1B) [Arabidopsis thaliana]	cn10104	AT2G45960.2	AT2G45960.2	285	1e-77	| Symbols: TMP-A, ATHH2, PIP1;2, PIP1B | PIP1B (plasma membrane intrinsic protein 1;2) | chr2:18917523-18918652 FORWARD	AT2G45960.1	AT2G45960.1	285	1e-77	| Symbols: TMP-A, ATHH2, PIP1;2, PIP1B | PIP1B (plasma membrane intrinsic protein 1;2); water channel | chr2:18917523-18918776 FORWARD
cn10132	0.538716	0.6709	0.605863	0.707288	0.533164	0.560014	0.791777	ADP,ATP carrier protein 1, mitochondrial	IIIa. Membrane transport	not assigned.unknown	35.2	no original description	cn10132	gi|3334115|sp|O22342.1|ADT1_GOSHI	O22342	62	8e-23	RecName: Full=ADP,ATP carrier protein 1, mitochondrial; AltName: Full=ADP/ATP translocase 1; AltName: Full=Adenine nucleotide translocator 1; Short=ANT 1; Flags: Precursor adenine nucleotide translocator 1 [Gossypium hirsutum]	gi|224072811|ref|XP_002303893.1|	XP_002303893	67	2e-22	predicted protein [Populus trichocarpa] predicted protein [Populus trichocarpa]	gi|1890116|gb|AAB49700.1|	AAB49700	62	5e-22	ADP/ATP translocator [Lycopersicon esculentum]	gi|223542868|gb|EEF44404.1|	EEF44404	72	5e-22	ADP,ATP carrier protein, putative [Ricinus communis]	gi|224057451|ref|XP_002299232.1|	XP_002299232	67	2e-21	predicted protein [Populus trichocarpa] predicted protein [Populus trichocarpa]	cn10132	AT4G28390.1	AT4G28390.1	67	5e-21	| Symbols: ATAAC3, AAC3 | AAC3 (ADP/ATP CARRIER 3); ATP:ADP antiporter/ binding | chr4:14041492-14042787 REVERSE	AT5G13490.2	AT5G13490.2	64	1e-20	| Symbols: AAC2 | AAC2 (ADP/ATP CARRIER 2); binding | chr5:4336037-4337382 FORWARD
cn10133	0.64917	1.18318	0.804744	1.12796	1.07516	0.406983	0.360815	ADP,ATP carrier protein 1, mitochondrial	IIIa. Membrane transport	major CHO metabolism.synthesis.starch.transporter	2.1.2.05	moderately similar to ( 237)AT3G08580| Symbols: AAC1 | AAC1 (ADP/ATP CARRIER 1); binding | chr3:2605712-2607036 REVERSEmoderately similar to ( 251)ADT1_SOLTUmoderately similar to ( 251)UniRef90_P25083cluster: adp,atp carrier protein, mitochondrial precur	cn10133	gi|78191448|gb|ABB29945.1|	ABB29945	252	2e-65	ADP/ATP translocator-like [Solanum tuberosum] ADP,ATP carrier protein precursor-like [Solanum tuberosum]	gi|113457|sp|P25083.1|ADT1_SOLTU	P25083	251	3e-65	RecName: Full=ADP,ATP carrier protein, mitochondrial; AltName: Full=ADP/ATP translocase; AltName: Full=Adenine nucleotide translocator; Short=ANT; Flags: Precursor ADP /ATP translocator [Solanum tuberosum]	gi|224072811|ref|XP_002303893.1|	XP_002303893	251	4e-65	predicted protein [Populus trichocarpa] predicted protein [Populus trichocarpa]	gi|113461|sp|P27081.1|ADT2_SOLTU	P27081	251	4e-65	RecName: Full=ADP,ATP carrier protein, mitochondrial; AltName: Full=ADP/ATP translocase; AltName: Full=Adenine nucleotide translocator; Short=ANT; Flags: Precursor adenine nucleotide translocator [Solanum tuberosum]	gi|1890116|gb|AAB49700.1|	AAB49700	251	5e-65	ADP/ATP translocator [Lycopersicon esculentum]	cn10133	AT3G08580.2	AT3G08580.2	237	6e-63	| Symbols: AAC1 | AAC1 (ADP/ATP CARRIER 1); binding | chr3:2605712-2607036 REVERSE	AT3G08580.1	AT3G08580.1	237	6e-63	| Symbols: AAC1 | AAC1 (ADP/ATP CARRIER 1); ATP:ADP antiporter/ binding | chr3:2605712-2607036 REVERSE
cn10134	1.36505	1.6004	1.0056	1.14578	0.926468	1.12211	0.979341	ADP,ATP carrier protein 1, mitochondrial	IIIa. Membrane transport	major CHO metabolism.synthesis.starch.transporter	2.1.2.05	weakly similar to ( 139)AT3G08580| Symbols: AAC1 | AAC1 (ADP/ATP CARRIER 1); binding | chr3:2605712-2607036 REVERSEweakly similar to ( 144)ADT1_GOSHIweakly similar to ( 144)UniRef90_O22342cluster: adp,atp carrier protein 1, mitochondrial precursor; n=1;	cn10134	gi|224072811|ref|XP_002303893.1|	XP_002303893	157	1e-41	predicted protein [Populus trichocarpa] predicted protein [Populus trichocarpa]	gi|223547384|gb|EEF48879.1|	EEF48879	149	2e-41	ADP,ATP carrier protein, putative [Ricinus communis]	gi|224057451|ref|XP_002299232.1|	XP_002299232	155	7e-41	predicted protein [Populus trichocarpa] predicted protein [Populus trichocarpa]	gi|1890116|gb|AAB49700.1|	AAB49700	146	1e-40	ADP/ATP translocator [Lycopersicon esculentum]	gi|3334115|sp|O22342.1|ADT1_GOSHI	O22342	144	2e-40	RecName: Full=ADP,ATP carrier protein 1, mitochondrial; AltName: Full=ADP/ATP translocase 1; AltName: Full=Adenine nucleotide translocator 1; Short=ANT 1; Flags: Precursor adenine nucleotide translocator 1 [Gossypium hirsutum]	cn10134	AT3G08580.2	AT3G08580.2	139	5e-40	| Symbols: AAC1 | AAC1 (ADP/ATP CARRIER 1); binding | chr3:2605712-2607036 REVERSE	AT3G08580.1	AT3G08580.1	139	5e-40	| Symbols: AAC1 | AAC1 (ADP/ATP CARRIER 1); ATP:ADP antiporter/ binding | chr3:2605712-2607036 REVERSE
cn10145	0.818568	1.1054	1.21705	1.08163	0.724331	1.12046	1.0359	Nucleoporin 155	IIIa. Membrane transport	protein.targeting.nucleus	29.3.1	moderately similar to ( 296)AT1G14850| Symbols: NUP155 | NUP155 (Nucleoporin 155) | chr1:5116916-5123254 REVERSEmoderately similar to ( 351)UniRef90_A7P3V0cluster: chromosome chr1 scaffold_5, whole genome shotgun sequence; n=1; vitis vinifera|rep: chromo	cn10145	gi|157339007|emb|CAO42358.1|	CAO42358	351	6e-98	unnamed protein product [Vitis vinifera]	gi|223534734|gb|EEF36426.1|	EEF36426	330	2e-92	protein with unknown function [Ricinus communis]	gi|8778227|gb|AAF79236.1|AC006917_21	AAF79236	296	6e-80	F10B6.25 [Arabidopsis thaliana]	gi|30684028|ref|NP_172938.2|	NP_172938	296	6e-80	NUP155 (Nucleoporin 155) [Arabidopsis thaliana]	gi|218198041|gb|EEC80468.1|	EEC80468	257	2e-67	hypothetical protein OsI_22677 [Oryza sativa Indica Group]	cn10145	AT1G14850.1	AT1G14850.1	296	5e-82	| Symbols: NUP155 | NUP155 (Nucleoporin 155) | chr1:5116916-5123254 REVERSE
cn10146	1.11819	1.05672	1.00099	1.14094	0.675141	1.35348	1.18628	Nucleoporin 155	IIIa. Membrane transport	protein.targeting.nucleus	29.3.1	moderately similar to ( 226)AT1G14850| Symbols: NUP155 | NUP155 (Nucleoporin 155) | chr1:5116916-5123254 REVERSEmoderately similar to ( 303)UniRef90_A7P3V0cluster: chromosome chr1 scaffold_5, whole genome shotgun sequence; n=1; vitis vinifera|rep: chromo	cn10146	gi|157339007|emb|CAO42358.1|	CAO42358	303	7e-81	unnamed protein product [Vitis vinifera]	gi|223534734|gb|EEF36426.1|	EEF36426	278	3e-73	protein with unknown function [Ricinus communis]	gi|8778227|gb|AAF79236.1|AC006917_21	AAF79236	226	1e-57	F10B6.25 [Arabidopsis thaliana]	gi|30684028|ref|NP_172938.2|	NP_172938	226	1e-57	NUP155 (Nucleoporin 155) [Arabidopsis thaliana]	gi|218198041|gb|EEC80468.1|	EEC80468	185	2e-45	hypothetical protein OsI_22677 [Oryza sativa Indica Group]	cn10146	AT1G14850.1	AT1G14850.1	226	9e-60	| Symbols: NUP155 | NUP155 (Nucleoporin 155) | chr1:5116916-5123254 REVERSE
cn10183	0.774736	1.02522	1.16512	1.32514	1.30244	0.822016	0.620325	scramblase-related	IIIa. Membrane transport	not assigned.no ontology	35.1	weakly similar to ( 115)AT2G04940| Symbols: | scramblase-related | chr2:1736668-1740251 REVERSEweakly similar to ( 115)UniRef90_Q9SI32cluster: expressed protein; n=2; arabidopsis thaliana|rep: expressed protein - arabidopsis thaliana (mouse-ear cress) n	cn10183	gi|21536494|gb|AAM60826.1|	AAM60826	115	9e-25	unknown [Arabidopsis thaliana]	gi|18395909|ref|NP_565319.1|	NP_565319	115	9e-25	scramblase-related [Arabidopsis thaliana] expressed protein [Arabidopsis thaliana] unknown protein [Arabidopsis thaliana] unknown protein [Arabidopsis thaliana]	gi|224133602|ref|XP_002321615.1|	XP_002321615	115	2e-24	predicted protein [Populus trichocarpa] predicted protein [Populus trichocarpa]	gi|157341664|emb|CAO62219.1|	CAO62219	115	2e-24	unnamed protein product [Vitis vinifera]	gi|147782520|emb|CAN68431.1|	CAN68431	115	2e-24	hypothetical protein [Vitis vinifera]	cn10183	AT2G04940.1	AT2G04940.1	115	5e-27	| Symbols: | scramblase-related | chr2:1736668-1740251 REVERSE
cn10186	0.608203	0.953779	1.23646	0.717165	0.848089	1.52784	2.13038	vacuolar proton-pumping Ppase	IIIa. Membrane transport	transport.amino acids	34.3	very weakly similar to (84.0)AVP_PHAAUvery weakly similar to (84.0)UniRef90_P21616cluster: pyrophosphate-energized vacuolar membrane proton pump (ec 3.6.1.1) (pyrophosphate-energized inorganic pyrophosphatase) (h(+)-ppase) (vacuolar h(+)-pyrophosphatase)	cn10186	gi|1103712|emb|CAA58700.1|	CAA58700	91	4e-25	inorganic pyrophosphatase [Nicotiana tabacum]	gi|206748391|gb|ACI22377.1|	ACI22377	90	3e-23	vacuolar-type H-pyrophosphatase [Medicago truncatula]	gi|22532391|gb|AAM97920.1|	AAM97920	85	9e-23	vacuolar proton-pumping PPase [Chenopodium rubrum] vacuolar proton-pumping PPase [Chenopodium rubrum]	gi|2653446|dbj|BAA23649.1|	BAA23649	84	5e-22	proton pyrophosphatase [Vigna radiata]	gi|2827755|sp|P21616.3|AVP_PHAAU	P21616	84	5e-22	RecName: Full=Pyrophosphate-energized vacuolar membrane proton pump; AltName: Full=Pyrophosphate-energized inorganic pyrophosphatase; Short=H(+)-PPase; AltName: Full=Vacuolar H(+)-pyrophosphatase pyrophosphatase	cn10186	AT1G15690.1	AT1G15690.1	76	1e-20	| Symbols: ATAVP3, AVP-3, AVP1 | AVP1 (vacuolar-type H+-pumping pyrophosphatase 1); ATPase | chr1:5399110-5402180 FORWARD	AT1G15690.2	AT1G15690.2	76	1e-20	| Symbols: ATAVP3, AVP-3, AVP1 | AVP1 (vacuolar-type H+-pumping pyrophosphatase 1) | chr1:5399110-5402180 FORWARD
cn10187	0.55783	0.852195	1.61384	0.850234	0.58757	0.264173	0.310707	vacuolar proton-pumping Ppase	IIIa. Membrane transport	transport.amino acids	34.3	very weakly similar to (87.0)AT1G15690| Symbols: ATAVP3, AVP-3, AVP1 | AVP1 (vacuolar-type H+-pumping pyrophosphatase 1) | chr1:5399110-5402180 FORWARDvery weakly similar to (99.0)AVP_PHAAUvery weakly similar to ( 100)UniRef90_P21616cluster: pyrophosphat	cn10187	gi|1103712|emb|CAA58700.1|	CAA58700	110	7e-23	inorganic pyrophosphatase [Nicotiana tabacum]	gi|22532391|gb|AAM97920.1|	AAM97920	110	1e-22	vacuolar proton-pumping PPase [Chenopodium rubrum] vacuolar proton-pumping PPase [Chenopodium rubrum]	gi|90819956|gb|ABD98735.1|	ABD98735	108	3e-22	vacuolar H+-pyrophosphatase [Chenopodium glaucum]	gi|206748391|gb|ACI22377.1|	ACI22377	108	4e-22	vacuolar-type H-pyrophosphatase [Medicago truncatula]	gi|2653446|dbj|BAA23649.1|	BAA23649	100	7e-20	proton pyrophosphatase [Vigna radiata]	cn10187	AT1G15690.1	AT1G15690.1	87	8e-18	| Symbols: ATAVP3, AVP-3, AVP1 | AVP1 (vacuolar-type H+-pumping pyrophosphatase 1); ATPase | chr1:5399110-5402180 FORWARD	AT1G15690.2	AT1G15690.2	87	8e-18	| Symbols: ATAVP3, AVP-3, AVP1 | AVP1 (vacuolar-type H+-pumping pyrophosphatase 1) | chr1:5399110-5402180 FORWARD
cn10223	1.20508	0.772859	1.05551	0.721481	0.921435	1.48694	2.06095	MATE efflux family protein	IIIa. Membrane transport	transport.misc	34.99	weakly similar to ( 198)AT1G47530| Symbols: | ripening-responsive protein, putative | chr1:17454164-17456550 FORWARDmoderately similar to ( 207)UniRef90_A7NTK1cluster: chromosome chr18 scaffold_1, whole genome shotgun sequence; n=2; vitis vinifera|rep:	cn10223	gi|223551030|gb|EEF52516.1|	EEF52516	209	1e-52	multidrug resistance pump, putative [Ricinus communis]	gi|157335404|emb|CAO61234.1|	CAO61234	207	5e-52	unnamed protein product [Vitis vinifera]	gi|147855628|emb|CAN79163.1|	CAN79163	201	3e-50	hypothetical protein [Vitis vinifera]	gi|15220246|ref|NP_175184.1|	NP_175184	198	3e-49	ripening-responsive protein, putative [Arabidopsis thaliana] F16N3.20 [Arabidopsis thaliana]	gi|16604505|gb|AAL24258.1|	AAL24258	197	5e-49	At1g47530/F16N3_20 [Arabidopsis thaliana] At1g47530/F16N3_20 [Arabidopsis thaliana]	cn10223	AT1G47530.1	AT1G47530.1	198	3e-51	| Symbols: | ripening-responsive protein, putative | chr1:17454164-17456550 FORWARD	AT1G12950.1	AT1G12950.1	173	9e-44	| Symbols: | MATE efflux family protein | chr1:4419847-4422460 FORWARD
cn10258	1.39844	0.947189	1.76572	0.632696	1.12249	0.944929	1.49349	xanthine/uracil permease	IIIa. Membrane transport	transport.misc	34.99	very weakly similar to (97.8)AT5G49990| Symbols: | xanthine/uracil permease family protein | chr5:20355090-20358413 REVERSEweakly similar to ( 106)UniRef90_Q2A0M6cluster: root uracil permease 1; n=2; oryza sativa (japonica cultivar-group)|rep: root urac	cn10258	gi|195619732|gb|ACG31696.1|	ACG31696	107	3e-22	permease I [Zea mays]	gi|224030809|gb|ACN34480.1|	ACN34480	107	3e-22	unknown [Zea mays] unknown [Zea mays]	gi|223948529|gb|ACN28348.1|	ACN28348	107	3e-22	unknown [Zea mays]	gi|89330191|emb|CAJ84113.1|	CAJ84113	106	6e-22	root uracil permease 1 [Oryza sativa (japonica cultivar-group)]	gi|115448609|ref|NP_001048084.1|	NP_001048084	106	6e-22	Os02g0741800 [Oryza sativa (japonica cultivar-group)] putative permease 1 [Oryza sativa Japonica Group] putative permease 1 [Oryza sativa Japonica Group] Os02g0741800 [Oryza sativa (japonica cultivar-group)] unnamed protein product [Oryza sativa Japonica	cn10258	AT5G49990.1	AT5G49990.1	98	1e-21	| Symbols: | xanthine/uracil permease family protein | chr5:20355090-20358413 REVERSE	AT5G62890.4	AT5G62890.4	97	3e-21	| Symbols: | permease, putative | chr5:25260949-25263974 FORWARD
cn10284	2.38113	1.61373	1.6362	2.07239	1.79062	3.31018	1.59728	SPFH domain-containing protein 2 precursor	IIIa. Membrane transport	not assigned.no ontology	35.1	weakly similar to ( 162)AT2G03510| Symbols: | band 7 family protein | chr2:1066714-1068931 FORWARDweakly similar to ( 162)UniRef90_Q9ZQ87cluster: expressed protein; n=3; arabidopsis thaliana|rep: expressed protein - arabidopsis thaliana (mouse-ear cress	cn10284	gi|223549266|gb|EEF50755.1|	EEF50755	187	8e-53	SPFH domain-containing protein 2 precursor, putative [Ricinus communis]	gi|224112120|ref|XP_002316089.1|	XP_002316089	183	3e-51	predicted protein [Populus trichocarpa] predicted protein [Populus trichocarpa]	gi|18395564|ref|NP_027545.1|	NP_027545	162	1e-45	band 7 family protein [Arabidopsis thaliana] expressed protein [Arabidopsis thaliana] unknown [Arabidopsis thaliana]	gi|110742951|dbj|BAE99370.1|	BAE99370	162	1e-45	hypothetical protein [Arabidopsis thaliana]	gi|29028866|gb|AAO64812.1|	AAO64812	154	2e-43	At2g03510 [Arabidopsis thaliana]	cn10284	AT2G03510.1	AT2G03510.1	162	6e-48	| Symbols: | band 7 family protein | chr2:1066714-1068931 FORWARD
cn10288	1.51539	0.897268	1.19228	0.847999	0.911646	1.55902	1.83847	mitochondrial substrate carrier family protein	IIIa. Membrane transport	transport.metabolite transporters at the mitochondrial membrane	34.9	weakly similar to ( 125)AT5G15640| Symbols: | mitochondrial substrate carrier family protein | chr5:5087593-5089680 FORWARDweakly similar to ( 125)UniRef90_Q9LFW2cluster: putative mitochondrial carrier protein; n=1; arabidopsis thaliana|rep: putative mi	cn10288	gi|18417739|ref|NP_568317.1|	NP_568317	125	2e-27	mitochondrial substrate carrier family protein [Arabidopsis thaliana] putative mitochondrial carrier protein [Arabidopsis thaliana] putative mitochondrial carrier protein [Arabidopsis thaliana] putative mitochondrial carrier protein [Arabidopsis thaliana]	gi|21553961|gb|AAM63042.1|	AAM63042	125	2e-27	putative mitochondrial carrier protein [Arabidopsis thaliana]	gi|9755609|emb|CAC01763.1|	CAC01763	125	2e-27	putative mitochondrial carrier protein [Arabidopsis thaliana]	gi|90657630|gb|ABD96928.1|	ABD96928	124	5e-27	hypothetical protein [Cleome spinosa]	gi|21326111|gb|AAM47577.1|	AAM47577	119	3e-25	putative mitochondrial carrier protein [Sorghum bicolor]	cn10288	AT5G15640.1	AT5G15640.1	125	2e-29	| Symbols: | mitochondrial substrate carrier family protein | chr5:5087593-5089680 FORWARD	AT1G72820.1	AT1G72820.1	77	1e-14	| Symbols: | mitochondrial substrate carrier family protein | chr1:27407119-27408168 FORWARD
cn10298	0.410819	0.59369	0.717293	0.323651	1.30111	0.590526	1.82457	mitochondrial dicarboxylate carrier protein	IIIa. Membrane transport	transport.metabolite transporters at the mitochondrial membrane	34.9	weakly similar to ( 109)AT2G22500| Symbols: | mitochondrial substrate carrier family protein | chr2:9570611-9571552 REVERSEweakly similar to ( 124)UniRef90_Q2PEQ8cluster: putative mitochondrial dicarboxylate carrier protein; n=1; trifolium pratense|rep:	cn10298	gi|223538096|gb|EEF39707.1|	EEF39707	124	2e-27	mitochondrial dicarboxylate carrier protein, putative [Ricinus communis]	gi|84468422|dbj|BAE71294.1|	BAE71294	124	2e-27	putative mitochondrial dicarboxylate carrier protein [Trifolium pratense]	gi|157335791|emb|CAO61621.1|	CAO61621	122	1e-26	unnamed protein product [Vitis vinifera]	gi|147816254|emb|CAN77545.1|	CAN77545	122	1e-26	hypothetical protein [Vitis vinifera]	gi|223529751|gb|EEF31690.1|	EEF31690	122	1e-26	mitochondrial dicarboxylate carrier protein, putative [Ricinus communis]	cn10298	AT2G22500.1	AT2G22500.1	109	3e-25	| Symbols: | mitochondrial substrate carrier family protein | chr2:9570611-9571552 REVERSE	AT4G24570.1	AT4G24570.1	101	1e-22	| Symbols: | mitochondrial substrate carrier family protein | chr4:12686556-12687497 FORWARD
cn10305	1.23452	1.43758	0.765551	1.00991	1.24464	1.5519	1.53666	plasma membrane intrinsic protein SIP	IIIa. Membrane transport	transport.Major Intrinsic Proteins.SIP	34.19.4	moderately similar to ( 298)AT3G56950| Symbols: SIP2;1, SIP2 | SIP2;1 (SMALL AND BASIC INTRINSIC PROTEIN 2); transporter | chr3:21089565-21090623 REVERSEmoderately similar to ( 332)UniRef90_A7PTG3cluster: chromosome chr8 scaffold_29, whole genome shotgun	cn10305	gi|224137540|ref|XP_002322583.1|	XP_002322583	338	2e-91	aquaporin, MIP family, SIP subfamily [Populus trichocarpa] aquaporin, MIP family, SIP subfamily [Populus trichocarpa]	gi|223537079|gb|EEF38714.1|	EEF38714	338	3e-91	aquaporin sip2.1, putative [Ricinus communis]	gi|157347647|emb|CAO18284.1|	CAO18284	332	2e-89	unnamed protein product [Vitis vinifera]	gi|224086703|ref|XP_002307939.1|	XP_002307939	320	7e-86	aquaporin, MIP family, SIP subfamily [Populus trichocarpa] aquaporin, MIP family, SIP subfamily [Populus trichocarpa]	gi|217075650|gb|ACJ86185.1|	ACJ86185	311	4e-83	unknown [Medicago truncatula]	cn10305	AT3G56950.1	AT3G56950.1	298	2e-81	| Symbols: SIP2;1, SIP2 | SIP2;1 (SMALL AND BASIC INTRINSIC PROTEIN 2); transporter | chr3:21089565-21090623 REVERSE	AT3G04090.1	AT3G04090.1	100	1e-21	| Symbols: SIP1;1, SIP1A | SIP1;1 (SMALL AND BASIC INTRINSIC PROTEIN 1A) | chr3:1072347-1074038 REVERSE
cn10309	1.15881	1.00941	0.936628	1.07184	0.791128	0.959546	0.895233	folate carrier protein	IIIa. Membrane transport	transport.metabolite transporters at the mitochondrial membrane	34.9	weakly similar to ( 160)AT5G66380| Symbols: ATFOLT1 | ATFOLT1 (ARABIDOPSIS THALIANA FOLATE TRANSPORTER 1); binding / folic acid transporter | chr5:26530871-26532759 REVERSEweakly similar to ( 164)UniRef90_Q4A3R4cluster: folate transporter precursor; n=4;	cn10309	gi|223539187|gb|EEF40780.1|	EEF40780	160	1e-59	folate carrier protein, putative [Ricinus communis]	gi|224094879|ref|XP_002310276.1|	XP_002310276	164	7e-59	predicted protein [Populus trichocarpa] predicted protein [Populus trichocarpa]	gi|78499685|gb|ABB45839.1|	ABB45839	164	3e-57	hypothetical protein [Thellungiella halophila]	gi|21537040|gb|AAM61381.1|	AAM61381	164	2e-56	contains similarity to peroxisomal membrane carrier protein [Arabidopsis thaliana]	gi|73531020|emb|CAH65737.1|	CAH65737	164	2e-56	folate transporter [Arabidopsis thaliana]	cn10309	AT5G66380.1	AT5G66380.1	160	1e-57	| Symbols: ATFOLT1 | ATFOLT1 (ARABIDOPSIS THALIANA FOLATE TRANSPORTER 1); binding / folic acid transporter | chr5:26530871-26532759 REVERSE	AT2G47490.1	AT2G47490.1	56	1e-14	| Symbols: | mitochondrial substrate carrier family protein | chr2:19494619-19496381 FORWARD
cn10310	2.09139	1.28079	1.21071	1.06721	1.05639	1.62143	1.51932	folate carrier protein	IIIa. Membrane transport	transport.metabolite transporters at the mitochondrial membrane	34.9	moderately similar to ( 231)AT5G66380| Symbols: ATFOLT1 | ATFOLT1 (ARABIDOPSIS THALIANA FOLATE TRANSPORTER 1); binding / folic acid transporter | chr5:26530871-26532759 REVERSEmoderately similar to ( 234)UniRef90_Q4A3R4cluster: folate transporter precurs	cn10310	gi|224094879|ref|XP_002310276.1|	XP_002310276	239	8e-62	predicted protein [Populus trichocarpa] predicted protein [Populus trichocarpa]	gi|223539187|gb|EEF40780.1|	EEF40780	239	1e-61	folate carrier protein, putative [Ricinus communis]	gi|78499685|gb|ABB45839.1|	ABB45839	238	2e-61	hypothetical protein [Thellungiella halophila]	gi|21537040|gb|AAM61381.1|	AAM61381	234	3e-60	contains similarity to peroxisomal membrane carrier protein [Arabidopsis thaliana]	gi|73531020|emb|CAH65737.1|	CAH65737	234	3e-60	folate transporter [Arabidopsis thaliana]	cn10310	AT5G66380.1	AT5G66380.1	231	2e-61	| Symbols: ATFOLT1 | ATFOLT1 (ARABIDOPSIS THALIANA FOLATE TRANSPORTER 1); binding / folic acid transporter | chr5:26530871-26532759 REVERSE	AT2G47490.1	AT2G47490.1	97	5e-21	| Symbols: | mitochondrial substrate carrier family protein | chr2:19494619-19496381 FORWARD
cn10361	0.636807	1.97037	1.57007	0.967825	0.838728	0.939563	0.970798	ABC transporter protein	IIIa. Membrane transport	transport.ABC transporters and multidrug resistance systems	34.16	weakly similar to ( 101)AT5G60790| Symbols: ATGCN1 | ATGCN1 (Arabidopsis thaliana general control non-repressible 1) | chr5:24470986-24472993 REVERSEweakly similar to ( 107)UniRef90_Q5GMM7cluster: abc transporter protein; n=1; capsicum chinense|rep: abc	cn10361	gi|58578268|emb|CAI48070.1|	CAI48070	107	1e-21	ABC transporter protein [Capsicum chinense]	gi|224106822|ref|XP_002314297.1|	XP_002314297	103	1e-20	ABC transporter family protein [Populus trichocarpa] ABC transporter family protein [Populus trichocarpa]	gi|223536999|gb|EEF38635.1|	EEF38635	103	1e-20	ATP-dependent transporter, putative [Ricinus communis]	gi|224118402|ref|XP_002331473.1|	XP_002331473	102	4e-20	ABC transporter family protein [Populus trichocarpa] ABC transporter family protein [Populus trichocarpa]	gi|7573600|dbj|BAA94511.1|	BAA94511	102	4e-20	ABC transporter homolog [Populus nigra]	cn10361	AT5G60790.1	AT5G60790.1	101	6e-22	| Symbols: ATGCN1 | ATGCN1 (Arabidopsis thaliana general control non-repressible 1) | chr5:24470986-24472993 REVERSE
cn10362	0.127693	1.88465	1.9455	0.532065	0.302192	0.158281	0.297485	ABC transporter protein	IIIa. Membrane transport	not assigned.unknown	35.2	no original description	cn10362	gi|223536999|gb|EEF38635.1|	EEF38635	50	2e-13	ATP-dependent transporter, putative [Ricinus communis]	gi|58578268|emb|CAI48070.1|	CAI48070	52	2e-12	ABC transporter protein [Capsicum chinense]	gi|15239436|ref|NP_200887.1|	NP_200887	49	3e-12	ATGCN1 (Arabidopsis thaliana general control non-repressible 1) ABC transporter [Arabidopsis thaliana] ABC transporter homolog PnATH-like protein [Arabidopsis thaliana] putative ABC transporter homolog PnATH [Arabidopsis thaliana] At5g60790 [Arabidopsis t	gi|99014547|emb|CAK22264.1|	CAK22264	53	9e-12	putative ABC transporter [Chenopodium rubrum]	gi|224106822|ref|XP_002314297.1|	XP_002314297	50	1e-11	ABC transporter family protein [Populus trichocarpa] ABC transporter family protein [Populus trichocarpa]	cn10362	AT5G60790.1	AT5G60790.1	49	3e-14	| Symbols: ATGCN1 | ATGCN1 (Arabidopsis thaliana general control non-repressible 1) | chr5:24470986-24472993 REVERSE
cn10364	1.16813	0.738804	0.588551	0.618638	0.871996	0.523735	0.846594	ABC transporter protein	IIIa. Membrane transport	transport.ABC transporters and multidrug resistance systems	34.16	weakly similar to ( 116)AT5G60790| Symbols: ATGCN1 | ATGCN1 (Arabidopsis thaliana general control non-repressible 1) | chr5:24470986-24472993 REVERSEweakly similar to ( 123)UniRef90_Q5GMM7cluster: abc transporter protein; n=1; capsicum chinense|rep: abc	cn10364	gi|224106822|ref|XP_002314297.1|	XP_002314297	127	5e-38	ABC transporter family protein [Populus trichocarpa] ABC transporter family protein [Populus trichocarpa]	gi|58578268|emb|CAI48070.1|	CAI48070	123	2e-37	ABC transporter protein [Capsicum chinense]	gi|224118402|ref|XP_002331473.1|	XP_002331473	126	3e-37	ABC transporter family protein [Populus trichocarpa] ABC transporter family protein [Populus trichocarpa]	gi|7573600|dbj|BAA94511.1|	BAA94511	126	3e-37	ABC transporter homolog [Populus nigra]	gi|223536999|gb|EEF38635.1|	EEF38635	124	6e-37	ATP-dependent transporter, putative [Ricinus communis]	cn10364	AT5G60790.1	AT5G60790.1	116	2e-36	| Symbols: ATGCN1 | ATGCN1 (Arabidopsis thaliana general control non-repressible 1) | chr5:24470986-24472993 REVERSE
cn10402	0.820889	0.828655	0.833922	1.79694	1.83904	1.60892	0.895363	oligopeptide transporter	IIIa. Membrane transport	transport.peptides and oligopeptides	34.13	moderately similar to ( 210)AT1G09930| Symbols: ATOPT2 | ATOPT2 (oligopeptide transporter 2); oligopeptide transporter | chr1:3227492-3230045 REVERSEmoderately similar to ( 210)UniRef90_Q1PFX3cluster: oligopeptide transporter opt family protein; n=2; ara	cn10402	gi|91805763|gb|ABE65610.1|	ABE65610	210	1e-52	oligopeptide transporter OPT family protein [Arabidopsis thaliana]	gi|15218331|ref|NP_172464.1|	NP_172464	210	1e-52	ATOPT2 (oligopeptide transporter 2); oligopeptide transporter [Arabidopsis thaliana]	gi|67460718|sp|O04514.1|OPT2_ARATH	O04514	210	1e-52	RecName: Full=Probable oligopeptide transporter 2; Short=AtOPT2 Similar to S. pombe ISP4 (gb|D83992). [Arabidopsis thaliana]	gi|224103837|ref|XP_002313213.1|	XP_002313213	196	2e-48	oligopeptide transporter OPT family [Populus trichocarpa] oligopeptide transporter OPT family [Populus trichocarpa]	gi|223542548|gb|EEF44088.1|	EEF44088	192	2e-47	Oligopeptide transporter, putative [Ricinus communis]	cn10402	AT1G09930.1	AT1G09930.1	210	1e-54	| Symbols: ATOPT2 | ATOPT2 (oligopeptide transporter 2); oligopeptide transporter | chr1:3227492-3230045 REVERSE	AT5G64410.1	AT5G64410.1	189	2e-48	| Symbols: ATOPT4 | ATOPT4 (oligopeptide transporter 4); oligopeptide transporter | chr5:25768147-25772200 REVERSE
cn10479	1.1222	0.790264	1.34237	1.34212	1.13342	0.835646	0.622632	anthocyanin permease	IIIa. Membrane transport	transport.misc	34.99	moderately similar to ( 380)AT4G25640| Symbols: | MATE efflux family protein | chr4:13076962-13078974 REVERSEmoderately similar to ( 471)UniRef90_Q6V7U8cluster: putative anthocyanin permease; n=1; solanum lycopersicum|rep: putative anthocyanin permease	cn10479	gi|33867697|gb|AAQ55183.1|	AAQ55183	471	1e-131	putative anthocyanin permease [Lycopersicon esculentum]	gi|223547574|gb|EEF49069.1|	EEF49069	385	1e-105	multidrug resistance pump, putative [Ricinus communis]	gi|157355645|emb|CAO49462.1|	CAO49462	385	1e-105	unnamed protein product [Vitis vinifera]	gi|110740946|dbj|BAE98568.1|	BAE98568	380	1e-103	hypothetical protein [Arabidopsis thaliana]	gi|30686958|ref|NP_194294.2|	NP_194294	380	1e-103	MATE efflux family protein [Arabidopsis thaliana]	cn10479	AT4G25640.1	AT4G25640.1	380	1e-106	| Symbols: | MATE efflux family protein | chr4:13076962-13078974 REVERSE	AT4G00350.1	AT4G00350.1	352	3e-97	| Symbols: | MATE efflux family protein | chr4:151978-153988 FORWARD
cn1099	1.08569	0.582072	0.229337	0.407412	0.707115	0.501872	1.23185	plasma membrane intrinsic protein TIP	IIIa. Membrane transport	transport.Major Intrinsic Proteins.TIP	34.19.2	moderately similar to ( 246)AT3G16240| Symbols: TIP2;1, DELTA-TIP1, AQP1, ATTIP2;1, DELTA-TIP | DELTA-TIP (delta tonoplast integral protein); water channel | chr3:5505540-5506794 FORWARDmoderately similar to ( 223)TIP_ANTMAmoderately similar to ( 230)Uni	cn1099	gi|3298327|dbj|BAA31452.1|	BAA31452	244	3e-89	delta-VM23 [Raphanus sativus]	gi|111379088|gb|ABH09331.1|	ABH09331	230	1e-80	putative aquaporin [Vitis vinifera] aquaporin TIP2;1 [Vitis vinifera] hypothetical protein [Vitis vinifera] unnamed protein product [Vitis vinifera]	gi|8699606|gb|AAF78758.1|AF271661_1	AAF78758	230	3e-80	putative aquaporin TIP1 [Vitis berlandieri x Vitis rupestris]	gi|10047074|emb|CAB95746.2|	CAB95746	228	4e-80	putative aquaporin [Vitis vinifera]	gi|461929|sp|P33560|TIP_ANTMA	P33560	223	8e-79	Probable aquaporin TIP-type (Tonoplast intrinsic protein DiP) (Dark intrinsic protein) integral membrane protein [Antirrhinum majus]	cn1099	AT3G16240.1	AT3G16240.1	246	2e-65	| Symbols: TIP2;1, DELTA-TIP1, AQP1, ATTIP2;1, DELTA-TIP | DELTA-TIP (delta tonoplast integral protein); water channel | chr3:5505540-5506794 FORWARD	AT4G17340.1	AT4G17340.1	213	1e-55	| Symbols: TIP2;2, DELTA-TIP2 | DELTA-TIP2/TIP2;2 (tonoplast intrinsic protein 2;2); water channel | chr4:9699330-9700262 FORWARD
cn1100	0.826536	0.094792	0.139798	0.298202	0.426143	0.071609	0.240136	aquaporin TIP	IIIa. Membrane transport	not assigned.unknown	35.2	no original description	cn1100	gi|12006841|gb|AAG44945.1|AF290618_1	AAG44945	79	1e-13	putative delta TIP [Nicotiana glauca]	gi|217075404|gb|ACJ86062.1|	ACJ86062	74	3e-12	unknown [Medicago truncatula]	gi|223544904|gb|EEF46419.1|	EEF46419	73	7e-12	tonoplast intrinsic protein, putative [Ricinus communis]	gi|90811693|gb|ABD98044.1|	ABD98044	72	1e-11	aquaporin [Striga asiatica]	gi|1212923|emb|CAA65185.1|	CAA65185	72	1e-11	aquaporin [Helianthus annuus]	cn1100	AT3G16240.1	AT3G16240.1	69	1e-12	| Symbols: TIP2;1, DELTA-TIP1, AQP1, ATTIP2;1, DELTA-TIP | DELTA-TIP (delta tonoplast integral protein); water channel | chr3:5505540-5506794 FORWARD
cn1101	0.90908	0.338315	0.0948776	0.459611	0.538532	0.271106	0.589861	plasma membrane intrinsic protein TIP	IIIa. Membrane transport	transport.Major Intrinsic Proteins.TIP	34.19.2	weakly similar to ( 129)AT3G16240| Symbols: TIP2;1, DELTA-TIP1, AQP1, ATTIP2;1, DELTA-TIP | DELTA-TIP (delta tonoplast integral protein); water channel | chr3:5505540-5506794 FORWARDweakly similar to ( 117)TIP2_TOBACweakly similar to ( 132)UniRef90_O8118	cn1101	gi|223544904|gb|EEF46419.1|	EEF46419	137	3e-31	tonoplast intrinsic protein, putative [Ricinus communis]	gi|224152363|ref|XP_002337227.1|	XP_002337227	132	8e-30	predicted protein [Populus trichocarpa] predicted protein [Populus trichocarpa]	gi|118485017|gb|ABK94373.1|	ABK94373	132	8e-30	unknown [Populus trichocarpa]	gi|224054384|ref|XP_002298233.1|	XP_002298233	132	8e-30	aquaporin, MIP family, TIP subfamily [Populus trichocarpa] unknown [Populus trichocarpa] unknown [Populus trichocarpa] unknown [Populus trichocarpa x Populus deltoides] aquaporin, MIP family, TIP subfamily [Populus trichocarpa]	gi|3249565|gb|AAC39480.1|	AAC39480	132	1e-29	aquaporin [Vernicia fordii]	cn1101	AT3G16240.1	AT3G16240.1	129	5e-31	| Symbols: TIP2;1, DELTA-TIP1, AQP1, ATTIP2;1, DELTA-TIP | DELTA-TIP (delta tonoplast integral protein); water channel | chr3:5505540-5506794 FORWARD	AT4G17340.1	AT4G17340.1	108	7e-25	| Symbols: TIP2;2, DELTA-TIP2 | DELTA-TIP2/TIP2;2 (tonoplast intrinsic protein 2;2); water channel | chr4:9699330-9700262 FORWARD
cn1111	1.64194	1.21109	2.80253	1.11318	1.13486	2.45255	2.2032	glucose transporter	IIIa. Membrane transport	transport.sugars	34.2	moderately similar to ( 244)AT5G26340| Symbols: STP13, MSS1 | MSS1 (SUGAR TRANSPORT PROTEIN 13); carbohydrate transmembrane transporter/ hexose:hydrogen symporter/ high-affinity hydrogen:glucose symporter/ sugar:hydrogen ion symporter | chr5:9243854-9246	cn1111	gi|5734440|emb|CAB52689.1|	CAB52689	298	2e-79	hexose transporter [Solanum lycopersicum]	gi|3582000|emb|CAA09419.1|	CAA09419	295	1e-78	hexose transporter protein [Solanum lycopersicum]	gi|223543851|gb|EEF45379.1|	EEF45379	254	3e-66	sugar transporter, putative [Ricinus communis]	gi|224102043|ref|XP_002312523.1|	XP_002312523	248	4e-64	predicted protein [Populus trichocarpa] predicted protein [Populus trichocarpa]	gi|110739880|dbj|BAF01845.1|	BAF01845	244	4e-63	hexose transporter - like protein [Arabidopsis thaliana]	cn1111	AT4G21480.1	AT4G21480.1	170	6e-43	| Symbols: | glucose transporter, putative | chr4:11433314-11435296 REVERSE	AT5G26340.1	AT5G26340.1	244	3e-65	| Symbols: STP13, MSS1 | MSS1 (SUGAR TRANSPORT PROTEIN 13); carbohydrate transmembrane transporter/ hexose:hydrogen symporter/ high-affinity hydrogen:glucose symporter/ sugar:hydrogen ion symporter | chr5:9243854-9246997 REVERSE
cn1143	1.30429	0.990517	0.991231	0.926163	0.997937	0.882631	0.952998	vacuolar proton-ATPase subunit-like protein	IIIa. Membrane transport	transport.p- and v-ATPases	34.1	moderately similar to ( 216)AT4G02620| Symbols: | (VACUOLAR ATPASE SUBUNIT F); hydrogen ion transporting ATP synthase, rotational mechanism / hydrogen ion transporting ATPase, rotational mechanism | chr4:1149419-1151132 REVERSEmoderately similar to ( 23	cn1143	gi|147766833|emb|CAN63147.1|	CAN63147	238	3e-61	hypothetical protein [Vitis vinifera]	gi|154269266|gb|ABS72193.1|	ABS72193	235	2e-60	vacuolar proton pump subunit F [Corchorus olitorius]	gi|224082722|ref|XP_002306813.1|	XP_002306813	230	6e-59	predicted protein [Populus trichocarpa] unknown [Populus trichocarpa] predicted protein [Populus trichocarpa]	gi|115449893|ref|NP_001048577.1|	NP_001048577	230	8e-59	Os02g0824700 [Oryza sativa (japonica cultivar-group)] putative Vacuolar ATP synthase subunit F [Oryza sativa Japonica Group] Os02g0824700 [Oryza sativa (japonica cultivar-group)] hypothetical protein OsI_14722 [Oryza sativa Indica Group] hypothetical prot	gi|195627436|gb|ACG35548.1|	ACG35548	229	1e-58	vacuolar ATP synthase subunit F [Zea mays]	cn1143	AT4G02620.1	AT4G02620.1	216	1e-56	| Symbols: | (VACUOLAR ATPASE SUBUNIT F); hydrogen ion transporting ATP synthase, rotational mechanism / hydrogen ion transporting ATPase, rotational mechanism | chr4:1149419-1151132 REVERSE
cn1226	0.633246	1.28201	0.665468	1.45138	1.09989	1.74251	1.20059	UDP-sugar transporter UDP-glucuronic acid/UDP-N-acetylgalactosamine transporter-related	IIIa. Membrane transport	not assigned.no ontology	35.1	weakly similar to ( 107)AT4G32272| Symbols: | similar to UDP-glucuronic acid/UDP-N-acetylgalactosamine transporter-related [Arabidopsis thaliana] (TAIR:AT4G31600.1); similar to unnamed protein product [Vitis vinifera] (GB:CAO44247.1); contains InterPro	cn1226	gi|224144161|ref|XP_002325205.1|	XP_002325205	109	4e-22	predicted protein [Populus trichocarpa] predicted protein [Populus trichocarpa]	gi|223545446|gb|EEF46951.1|	EEF46951	108	9e-22	UDP-sugar transporter, putative [Ricinus communis]	gi|223533437|gb|EEF35185.1|	EEF35185	107	1e-21	conserved hypothetical protein [Ricinus communis]	gi|157343000|emb|CAO65712.1|	CAO65712	107	1e-21	unnamed protein product [Vitis vinifera]	gi|145334197|ref|NP_001078479.1|	NP_001078479	107	1e-21	unknown protein [Arabidopsis thaliana]	cn1226	AT4G32272.1	AT4G32272.1	107	1e-23	| Symbols: | similar to UDP-glucuronic acid/UDP-N-acetylgalactosamine transporter-related [Arabidopsis thaliana] (TAIR:AT4G31600.1); similar to unnamed protein product [Vitis vinifera] (GB:CAO44247.1); contains InterPro domain Protein of unknown function
cn1284	0.896614	0.972424	1.13004	0.923049	1.20967	0.7389	0.800499	voltage-dependent anion channel	IIIa. Membrane transport	transport.sugars	34.2	very weakly similar to (80.1)AT3G01280| Symbols: | porin, putative | chr3:85761-87619 FORWARDvery weakly similar to (97.1)VDAC1_SOLTUvery weakly similar to (97.1)UniRef90_P42055cluster: 34 kda outer mitochondrial membrane protein porin; n=1; solanum tub	cn1284	gi|161788876|dbj|BAF95072.1|	BAF95072	97	5e-19	voltage-dependent anion channel [Nicotiana tabacum]	gi|1172555|sp|P42055.2|VDAC1_SOLTU	P42055	97	5e-19	RecName: Full=Mitochondrial outer membrane protein porin of 34 kDa; AltName: Full=Voltage-dependent anion-selective channel protein; Short=VDAC; AltName: Full=POM 34 34 kDA porin [Solanum tuberosum]	gi|161788872|dbj|BAF95070.1|	BAF95070	89	1e-16	voltage-dependent anion channel [Nicotiana tabacum]	gi|114384158|gb|ABI73982.1|	ABI73982	89	1e-16	voltage-dependent anion-selective channel protein [Musa acuminata]	gi|83283993|gb|ABC01904.1|	ABC01904	89	1e-16	34 kDa outer mitochondrial membrane protein porin-like protein [Solanum tuberosum]	cn1284	AT3G01280.1	AT3G01280.1	80	3e-16	| Symbols: | porin, putative | chr3:85761-87619 FORWARD	AT5G15090.1	AT5G15090.1	79	8e-16	| Symbols: | porin, putative / voltage-dependent anion-selective channel protein, putative | chr5:4889644-4891392 REVERSE
cn1323	0.810174	1.25021	0.983239	1.14028	1.26525	1.09063	0.956462	vacuolar proton-ATPase subunit-like protein	IIIa. Membrane transport	transport.p- and v-ATPases.H+-transporting two-sector ATPase	34.1.01	moderately similar to ( 217)AT1G19910| Symbols: AVA-2PE, ATVHA-C2, AVA-P2 | AVA-P2 (vacuolar-H+-pumping ATPase 16 kDa proteolipid subunit 2); ATPase | chr1:6913308-6914313 FORWARDmoderately similar to ( 218)VATL_TOBACmoderately similar to ( 216)UniRef90_	cn1323	gi|224066821|ref|XP_002302232.1|	XP_002302232	218	3e-55	predicted protein [Populus trichocarpa] unknown [Populus trichocarpa] predicted protein [Populus trichocarpa]	gi|2493148|sp|Q40585.1|VATL_TOBAC	Q40585	218	3e-55	RecName: Full=V-type proton ATPase 16 kDa proteolipid subunit; Short=V-ATPase 16 kDa proteolipid subunit; AltName: Full=Vacuolar proton pump 16 kDa proteolipid subunit c subunit of V-type ATPase [Nicotiana tabacum]	gi|224085796|ref|XP_002307699.1|	XP_002307699	218	3e-55	predicted protein [Populus trichocarpa] RecName: Full=V-type proton ATPase 16 kDa proteolipid subunit; Short=V-ATPase 16 kDa proteolipid subunit; AltName: Full=Vacuolar proton pump 16 kDa proteolipid subunit vacuolar H+-ATPase proteolipid (16 kDa) subunit	gi|223546837|gb|EEF48334.1|	EEF48334	218	4e-55	vacuolar ATP synthase proteolipid subunit 1, 2, 3, putative [Ricinus communis]	gi|223528868|gb|EEF30869.1|	EEF30869	218	4e-55	vacuolar ATP synthase proteolipid subunit 1, 2, 3, putative [Ricinus communis] vacuolar ATP synthase proteolipid subunit 1, 2, 3, putative [Ricinus communis]	cn1323	AT1G19910.1	AT1G19910.1	217	5e-57	| Symbols: AVA-2PE, ATVHA-C2, AVA-P2 | AVA-P2 (vacuolar-H+-pumping ATPase 16 kDa proteolipid subunit 2); ATPase | chr1:6913308-6914313 FORWARD	AT1G75630.1	AT1G75630.1	216	1e-56	| Symbols: AVA-P4 | AVA-P4 (vacuolar H+-pumping ATPase 16 kDa proteolipid subunit 4); ATPase | chr1:28404323-28405693 FORWARD
cn1328	0.809468	0.913927	0.749826	1.30127	1.19757	0.762877	0.586257	Solute carrier family 35 member B3	IIIa. Membrane transport	transport.NDP-sugars at the ER	34.11	moderately similar to ( 210)AT1G12600| Symbols: | similar to ATUTR2/UTR2 (UDP-GALACTOSE TRANSPORTER 2) [Arabidopsis thaliana] (TAIR:AT4G23010.1); similar to unnamed protein product [Vitis vinifera] (GB:CAO63660.1); contains InterPro domain UAA transport	cn1328	gi|124360233|gb|ABN08246.1|	ABN08246	217	7e-79	Solute carrier family 35 member B3, related [Medicago truncatula]	gi|222624086|gb|EEE58218.1|	EEE58218	205	2e-73	hypothetical protein OsJ_09186 [Oryza sativa Japonica Group]	gi|218192071|gb|EEC74498.1|	EEC74498	205	2e-73	hypothetical protein OsI_09974 [Oryza sativa Indica Group]	gi|115450341|ref|NP_001048771.1|	NP_001048771	205	2e-73	Os03g0118200 [Oryza sativa (japonica cultivar-group)] UDP-galactose transporter, putative, expressed [Oryza sativa (japonica cultivar-group)] UDP-galactose transporter, putative, expressed [Oryza sativa (japonica cultivar-group)] Os03g0118200 [Oryza sativ	gi|168025135|ref|XP_001765090.1|	XP_001765090	192	3e-63	predicted protein [Physcomitrella patens subsp. patens] predicted protein [Physcomitrella patens subsp. patens]	cn1328	AT1G12600.1	AT1G12600.1	210	6e-55	| Symbols: | similar to ATUTR2/UTR2 (UDP-GALACTOSE TRANSPORTER 2) [Arabidopsis thaliana] (TAIR:AT4G23010.1); similar to unnamed protein product [Vitis vinifera] (GB:CAO63660.1); contains InterPro domain UAA transporter (InterPro:IPR013657) | chr1:4286412-	AT4G23010.2	AT4G23010.2	201	2e-52	| Symbols: ATUTR2, UTR2 | ATUTR2/UTR2 (UDP-GALACTOSE TRANSPORTER 2) | chr4:12060329-12062497 REVERSE
cn1329	1.74038	1.29846	2.67339	1.12533	1.3767	2.72927	2.42531	multidrug resistance protein ABC transporter family	IIIa. Membrane transport	transport.ABC transporters and multidrug resistance systems	34.16	moderately similar to ( 213)AT2G47800| Symbols: EST3, ATMRP4 | ATMRP4 (Arabidopsis thaliana multidrug resistance-associated protein 4) | chr2:19582014-19587453 FORWARDmoderately similar to ( 213)UniRef90_Q7DM58cluster: multidrug resistance-associated pro	cn1329	gi|224131142|ref|XP_002321011.1|	XP_002321011	213	2e-57	multidrug resistance protein ABC transporter family [Populus trichocarpa] multidrug resistance protein ABC transporter family [Populus trichocarpa]	gi|224064438|ref|XP_002301476.1|	XP_002301476	211	4e-57	multidrug resistance protein ABC transporter family [Populus trichocarpa] multidrug resistance protein ABC transporter family [Populus trichocarpa]	gi|110741635|dbj|BAE98764.1|	BAE98764	213	7e-57	MRP-like ABC transporter [Arabidopsis thaliana]	gi|15227133|ref|NP_182301.1|	NP_182301	213	7e-57	ATMRP4 (Arabidopsis thaliana multidrug resistance-associated protein 4) RecName: Full=Multidrug resistance-associated protein 4; AltName: Full=Glutathione S-conjugate-transporting ATPase 4; AltName: Full=ATP-energized glutathione S-conjugate pump 4 MRP4 [	gi|2316022|gb|AAC49797.1|	AAC49797	213	7e-57	MRP-like ABC transporter [Arabidopsis thaliana]	cn1329	AT2G47800.1	AT2G47800.1	213	6e-59	| Symbols: EST3, ATMRP4 | ATMRP4 (Arabidopsis thaliana multidrug resistance-associated protein 4) | chr2:19582014-19587453 FORWARD	AT3G62700.1	AT3G62700.1	208	6e-56	| Symbols: ATMRP10 | ATMRP10 (Arabidopsis thaliana multidrug resistance-associated protein 10) | chr3:23201404-23206703 REVERSE
cn1374	2.91454	1.75417	1.19587	2.91953	1.04249	1.27969	0.438322	sugar transporter	IIIa. Membrane transport	transport.sugars	34.2	moderately similar to ( 389)AT5G18840| Symbols: | sugar transporter, putative | chr5:6282956-6286401 FORWARDvery weakly similar to (89.4)STC_RICCOmoderately similar to ( 443)UniRef90_A7NWA9cluster: chromosome chr5 scaffold_2, whole genome shotgun sequen	cn1374	gi|157336363|emb|CAO71048.1|	CAO71048	443	1e-122	unnamed protein product [Vitis vinifera]	gi|147840611|emb|CAN63855.1|	CAN63855	429	1e-118	hypothetical protein [Vitis vinifera]	gi|224110524|ref|XP_002315546.1|	XP_002315546	426	1e-117	predicted protein [Populus trichocarpa] predicted protein [Populus trichocarpa]	gi|223543926|gb|EEF45452.1|	EEF45452	412	1e-113	sugar transporter, putative [Ricinus communis]	gi|18419741|ref|NP_568367.1|	NP_568367	389	1e-106	sugar transporter, putative [Arabidopsis thaliana] RecName: Full=Sugar transporter ERD6-like 16 AT5g18840/F17K4_90 [Arabidopsis thaliana] At5g18840/F17K4_90 [Arabidopsis thaliana]	cn1374	AT5G18840.1	AT5G18840.1	389	1e-108	| Symbols: | sugar transporter, putative | chr5:6282956-6286401 FORWARD	AT2G48020.1	AT2G48020.1	340	1e-93	| Symbols: | sugar transporter, putative | chr2:19651511-19654077 FORWARD
cn1432	0.718352	0.954192	1.01762	0.893719	1.18974	0.970348	1.08574	vacuolar proton-ATPase subunit-like protein	IIIa. Membrane transport	transport.p- and v-ATPases.H+-transporting two-sector ATPase	34.1.01	moderately similar to ( 219)AT4G34720| Symbols: VHA-C1, ATVHA-C1, AVA-P1 | AVA-P1 (vacuolar H+-pumping ATPase 16 kDa proteolipid subunit 1); ATPase/ hydrogen ion transporting ATPase, rotational mechanism | chr4:16568228-16569170 REVERSEmoderately similar	cn1432	gi|224103313|ref|XP_002313006.1|	XP_002313006	220	1e-55	predicted protein [Populus trichocarpa] predicted protein [Populus trichocarpa]	gi|15227232|ref|NP_179244.1|	NP_179244	219	2e-55	vacuolar ATP synthase 16 kDa proteolipid subunit 5 / V-ATPase 16 kDa proteolipid subunit 5 (AVAP5) [Arabidopsis thaliana] ATVHA-C3/AVA-P3 (vacuolar-type H(+)-ATPase C3); ATPase [Arabidopsis thaliana] AVA-P1 (vacuolar H+-pumping ATPase 16 kDa proteolipid s	gi|2493148|sp|Q40585.1|VATL_TOBAC	Q40585	219	2e-55	RecName: Full=V-type proton ATPase 16 kDa proteolipid subunit; Short=V-ATPase 16 kDa proteolipid subunit; AltName: Full=Vacuolar proton pump 16 kDa proteolipid subunit c subunit of V-type ATPase [Nicotiana tabacum]	gi|147765496|emb|CAN78114.1|	CAN78114	218	4e-55	hypothetical protein [Vitis vinifera] unnamed protein product [Vitis vinifera]	gi|3334406|sp|O24011.1|VATL_SOLLC	O24011	218	4e-55	RecName: Full=V-type proton ATPase 16 kDa proteolipid subunit; Short=V-ATPase 16 kDa proteolipid subunit; AltName: Full=Vacuolar proton pump 16 kDa proteolipid subunit vacuolar proton ATPase proteolipid subunit [Lycopersicon esculentum] vacuolar proton AT	cn1432	AT4G34720.1	AT4G34720.1	219	1e-57	| Symbols: VHA-C1, ATVHA-C1, AVA-P1 | AVA-P1 (vacuolar H+-pumping ATPase 16 kDa proteolipid subunit 1); ATPase/ hydrogen ion transporting ATPase, rotational mechanism | chr4:16568228-16569170 REVERSE	AT4G38920.1	AT4G38920.1	219	1e-57	| Symbols: AVA-P3, ATVHA-C3 | ATVHA-C3/AVA-P3 (vacuolar-type H(+)-ATPase C3); ATPase | chr4:18147324-18148847 FORWARD
cn1537	1.1523	0.774756	0.699162	0.54742	0.832867	0.98306	1.79581	vacuolar proton-ATPase subunit-like protein	IIIa. Membrane transport	transport.p- and v-ATPases.H+-transporting two-sector ATPase	34.1.01	weakly similar to ( 160)AT1G78900| Symbols: VHA-A | VHA-A; ATP binding / hydrogen ion transporting ATP synthase, rotational mechanism | chr1:29665356-29669468 FORWARDweakly similar to ( 176)VATA_DAUCAweakly similar to ( 173)UniRef90_A5BYV7cluster: putati	cn1537	gi|27883932|gb|AAO23980.1|	AAO23980	181	7e-67	vacuolar H+-ATPase A1 subunit isoform; V-ATPase A1 subunit isoform [Lycopersicon esculentum]	gi|27884018|gb|AAO23981.1|	AAO23981	173	2e-64	vacuolar H+-ATPase A2 subunit isoform; V-ATPase A2 subunit isoform [Lycopersicon esculentum]	gi|137460|sp|P09469.1|VATA_DAUCA	P09469	176	2e-63	RecName: Full=V-type proton ATPase catalytic subunit A; Short=V-ATPase subunit A; AltName: Full=Vacuolar proton pump subunit alpha; AltName: Full=V-ATPase 69 kDa subunit 70kD vacuolar H+-ATPase [Daucus carota]	gi|401322|sp|P31405.1|VATA_GOSHI	P31405	174	7e-63	RecName: Full=V-type proton ATPase catalytic subunit A; Short=V-ATPase subunit A; AltName: Full=Vacuolar proton pump subunit alpha; AltName: Full=V-ATPase 69 kDa subunit vacuolar H+-ATPase catalytic subunit	gi|3169287|gb|AAC17840.1|	AAC17840	176	9e-63	vacuolar H+-ATPase catalytic subunit [Gossypium hirsutum]	cn1537	AT1G78900.2	AT1G78900.2	160	1e-60	| Symbols: VHA-A | VHA-A; ATP binding / hydrogen ion transporting ATP synthase, rotational mechanism | chr1:29665356-29669468 FORWARD	AT1G78900.1	AT1G78900.1	160	1e-60	| Symbols: VHA-A | VHA-A; ATP binding / hydrogen ion transporting ATP synthase, rotational mechanism | chr1:29665356-29669468 FORWARD
cn154	0.841262	1.1674	0.388627	1.21332	0.944811	0.38468	0.317049	plasma membrane intrinsic protein PIP	IIIa. Membrane transport	transport.Major Intrinsic Proteins.PIP	34.19.1	highly similar to ( 509)AT4G23400| Symbols: PIP1D, PIP1;5 | PIP1;5/PIP1D (plasma membrane intrinsic protein 1;5); water channel | chr4:12220802-12222165 FORWARDhighly similar to ( 513)PIP11_ORYSAhighly similar to ( 519)UniRef90_Q6QDC7cluster: aquaporin-l	cn154	gi|17940740|gb|AAL49749.1|AF452011_1	AAL49749	571	1e-161	aquaporin-like protein [Petunia x hybrida]	gi|50345961|gb|AAT74898.1|	AAT74898	536	1e-150	plasma membrane intrinsic protein PIP1-1 [Fraxinus excelsior]	gi|2114046|dbj|BAA20074.1|	BAA20074	535	1e-150	water channel protein [Nicotiana excelsior]	gi|77992951|gb|ABB13429.1|	ABB13429	528	1e-148	plasma membrane intrinsic protein [Olea europaea]	gi|53748457|emb|CAH59432.1|	CAH59432	524	1e-147	aquaporin 2 [Plantago major]	cn154	AT4G23400.1	AT4G23400.1	509	1e-144	| Symbols: PIP1D, PIP1;5 | PIP1;5/PIP1D (plasma membrane intrinsic protein 1;5); water channel | chr4:12220802-12222165 FORWARD	AT4G00430.1	AT4G00430.1	506	1e-143	| Symbols: PIP1;4, PIP1E, TMP-C | TMP-C (PLASMA MEMBRANE INTRINSIC PROTEIN 1;4); water channel | chr4:186143-187531 REVERSE
cn1546	1.84891	1.41807	0.929073	1.10976	1.39181	2.16453	1.95044	plasma membrane intrinsic protein TIP	IIIa. Membrane transport	transport.Major Intrinsic Proteins.TIP	34.19.2	weakly similar to ( 181)AT3G26520| Symbols: SITIP, GAMMA-TIP2, TIP1;2, TIP2 | TIP2 (TONOPLAST INTRINSIC PROTEIN 2); water channel | chr3:9724007-9724940 REVERSEweakly similar to ( 197)TIP11_ORYSAmoderately similar to ( 236)UniRef90_Q8W1A5cluster: aquapor	cn1546	gi|17940748|gb|AAL49753.1|AF452015_1	AAL49753	236	7e-61	aquaporin-like protein [Petunia x hybrida]	gi|12006843|gb|AAG44946.1|AF290619_1	AAG44946	212	1e-53	putative gamma TIP [Nicotiana glauca]	gi|4138262|emb|CAA69353.1|	CAA69353	212	1e-53	aquaporin 1 [Nicotiana tabacum]	gi|62751085|dbj|BAD95790.1|	BAD95790	211	2e-53	similar to aquaporin [Solanum lycopersicum]	gi|162809290|dbj|BAF95576.1|	BAF95576	208	2e-52	tonoplast intrinsic protein [Nicotiana tabacum]	cn1546	AT3G26520.1	AT3G26520.1	181	2e-46	| Symbols: SITIP, GAMMA-TIP2, TIP1;2, TIP2 | TIP2 (TONOPLAST INTRINSIC PROTEIN 2); water channel | chr3:9724007-9724940 REVERSE	AT2G36830.1	AT2G36830.1	180	6e-46	| Symbols: TIP1;1, GAMMA-TIP1, GAMMA-TIP | GAMMA-TIP (Tonoplast intrinsic protein (TIP) gamma); water channel | chr2:15452569-15453415 FORWARD
cn155	0.305135	2.70342	0.560181	1.34223	0.263182	0.218853	0.163052	plasma membrane intrinsic protein PIP	IIIa. Membrane transport	transport.Major Intrinsic Proteins.PIP	34.19.1	very weakly similar to (95.5)AT4G00430| Symbols: PIP1;4, PIP1E, TMP-C | TMP-C (PLASMA MEMBRANE INTRINSIC PROTEIN 1;4); water channel | chr4:186143-187531 REVERSEvery weakly similar to (94.0)PIP11_ORYSAvery weakly similar to (95.5)UniRef90_Q3E6Z2cluster:	cn155	gi|125583180|gb|EAZ24111.1|	EAZ24111	87	4e-24	hypothetical protein OsJ_07850 [Oryza sativa Japonica Group]	gi|17940740|gb|AAL49749.1|AF452011_1	AAL49749	114	1e-23	aquaporin-like protein [Petunia x hybrida]	gi|171221245|gb|ACB45460.1|	ACB45460	101	8e-20	aquaporin [Elaeis guineensis] plasma membrane intrinsic protein [Elaeis guineensis]	gi|77992951|gb|ABB13429.1|	ABB13429	100	2e-19	plasma membrane intrinsic protein [Olea europaea]	gi|22762044|dbj|BAC11804.1|	BAC11804	100	2e-19	plasma membrane intrinsic protein [Lilium longiflorum]	cn155	AT4G00430.1	AT4G00430.1	96	3e-20	| Symbols: PIP1;4, PIP1E, TMP-C | TMP-C (PLASMA MEMBRANE INTRINSIC PROTEIN 1;4); water channel | chr4:186143-187531 REVERSE	AT4G00430.2	AT4G00430.2	96	3e-20	| Symbols: PIP1;4, PIP1E, TMP-C | TMP-C (PLASMA MEMBRANE INTRINSIC PROTEIN 1;4) | chr4:186569-187531 REVERSE
cn1556	0.704081	1.07041	0.911409	0.885423	1.00256	0.427151	0.482426	adenine nucleotide translocator	IIIa. Membrane transport	major CHO metabolism.synthesis.starch.transporter	2.1.2.05	moderately similar to ( 237)AT5G13490| Symbols: AAC2 | AAC2 (ADP/ATP CARRIER 2); binding | chr5:4336037-4337382 FORWARDmoderately similar to ( 240)ADT2_SOLTUmoderately similar to ( 243)UniRef90_O49875cluster: adenine nucleotide translocator; n=1; lupinus	cn1556	gi|224059642|ref|XP_002299948.1|	XP_002299948	244	5e-63	predicted protein [Populus trichocarpa] predicted protein [Populus trichocarpa]	gi|147863982|emb|CAN81107.1|	CAN81107	243	9e-63	hypothetical protein [Vitis vinifera]	gi|2780194|emb|CAA05979.1|	CAA05979	243	1e-62	adenine nucleotide translocator [Lupinus albus]	gi|224057451|ref|XP_002299232.1|	XP_002299232	240	7e-62	predicted protein [Populus trichocarpa] predicted protein [Populus trichocarpa]	gi|113461|sp|P27081.1|ADT2_SOLTU	P27081	240	7e-62	RecName: Full=ADP,ATP carrier protein, mitochondrial; AltName: Full=ADP/ATP translocase; AltName: Full=Adenine nucleotide translocator; Short=ANT; Flags: Precursor adenine nucleotide translocator [Solanum tuberosum]	cn1556	AT5G13490.2	AT5G13490.2	237	5e-63	| Symbols: AAC2 | AAC2 (ADP/ATP CARRIER 2); binding | chr5:4336037-4337382 FORWARD	AT5G13490.1	AT5G13490.1	237	5e-63	| Symbols: AAC2 | AAC2 (ADP/ATP CARRIER 2); ATP:ADP antiporter/ binding | chr5:4336037-4337382 FORWARD
cn1559	0.678452	0.794822	0.492254	1.16163	0.622556	0.649743	0.55934	plasma membrane intrinsic protein PIP	IIIa. Membrane transport	transport.Major Intrinsic Proteins.PIP	34.19.1	moderately similar to ( 236)AT2G37170| Symbols: PIP2;2, PIP2B | PIP2B (plasma membrane intrinsic protein 2;2); water channel | chr2:15620703-15621870 REVERSEmoderately similar to ( 232)PIP23_ORYSAmoderately similar to ( 281)UniRef90_Q8W1A6cluster: aquapo	cn1559	gi|17940746|gb|AAL49752.1|AF452014_1	AAL49752	281	3e-74	aquaporin-like protein [Petunia x hybrida]	gi|12006845|gb|AAG44947.1|AF290620_1	AAG44947	257	4e-67	putative PIP2 [Nicotiana glauca]	gi|223541402|gb|EEF42953.1|	EEF42953	248	2e-64	Aquaporin PIP2.2, putative [Ricinus communis]	gi|85822145|gb|ABC84558.1|	ABC84558	244	3e-63	aquaporin PIP2 [Vitis vinifera] unnamed protein product [Vitis vinifera]	gi|57336898|emb|CAH60724.1|	CAH60724	243	5e-63	putative plasma membrane intrinsic protein [Populus tremula x Populus tremuloides]	cn1559	AT2G37170.1	AT2G37170.1	236	7e-63	| Symbols: PIP2;2, PIP2B | PIP2B (plasma membrane intrinsic protein 2;2); water channel | chr2:15620703-15621870 REVERSE	AT2G37180.1	AT2G37180.1	234	2e-62	| Symbols: PIP2;3, PIP2C, RD28 | RD28 (plasma membrane intrinsic protein 2;3); water channel | chr2:15624858-15626016 FORWARD
cn1582	0.610613	1.16654	0.668557	1.07579	0.819107	0.427739	0.397606	plasma membrane intrinsic protein PIP	IIIa. Membrane transport	not assigned.unknown	35.2	no original description	cn1582	gi|17940738|gb|AAL49748.1|AF452010_1	AAL49748	75	7e-14	channel-like protein [Petunia x hybrida]	gi|8071626|gb|AAF71819.1|AF141899_1	AAF71819	71	9e-13	putative aquaporin PIP1-3 [Vitis berlandieri x Vitis rupestris]	gi|124702509|gb|ABN14349.1|	ABN14349	70	1e-12	aquaporin PIP1;3 [Vitis vinifera]	gi|111379074|gb|ABH09324.1|	ABH09324	70	1e-12	putative aquaporin [Vitis vinifera] unnamed protein product [Vitis vinifera]	gi|115291793|gb|ABI93215.1|	ABI93215	70	2e-12	water channel protein [Nicotiana tabacum]	cn1582	AT1G01620.1	AT1G01620.1	71	2e-14	| Symbols: PIP1;3, PIP1C, TMP-B | PIP1C (PLASMA MEMBRANE INTRINSIC PROTEIN 1;3); water channel | chr1:225986-227176 REVERSE	AT3G61430.2	AT3G61430.2	72	2e-14	| Symbols: ATPIP1, PIP1, PIP1;1, PIP1A | PIP1A (PLASMA MEMBRANE INTRINSIC PROTEIN 1A) | chr3:22744632-22746088 FORWARD
cn1608	0.848264	1.11177	0.165791	1.58104	0.817015	0.473419	0.299435	plasma membrane intrinsic protein PIP	IIIa. Membrane transport	transport.Major Intrinsic Proteins.PIP	34.19.1	moderately similar to ( 485)AT5G60660| Symbols: PIP2F, PIP2;4 | PIP2;4/PIP2F (plasma membrane intrinsic protein 2;4); water channel | chr5:24392899-24394165 REVERSEmoderately similar to ( 481)PIP22_ORYSAhighly similar to ( 512)UniRef90_Q84XC6cluster: pla	cn1608	gi|223541402|gb|EEF42953.1|	EEF42953	516	1e-144	Aquaporin PIP2.2, putative [Ricinus communis]	gi|223530178|gb|EEF32087.1|	EEF32087	515	1e-144	Aquaporin PIP2.1, putative [Ricinus communis]	gi|224068717|ref|XP_002326182.1|	XP_002326182	514	1e-144	aquaporin, MIP family, PIP subfamily [Populus trichocarpa] unknown [Populus trichocarpa x Populus deltoides] aquaporin, MIP family, PIP subfamily [Populus trichocarpa]	gi|118486007|gb|ABK94847.1|	ABK94847	514	1e-144	unknown [Populus trichocarpa]	gi|28395418|gb|AAO39007.1|	AAO39007	512	1e-143	plasma intrinsic protein 2,1 [Juglans regia]	cn1608	AT5G60660.1	AT5G60660.1	485	1e-137	| Symbols: PIP2F, PIP2;4 | PIP2;4/PIP2F (plasma membrane intrinsic protein 2;4); water channel | chr5:24392899-24394165 REVERSE	AT2G37170.1	AT2G37170.1	485	1e-137	| Symbols: PIP2;2, PIP2B | PIP2B (plasma membrane intrinsic protein 2;2); water channel | chr2:15620703-15621870 REVERSE
cn1609	1.09705	1.67562	2.95342	1.70832	1.2764	1.14335	0.669282	plasma membrane intrinsic protein PIP	IIIa. Membrane transport	transport.Major Intrinsic Proteins.PIP	34.19.1	moderately similar to ( 205)AT3G53420| Symbols: PIP2, PIP2;1, PIP2A | PIP2A (PLASMA MEMBRANE INTRINSIC PROTEIN 2A) | chr3:19814884-19816432 REVERSEweakly similar to ( 199)PIP22_ORYSAmoderately similar to ( 222)UniRef90_Q5K120cluster: putative plasma memb	cn1609	gi|224138690|ref|XP_002322877.1|	XP_002322877	224	6e-57	aquaporin, MIP family, PIP subfamily [Populus trichocarpa] unknown [Populus trichocarpa] unknown [Populus trichocarpa] aquaporin, MIP family, PIP subfamily [Populus trichocarpa]	gi|224068717|ref|XP_002326182.1|	XP_002326182	223	2e-56	aquaporin, MIP family, PIP subfamily [Populus trichocarpa] unknown [Populus trichocarpa x Populus deltoides] aquaporin, MIP family, PIP subfamily [Populus trichocarpa]	gi|57336898|emb|CAH60724.1|	CAH60724	222	4e-56	putative plasma membrane intrinsic protein [Populus tremula x Populus tremuloides]	gi|3158476|gb|AAC17529.1|	AAC17529	220	2e-55	aquaporin 2 [Samanea saman]	gi|118486007|gb|ABK94847.1|	ABK94847	219	3e-55	unknown [Populus trichocarpa]	cn1609	AT3G53420.2	AT3G53420.2	205	4e-53	| Symbols: PIP2, PIP2;1, PIP2A | PIP2A (PLASMA MEMBRANE INTRINSIC PROTEIN 2A) | chr3:19814884-19816432 REVERSE	AT3G53420.1	AT3G53420.1	205	4e-53	| Symbols: PIP2, PIP2;1, PIP2A | PIP2A (PLASMA MEMBRANE INTRINSIC PROTEIN 2A); water channel | chr3:19814884-19816432 REVERSE
cn1614	0.481735	0.883171	0.862686	0.70381	1.29955	0.848937	1.2062	sucrose transporter	IIIa. Membrane transport	transport.sugars.sucrose	34.2.01	moderately similar to ( 323)AT1G22710| Symbols: SUT1, ATSUC2, SUC2 | SUC2 (SUCROSE-PROTON SYMPORTER 2); carbohydrate transmembrane transporter/ sucrose transmembrane transporter/ sucrose:hydrogen symporter/ sugar:hydrogen ion symporter | chr1:8030900-803	cn1614	gi|157887684|emb|CAM33257.1|	CAM33257	389	1e-106	sucrose transporter [Nicotiana tabacum]	gi|197690590|emb|CAQ58422.1|	CAQ58422	387	1e-106	sucrose transporter [Nicotiana tabacum]	gi|197690588|emb|CAQ58421.1|	CAQ58421	384	1e-105	sucrose transporter [Nicotiana tabacum]	gi|197690586|emb|CAQ58420.1|	CAQ58420	384	1e-105	sucrose transporter [Nicotiana tabacum]	gi|575299|emb|CAA57726.1|	CAA57726	376	1e-102	sucrose transporter [Solanum lycopersicum]	cn1614	AT1G22710.1	AT1G22710.1	323	9e-89	| Symbols: SUT1, ATSUC2, SUC2 | SUC2 (SUCROSE-PROTON SYMPORTER 2); carbohydrate transmembrane transporter/ sucrose transmembrane transporter/ sucrose:hydrogen symporter/ sugar:hydrogen ion symporter | chr1:8030900-8032959 REVERSE	AT1G66570.3	AT1G66570.3	314	4e-86	| Symbols: ATSUC7 | ATSUC7 (SUCROSE-PROTON SYMPORTER 7); carbohydrate transmembrane transporter/ sugar:hydrogen ion symporter | chr1:24839066-24840905 REVERSE
cn1615	0.96759	0.617533	0.978764	1.10198	0.710541	0.589653	0.535086	sucrose transporter	IIIa. Membrane transport	not assigned.unknown	35.2	weakly similar to ( 106)UniRef90_A8E0N3cluster: sucrose transporter; n=4; nicotiana tabacum|rep: sucrose transporter - nicotiana tabacum (common tobacco) no original description	cn1615	gi|157887684|emb|CAM33257.1|	CAM33257	106	2e-21	sucrose transporter [Nicotiana tabacum]	gi|197690590|emb|CAQ58422.1|	CAQ58422	106	2e-21	sucrose transporter [Nicotiana tabacum]	gi|575351|emb|CAA57727.1|	CAA57727	105	3e-21	sucrose transporter [Nicotiana tabacum]	gi|27447671|gb|AAO13696.1|	AAO13696	105	3e-21	sucrose transporter [Lycopersicon esculentum]	gi|575299|emb|CAA57726.1|	CAA57726	105	3e-21	sucrose transporter [Solanum lycopersicum]	cn1615	AT1G09960.1	AT1G09960.1	72	7e-23	| Symbols: ATSUT4, SUC4, SUT4 | SUT4 (SUCROSE TRANSPORTER 4); carbohydrate transmembrane transporter/ sucrose transmembrane transporter/ sucrose:hydrogen symporter/ sugar:hydrogen ion symporter | chr1:3244260-3246720 FORWARD	AT2G02860.1	AT2G02860.1	71	2e-21	| Symbols: ATSUC3, SUC3, SUT2 | SUT2 (sucrose transporter 3); carbohydrate transmembrane transporter/ sucrose transmembrane transporter/ sucrose:hydrogen symporter/ sugar:hydrogen ion symporter | chr2:828545-832295 REVERSE
cn1616	1.08712	1.35888	0.954398	1.05215	0.59335	0.619505	0.588799	phosphatidylinositol transporter	IIIa. Membrane transport	transport.misc	34.99	moderately similar to ( 252)AT4G39170| Symbols: | SEC14 cytosolic factor, putative / phosphoglyceride transfer protein, putative | chr4:18240881-18243615 FORWARDmoderately similar to ( 261)UniRef90_A7P8X1cluster: chromosome chr3 scaffold_8, whole genome	cn1616	gi|164564744|dbj|BAF98225.1|	BAF98225	263	2e-68	CM0216.430.nc [Lotus japonicus]	gi|224080383|ref|XP_002306120.1|	XP_002306120	262	3e-68	predicted protein [Populus trichocarpa] predicted protein [Populus trichocarpa]	gi|223547954|gb|EEF49446.1|	EEF49446	262	3e-68	phosphatidylinositol transporter, putative [Ricinus communis]	gi|157340781|emb|CAO47586.1|	CAO47586	261	4e-68	unnamed protein product [Vitis vinifera]	gi|147860768|emb|CAN82581.1|	CAN82581	258	5e-67	hypothetical protein [Vitis vinifera]	cn1616	AT4G39170.1	AT4G39170.1	252	2e-67	| Symbols: | SEC14 cytosolic factor, putative / phosphoglyceride transfer protein, putative | chr4:18240881-18243615 FORWARD	AT2G21520.2	AT2G21520.2	249	1e-66	| Symbols: | similar to SEC14 cytosolic factor, putative / phosphoglyceride transfer protein, putative [Arabidopsis thaliana] (TAIR:AT4G39170.1); similar to unnamed protein product [Vitis vinifera] (GB:CAO47586.1); similar to CM0216.430.nc [Lotus japonicu
cn1617	0.983858	1.12406	0.83389	1.56655	1.10163	1.52532	0.973679	phosphatidylinositol transporter	IIIa. Membrane transport	protein.synthesis.elongation	29.2.4	weakly similar to ( 179)AT2G21520| Symbols: | similar to SEC14 cytosolic factor, putative / phosphoglyceride transfer protein, putative [Arabidopsis thaliana] (TAIR:AT4G39170.1); similar to unnamed protein product [Vitis vinifera] (GB:CAO47586.1); simil	cn1617	gi|223547954|gb|EEF49446.1|	EEF49446	190	1e-46	phosphatidylinositol transporter, putative [Ricinus communis]	gi|224080383|ref|XP_002306120.1|	XP_002306120	190	1e-46	predicted protein [Populus trichocarpa] predicted protein [Populus trichocarpa]	gi|157340781|emb|CAO47586.1|	CAO47586	187	8e-46	unnamed protein product [Vitis vinifera]	gi|164564744|dbj|BAF98225.1|	BAF98225	183	1e-44	CM0216.430.nc [Lotus japonicus]	gi|224103379|ref|XP_002313032.1|	XP_002313032	180	8e-44	predicted protein [Populus trichocarpa] predicted protein [Populus trichocarpa]	cn1617	AT2G21520.1	AT2G21520.1	179	2e-45	| Symbols: | transporter | chr2:9223036-9226033 FORWARD	AT4G39170.1	AT4G39170.1	177	7e-45	| Symbols: | SEC14 cytosolic factor, putative / phosphoglyceride transfer protein, putative | chr4:18240881-18243615 FORWARD
cn1724	0.534723	0.513891	0.252891	0.621581	0.377464	0.304684	0.490175	phosphate/phosphoenolpyruvate translocator	IIIa. Membrane transport	transport.metabolite transporters at the envelope membrane	34.8	weakly similar to ( 117)AT5G46110| Symbols: TPT, APE2 | APE2 (ACCLIMATION OF PHOTOSYNTHESIS TO ENVIRONMENT) | chr5:18714833-18717450 FORWARDweakly similar to ( 125)TPT_SOLTUweakly similar to ( 125)UniRef90_P29463cluster: triose phosphate/phosphate transl	cn1724	gi|403023|emb|CAA52979.1|	CAA52979	127	8e-28	phosphate translocator [Nicotiana tabacum]	gi|231903|sp|P29463.1|TPT_SOLTU	P29463	125	2e-27	RecName: Full=Triose phosphate/phosphate translocator, chloroplastic; Short=cTPT; AltName: Full=E29; Flags: Precursor triose phosphate translocator [Solanum tuberosum]	gi|222618073|gb|EEE54205.1|	EEE54205	125	3e-27	hypothetical protein OsJ_01049 [Oryza sativa Japonica Group]	gi|218187846|gb|EEC70273.1|	EEC70273	125	3e-27	hypothetical protein OsI_01091 [Oryza sativa Indica Group]	gi|115435572|ref|NP_001042544.1|	NP_001042544	125	3e-27	Os01g0239200 [Oryza sativa (japonica cultivar-group)] putative triose phosphate/phosphate translocator [Oryza sativa Japonica Group] putative triose phosphate/phosphate translocator [Oryza sativa Japonica Group] Os01g0239200 [Oryza sativa (japonica cultiv	cn1724	AT5G46110.4	AT5G46110.4	117	5e-27	| Symbols: TPT, APE2 | APE2 (ACCLIMATION OF PHOTOSYNTHESIS TO ENVIRONMENT) | chr5:18714833-18717450 FORWARD	AT5G46110.3	AT5G46110.3	117	5e-27	| Symbols: TPT, APE2 | APE2 (ACCLIMATION OF PHOTOSYNTHESIS TO ENVIRONMENT); triose-phosphate transmembrane transporter | chr5:18714833-18717439 FORWARD
cn1757	0.657859	0.867985	0.807384	0.735457	0.867507	0.67536	0.918287	vacuolar proton-ATPase subunit-like protein	IIIa. Membrane transport	transport.p- and v-ATPases.H+-transporting two-sector ATPase	34.1.01	highly similar to ( 504)AT4G38510| Symbols: | (VACUOLAR ATP SYNTHASE SUBUNIT B2); hydrogen ion transporting ATP synthase, rotational mechanism | chr4:18011149-18014783 REVERSEhighly similar to ( 503)VATB1_GOSHImoderately similar to ( 493)UniRef90_P11574	cn1757	gi|224078391|ref|XP_002305533.1|	XP_002305533	509	1e-142	predicted protein [Populus trichocarpa] unknown [Populus trichocarpa] predicted protein [Populus trichocarpa]	gi|26986106|emb|CAD27443.1|	CAD27443	508	1e-142	vacuolar ATPase subunit B [Mesembryanthemum crystallinum]	gi|224105123|ref|XP_002313695.1|	XP_002313695	507	1e-142	predicted protein [Populus trichocarpa] unknown [Populus trichocarpa] predicted protein [Populus trichocarpa]	gi|115439527|ref|NP_001044043.1|	NP_001044043	506	1e-141	Os01g0711000 [Oryza sativa (japonica cultivar-group)] putative vacuolar ATPase B subunit [Oryza sativa Japonica Group] putative vacuolar ATPase B subunit [Oryza sativa Japonica Group] Os01g0711000 [Oryza sativa (japonica cultivar-group)] hypothetical prot	gi|222423992|dbj|BAH19957.1|	BAH19957	505	1e-141	AT4G38510 [Arabidopsis thaliana]	cn1757	AT4G38510.4	AT4G38510.4	504	1e-143	| Symbols: | (VACUOLAR ATP SYNTHASE SUBUNIT B2); hydrogen ion transporting ATP synthase, rotational mechanism | chr4:18011149-18014783 REVERSE	AT4G38510.3	AT4G38510.3	504	1e-143	| Symbols: | (VACUOLAR ATP SYNTHASE SUBUNIT B2); hydrogen ion transporting ATP synthase, rotational mechanism | chr4:18011149-18014783 REVERSE
cn176	0.974153	0.683439	0.639908	0.815796	1.14437	0.772978	0.947514	vacuolar proton-ATPase subunit-like protein	IIIa. Membrane transport	transport.p- and v-ATPases.H+-transporting two-sector ATPase	34.1.01	moderately similar to ( 219)AT4G34720| Symbols: VHA-C1, ATVHA-C1, AVA-P1 | AVA-P1 (vacuolar H+-pumping ATPase 16 kDa proteolipid subunit 1); ATPase/ hydrogen ion transporting ATPase, rotational mechanism | chr4:16568228-16569170 REVERSEmoderately similar	cn176	gi|224103313|ref|XP_002313006.1|	XP_002313006	219	3e-55	predicted protein [Populus trichocarpa] predicted protein [Populus trichocarpa]	gi|15227232|ref|NP_179244.1|	NP_179244	219	3e-55	vacuolar ATP synthase 16 kDa proteolipid subunit 5 / V-ATPase 16 kDa proteolipid subunit 5 (AVAP5) [Arabidopsis thaliana] ATVHA-C3/AVA-P3 (vacuolar-type H(+)-ATPase C3); ATPase [Arabidopsis thaliana] AVA-P1 (vacuolar H+-pumping ATPase 16 kDa proteolipid s	gi|2493148|sp|Q40585.1|VATL_TOBAC	Q40585	219	3e-55	RecName: Full=V-type proton ATPase 16 kDa proteolipid subunit; Short=V-ATPase 16 kDa proteolipid subunit; AltName: Full=Vacuolar proton pump 16 kDa proteolipid subunit c subunit of V-type ATPase [Nicotiana tabacum]	gi|147765496|emb|CAN78114.1|	CAN78114	218	7e-55	hypothetical protein [Vitis vinifera] unnamed protein product [Vitis vinifera]	gi|3334406|sp|O24011.1|VATL_SOLLC	O24011	218	7e-55	RecName: Full=V-type proton ATPase 16 kDa proteolipid subunit; Short=V-ATPase 16 kDa proteolipid subunit; AltName: Full=Vacuolar proton pump 16 kDa proteolipid subunit vacuolar proton ATPase proteolipid subunit [Lycopersicon esculentum] vacuolar proton AT	cn176	AT4G34720.1	AT4G34720.1	219	2e-57	| Symbols: VHA-C1, ATVHA-C1, AVA-P1 | AVA-P1 (vacuolar H+-pumping ATPase 16 kDa proteolipid subunit 1); ATPase/ hydrogen ion transporting ATPase, rotational mechanism | chr4:16568228-16569170 REVERSE	AT4G38920.1	AT4G38920.1	219	2e-57	| Symbols: AVA-P3, ATVHA-C3 | ATVHA-C3/AVA-P3 (vacuolar-type H(+)-ATPase C3); ATPase | chr4:18147324-18148847 FORWARD
cn177	0.726431	0.600756	0.455523	0.948355	0.628403	1.20398	1.26954	vacuolar proton-ATPase subunit-like protein	IIIa. Membrane transport	transport.p- and v-ATPases.H+-transporting two-sector ATPase	34.1.01	moderately similar to ( 202)AT4G34720| Symbols: VHA-C1, ATVHA-C1, AVA-P1 | AVA-P1 (vacuolar H+-pumping ATPase 16 kDa proteolipid subunit 1); ATPase/ hydrogen ion transporting ATPase, rotational mechanism | chr4:16568228-16569170 REVERSEmoderately similar	cn177	gi|3334406|sp|O24011.1|VATL_SOLLC	O24011	204	6e-51	RecName: Full=V-type proton ATPase 16 kDa proteolipid subunit; Short=V-ATPase 16 kDa proteolipid subunit; AltName: Full=Vacuolar proton pump 16 kDa proteolipid subunit vacuolar proton ATPase proteolipid subunit [Lycopersicon esculentum] vacuolar proton AT	gi|2493148|sp|Q40585.1|VATL_TOBAC	Q40585	204	6e-51	RecName: Full=V-type proton ATPase 16 kDa proteolipid subunit; Short=V-ATPase 16 kDa proteolipid subunit; AltName: Full=Vacuolar proton pump 16 kDa proteolipid subunit c subunit of V-type ATPase [Nicotiana tabacum]	gi|223546837|gb|EEF48334.1|	EEF48334	202	2e-50	vacuolar ATP synthase proteolipid subunit 1, 2, 3, putative [Ricinus communis]	gi|223528868|gb|EEF30869.1|	EEF30869	202	2e-50	vacuolar ATP synthase proteolipid subunit 1, 2, 3, putative [Ricinus communis] vacuolar ATP synthase proteolipid subunit 1, 2, 3, putative [Ricinus communis]	gi|224097134|ref|XP_002310846.1|	XP_002310846	202	2e-50	predicted protein [Populus trichocarpa] predicted protein [Populus trichocarpa]	cn177	AT4G34720.1	AT4G34720.1	202	2e-52	| Symbols: VHA-C1, ATVHA-C1, AVA-P1 | AVA-P1 (vacuolar H+-pumping ATPase 16 kDa proteolipid subunit 1); ATPase/ hydrogen ion transporting ATPase, rotational mechanism | chr4:16568228-16569170 REVERSE	AT4G38920.1	AT4G38920.1	202	2e-52	| Symbols: AVA-P3, ATVHA-C3 | ATVHA-C3/AVA-P3 (vacuolar-type H(+)-ATPase C3); ATPase | chr4:18147324-18148847 FORWARD
cn1770	0.89787	1.46612	0.503949	1.60513	0.998556	0.494569	0.308118	plasma membrane intrinsic protein PIP	IIIa. Membrane transport	transport.Major Intrinsic Proteins.PIP	34.19.1	moderately similar to ( 202)AT3G53420| Symbols: PIP2, PIP2;1, PIP2A | PIP2A (PLASMA MEMBRANE INTRINSIC PROTEIN 2A) | chr3:19814884-19816432 REVERSEweakly similar to ( 198)PIP22_ORYSAmoderately similar to ( 207)UniRef90_Q84XC6cluster: plasma intrinsic pro	cn1770	gi|28395420|gb|AAO39008.1|	AAO39008	207	6e-58	plasma intrinsic protein 2,2 [Juglans regia]	gi|62945921|gb|AAY22203.1|	AAY22203	207	2e-57	putative aquaporin [Phaseolus vulgaris]	gi|224138690|ref|XP_002322877.1|	XP_002322877	223	3e-57	aquaporin, MIP family, PIP subfamily [Populus trichocarpa] unknown [Populus trichocarpa] unknown [Populus trichocarpa] aquaporin, MIP family, PIP subfamily [Populus trichocarpa]	gi|223530178|gb|EEF32087.1|	EEF32087	211	5e-60	Aquaporin PIP2.1, putative [Ricinus communis]	gi|28395418|gb|AAO39007.1|	AAO39007	207	6e-58	plasma intrinsic protein 2,1 [Juglans regia]	cn1770	AT3G53420.2	AT3G53420.2	202	2e-57	| Symbols: PIP2, PIP2;1, PIP2A | PIP2A (PLASMA MEMBRANE INTRINSIC PROTEIN 2A) | chr3:19814884-19816432 REVERSE	AT3G53420.1	AT3G53420.1	202	2e-57	| Symbols: PIP2, PIP2;1, PIP2A | PIP2A (PLASMA MEMBRANE INTRINSIC PROTEIN 2A); water channel | chr3:19814884-19816432 REVERSE
cn1806	0.761552	1.10354	1.1937	0.87961	0.805437	0.834429	0.948636	vacuolar proton-ATPase subunit-like protein	IIIa. Membrane transport	transport.p- and v-ATPases.H+-transporting two-sector ATPase	34.1.01	moderately similar to ( 343)AT4G38510| Symbols: | (VACUOLAR ATP SYNTHASE SUBUNIT B2); hydrogen ion transporting ATP synthase, rotational mechanism | chr4:18011149-18014783 REVERSEmoderately similar to ( 338)VATB1_HORVUmoderately similar to ( 334)UniRef9	cn1806	gi|134133942|gb|ABO61030.1|	ABO61030	352	1e-116	vacuolar H+-ATPase B subunit [Medicago truncatula]	gi|217074900|gb|ACJ85810.1|	ACJ85810	349	1e-115	unknown [Medicago truncatula]	gi|26986106|emb|CAD27443.1|	CAD27443	344	1e-115	vacuolar ATPase subunit B [Mesembryanthemum crystallinum]	gi|15233891|ref|NP_195563.1|	NP_195563	343	1e-114	(VACUOLAR ATP SYNTHASE SUBUNIT B2); hydrogen ion transporting ATP synthase, rotational mechanism [Arabidopsis thaliana] (VACUOLAR ATP SYNTHASE SUBUNIT B2); hydrogen ion transporting ATP synthase, rotational mechanism [Arabidopsis thaliana] (VACUOLAR ATP S	gi|224078391|ref|XP_002305533.1|	XP_002305533	343	1e-114	predicted protein [Populus trichocarpa] unknown [Populus trichocarpa] predicted protein [Populus trichocarpa]	cn1806	AT4G38510.4	AT4G38510.4	343	1e-117	| Symbols: | (VACUOLAR ATP SYNTHASE SUBUNIT B2); hydrogen ion transporting ATP synthase, rotational mechanism | chr4:18011149-18014783 REVERSE	AT4G38510.3	AT4G38510.3	343	1e-117	| Symbols: | (VACUOLAR ATP SYNTHASE SUBUNIT B2); hydrogen ion transporting ATP synthase, rotational mechanism | chr4:18011149-18014783 REVERSE
cn1856	0.742278	0.975039	0.422512	0.629435	0.591844	0.615587	0.978	plasma membrane intrinsic protein PIP	IIIa. Membrane transport	transport.Major Intrinsic Proteins.PIP	34.19.1	very weakly similar to (82.4)AT3G53420| Symbols: PIP2, PIP2;1, PIP2A | PIP2A (PLASMA MEMBRANE INTRINSIC PROTEIN 2A) | chr3:19814884-19816432 REVERSEvery weakly similar to (85.1)UniRef90_Q5K120cluster: putative plasma membrane intrinsic protein; n=1; popu	cn1856	gi|224138690|ref|XP_002322877.1|	XP_002322877	85	3e-46	aquaporin, MIP family, PIP subfamily [Populus trichocarpa] unknown [Populus trichocarpa] unknown [Populus trichocarpa] aquaporin, MIP family, PIP subfamily [Populus trichocarpa]	gi|224068717|ref|XP_002326182.1|	XP_002326182	86	9e-46	aquaporin, MIP family, PIP subfamily [Populus trichocarpa] unknown [Populus trichocarpa x Populus deltoides] aquaporin, MIP family, PIP subfamily [Populus trichocarpa]	gi|57336898|emb|CAH60724.1|	CAH60724	85	2e-45	putative plasma membrane intrinsic protein [Populus tremula x Populus tremuloides]	gi|60498689|dbj|BAD90699.1|	BAD90699	82	2e-45	plasma membrane intrinsic protein 2;3 [Mimosa pudica]	gi|118132690|gb|ABK60196.1|	ABK60196	81	4e-45	PIP2 protein [Gossypium hirsutum]	cn1856	AT3G53420.2	AT3G53420.2	82	1e-43	| Symbols: PIP2, PIP2;1, PIP2A | PIP2A (PLASMA MEMBRANE INTRINSIC PROTEIN 2A) | chr3:19814884-19816432 REVERSE	AT3G53420.1	AT3G53420.1	82	1e-43	| Symbols: PIP2, PIP2;1, PIP2A | PIP2A (PLASMA MEMBRANE INTRINSIC PROTEIN 2A); water channel | chr3:19814884-19816432 REVERSE
cn1858	1.40141	1.08652	0.987064	1.01925	1.15441	1.032	1.01251	plasma membrane intrinsic protein PIP	IIIa. Membrane transport	not assigned.unknown	35.2	no original description	cn1858	gi|17940744|gb|AAL49751.1|AF452013_1	AAL49751	76	1e-12	aquaporin-like protein [Petunia x hybrida]	gi|171190270|gb|ACB42441.1|	ACB42441	75	2e-12	aquaporin PIP2;4 [Gossypium hirsutum]	gi|17940742|gb|AAL49750.1|AF452012_1	AAL49750	75	2e-12	aquaporin-like protein [Petunia x hybrida]	gi|60498691|dbj|BAD90700.1|	BAD90700	75	3e-12	plasma membrane intrinsic protein 2;4 [Mimosa pudica]	gi|9931530|gb|AAG02208.1|AF290201_1	AAG02208	75	3e-12	plasma membrane intrinsic protein PIP2 [Solanum chacoense]	cn1858	AT4G35100.1	AT4G35100.1	73	8e-14	| Symbols: PIP3A, PIP2;7, SIMIP, PIP3 | PIP3 (PLASMA MEMBRANE INTRINSIC PROTEIN 3); water channel | chr4:16708677-16709963 FORWARD	AT2G37180.1	AT2G37180.1	72	1e-13	| Symbols: PIP2;3, PIP2C, RD28 | RD28 (plasma membrane intrinsic protein 2;3); water channel | chr2:15624858-15626016 FORWARD
cn1873	1.44299	0.653192	0.752498	1.15783	1.4563	2.57222	2.22158	PLASMA MEMBRANE INTRINSIC PROTEIN	IIIa. Membrane transport	not assigned.unknown	35.2	no original description	cn1873																										cn1873	AT4G35100.1	AT4G35100.1	64	5e-11	PIP3A, PIP2;7, SIMIP, PIP3 | PIP3 (PLASMA MEMBRANE INTRINSIC PROTEIN 3); water channel | chr4:16708677-16709963 FORWARD	AT2G37180.1	AT2G37180.1	64	5e-11	PIP2;3, PIP2C, RD28 | RD28 (plasma membrane intrinsic protein 2;3); water channel | chr2:15624858-15626016 FORWARD
cn1896	0.450678	0.804211	0.566514	0.979893	0.825975	0.408874	0.417264	phosphate/phosphoenolpyruvate translocator	IIIa. Membrane transport	transport.metabolite transporters at the envelope membrane	34.8	highly similar to ( 580)AT5G46110| Symbols: TPT, APE2 | APE2 (ACCLIMATION OF PHOTOSYNTHESIS TO ENVIRONMENT) | chr5:18714833-18717450 FORWARDhighly similar to ( 647)TPT_SOLTUhighly similar to ( 647)UniRef90_P29463cluster: triose phosphate/phosphate transl	cn1896	gi|403023|emb|CAA52979.1|	CAA52979	700	0	phosphate translocator [Nicotiana tabacum]	gi|231903|sp|P29463.1|TPT_SOLTU	P29463	647	0	RecName: Full=Triose phosphate/phosphate translocator, chloroplastic; Short=cTPT; AltName: Full=E29; Flags: Precursor triose phosphate translocator [Solanum tuberosum]	gi|157358711|emb|CAO66396.1|	CAO66396	624	1e-177	unnamed protein product [Vitis vinifera]	gi|147834373|emb|CAN65381.1|	CAN65381	624	1e-177	hypothetical protein [Vitis vinifera]	gi|223549327|gb|EEF50815.1|	EEF50815	616	1e-174	Triose phosphate/phosphate translocator, chloroplast precursor, putative [Ricinus communis]	cn1896	AT5G46110.4	AT5G46110.4	580	1e-165	| Symbols: TPT, APE2 | APE2 (ACCLIMATION OF PHOTOSYNTHESIS TO ENVIRONMENT) | chr5:18714833-18717450 FORWARD	AT5G46110.1	AT5G46110.1	580	1e-165	| Symbols: TPT, APE2 | APE2 (ACCLIMATION OF PHOTOSYNTHESIS TO ENVIRONMENT); antiporter/ triose-phosphate transmembrane transporter | chr5:18714833-18717439 FORWARD
cn1906	1.56745	1.26461	1.22938	1.39166	1.30774	1.45127	1.04283	transporter-related	IIIa. Membrane transport	transport.misc	34.99	moderately similar to ( 263)AT3G13050| Symbols: | transporter-related | chr3:4176873-4178875 FORWARDmoderately similar to ( 286)UniRef90_A5AGQ9cluster: putative uncharacterized protein; n=1; vitis vinifera|rep: putative uncharacterized protein - vitis v	cn1906	gi|147767934|emb|CAN64534.1|	CAN64534	286	1e-75	hypothetical protein [Vitis vinifera]	gi|15230680|ref|NP_187911.1|	NP_187911	263	1e-68	transporter-related [Arabidopsis thaliana] AT3g13050/MGH6_16 [Arabidopsis thaliana] At3g13050/MGH6_16 [Arabidopsis thaliana]	gi|15795137|dbj|BAB02515.1|	BAB02515	263	1e-68	transporter-like protein [Arabidopsis thaliana]	gi|224095100|ref|XP_002310345.1|	XP_002310345	249	2e-64	predicted protein [Populus trichocarpa] predicted protein [Populus trichocarpa]	gi|224122710|ref|XP_002330449.1|	XP_002330449	244	8e-63	predicted protein [Populus trichocarpa] predicted protein [Populus trichocarpa]	cn1906	AT3G13050.1	AT3G13050.1	263	7e-71	| Symbols: | transporter-related | chr3:4176873-4178875 FORWARD
cn1943	0.678873	2.84176	0.629714	2.53817	1.4045	1.29573	0.510498	ADP,ATP carrier protein 1, mitochondrial	IIIa. Membrane transport	major CHO metabolism.synthesis.starch.transporter	2.1.2.05	weakly similar to ( 138)AT5G13490| Symbols: AAC2 | AAC2 (ADP/ATP CARRIER 2); binding | chr5:4336037-4337382 FORWARDmoderately similar to ( 213)ADT2_SOLTUmoderately similar to ( 213)UniRef90_P27081cluster: adp,atp carrier protein, mitochondrial precursor;	cn1943	gi|113461|sp|P27081.1|ADT2_SOLTU	P27081	213	2e-62	RecName: Full=ADP,ATP carrier protein, mitochondrial; AltName: Full=ADP/ATP translocase; AltName: Full=Adenine nucleotide translocator; Short=ANT; Flags: Precursor adenine nucleotide translocator [Solanum tuberosum]	gi|78191448|gb|ABB29945.1|	ABB29945	208	2e-60	ADP/ATP translocator-like [Solanum tuberosum] ADP,ATP carrier protein precursor-like [Solanum tuberosum]	gi|81076111|gb|ABB55387.1|	ABB55387	206	6e-60	ADP,ATP carrier protein precursor-like [Solanum tuberosum]	gi|113457|sp|P25083.1|ADT1_SOLTU	P25083	204	2e-59	RecName: Full=ADP,ATP carrier protein, mitochondrial; AltName: Full=ADP/ATP translocase; AltName: Full=Adenine nucleotide translocator; Short=ANT; Flags: Precursor ADP /ATP translocator [Solanum tuberosum]	gi|1890116|gb|AAB49700.1|	AAB49700	202	2e-59	ADP/ATP translocator [Lycopersicon esculentum]	cn1943	AT5G13490.2	AT5G13490.2	138	2e-41	| Symbols: AAC2 | AAC2 (ADP/ATP CARRIER 2); binding | chr5:4336037-4337382 FORWARD	AT5G13490.1	AT5G13490.1	138	2e-41	| Symbols: AAC2 | AAC2 (ADP/ATP CARRIER 2); ATP:ADP antiporter/ binding | chr5:4336037-4337382 FORWARD
cn1944	0.903562	0.848877	0.567043	0.951163	0.788941	0.309587	0.325483	ADP,ATP carrier protein 1, mitochondrial	IIIa. Membrane transport	major CHO metabolism.synthesis.starch.transporter	2.1.2.05	weakly similar to ( 131)AT5G13490| Symbols: AAC2 | AAC2 (ADP/ATP CARRIER 2); binding | chr5:4336037-4337382 FORWARDweakly similar to ( 187)ADT2_SOLTUweakly similar to ( 187)UniRef90_P27081cluster: adp,atp carrier protein, mitochondrial precursor; n=1; so	cn1944	gi|113461|sp|P27081.1|ADT2_SOLTU	P27081	187	5e-46	RecName: Full=ADP,ATP carrier protein, mitochondrial; AltName: Full=ADP/ATP translocase; AltName: Full=Adenine nucleotide translocator; Short=ANT; Flags: Precursor adenine nucleotide translocator [Solanum tuberosum]	gi|78191448|gb|ABB29945.1|	ABB29945	183	9e-45	ADP/ATP translocator-like [Solanum tuberosum] ADP,ATP carrier protein precursor-like [Solanum tuberosum]	gi|81076111|gb|ABB55387.1|	ABB55387	181	3e-44	ADP,ATP carrier protein precursor-like [Solanum tuberosum]	gi|113457|sp|P25083.1|ADT1_SOLTU	P25083	181	6e-44	RecName: Full=ADP,ATP carrier protein, mitochondrial; AltName: Full=ADP/ATP translocase; AltName: Full=Adenine nucleotide translocator; Short=ANT; Flags: Precursor ADP /ATP translocator [Solanum tuberosum]	gi|1890116|gb|AAB49700.1|	AAB49700	179	2e-43	ADP/ATP translocator [Lycopersicon esculentum]	cn1944	AT5G13490.2	AT5G13490.2	131	4e-31	| Symbols: AAC2 | AAC2 (ADP/ATP CARRIER 2); binding | chr5:4336037-4337382 FORWARD	AT5G13490.1	AT5G13490.1	131	4e-31	| Symbols: AAC2 | AAC2 (ADP/ATP CARRIER 2); ATP:ADP antiporter/ binding | chr5:4336037-4337382 FORWARD
cn1950	1.38539	1.09532	0.768417	0.793349	0.744875	1.78033	2.24407	ADP,ATP carrier protein 1, mitochondrial	IIIa. Membrane transport	major CHO metabolism.synthesis.starch.transporter	2.1.2.05	moderately similar to ( 336)AT3G08580| Symbols: AAC1 | AAC1 (ADP/ATP CARRIER 1); binding | chr3:2605712-2607036 REVERSEmoderately similar to ( 331)ADT1_SOLTUmoderately similar to ( 331)UniRef90_P25083cluster: adp,atp carrier protein, mitochondrial precur	cn1950	gi|78191448|gb|ABB29945.1|	ABB29945	332	1e-159	ADP/ATP translocator-like [Solanum tuberosum] ADP,ATP carrier protein precursor-like [Solanum tuberosum]	gi|81076111|gb|ABB55387.1|	ABB55387	332	1e-159	ADP,ATP carrier protein precursor-like [Solanum tuberosum]	gi|113457|sp|P25083.1|ADT1_SOLTU	P25083	331	1e-158	RecName: Full=ADP,ATP carrier protein, mitochondrial; AltName: Full=ADP/ATP translocase; AltName: Full=Adenine nucleotide translocator; Short=ANT; Flags: Precursor ADP /ATP translocator [Solanum tuberosum]	gi|1890116|gb|AAB49700.1|	AAB49700	330	1e-158	ADP/ATP translocator [Lycopersicon esculentum]	gi|113461|sp|P27081.1|ADT2_SOLTU	P27081	336	1e-156	RecName: Full=ADP,ATP carrier protein, mitochondrial; AltName: Full=ADP/ATP translocase; AltName: Full=Adenine nucleotide translocator; Short=ANT; Flags: Precursor adenine nucleotide translocator [Solanum tuberosum]	cn1950	AT3G08580.2	AT3G08580.2	336	1e-136	| Symbols: AAC1 | AAC1 (ADP/ATP CARRIER 1); binding | chr3:2605712-2607036 REVERSE	AT3G08580.1	AT3G08580.1	336	1e-136	| Symbols: AAC1 | AAC1 (ADP/ATP CARRIER 1); ATP:ADP antiporter/ binding | chr3:2605712-2607036 REVERSE
cn1951	1.49785	0.971067	0.754242	0.976495	0.762769	0.76068	0.778991	ADP,ATP carrier protein 1, mitochondrial	IIIa. Membrane transport	major CHO metabolism.synthesis.starch.transporter	2.1.2.05	weakly similar to ( 198)AT3G08580| Symbols: AAC1 | AAC1 (ADP/ATP CARRIER 1); binding | chr3:2605712-2607036 REVERSEmoderately similar to ( 281)ADT1_SOLTUmoderately similar to ( 281)UniRef90_P25083cluster: adp,atp carrier protein, mitochondrial precursor;	cn1951	gi|78191448|gb|ABB29945.1|	ABB29945	285	2e-75	ADP/ATP translocator-like [Solanum tuberosum] ADP,ATP carrier protein precursor-like [Solanum tuberosum]	gi|81076111|gb|ABB55387.1|	ABB55387	283	9e-75	ADP,ATP carrier protein precursor-like [Solanum tuberosum]	gi|113457|sp|P25083.1|ADT1_SOLTU	P25083	281	3e-74	RecName: Full=ADP,ATP carrier protein, mitochondrial; AltName: Full=ADP/ATP translocase; AltName: Full=Adenine nucleotide translocator; Short=ANT; Flags: Precursor ADP /ATP translocator [Solanum tuberosum]	gi|1890116|gb|AAB49700.1|	AAB49700	281	4e-74	ADP/ATP translocator [Lycopersicon esculentum]	gi|113461|sp|P27081.1|ADT2_SOLTU	P27081	268	3e-70	RecName: Full=ADP,ATP carrier protein, mitochondrial; AltName: Full=ADP/ATP translocase; AltName: Full=Adenine nucleotide translocator; Short=ANT; Flags: Precursor adenine nucleotide translocator [Solanum tuberosum]	cn1951	AT3G08580.2	AT3G08580.2	198	3e-51	| Symbols: AAC1 | AAC1 (ADP/ATP CARRIER 1); binding | chr3:2605712-2607036 REVERSE	AT3G08580.1	AT3G08580.1	198	3e-51	| Symbols: AAC1 | AAC1 (ADP/ATP CARRIER 1); ATP:ADP antiporter/ binding | chr3:2605712-2607036 REVERSE
cn1953	0.165549	1.37373	1.33276	0.99771	0.491819	0.0945365	0.0947534	ADP,ATP carrier protein 1, mitochondrial	IIIa. Membrane transport	major CHO metabolism.synthesis.starch.transporter	2.1.2.05	weakly similar to ( 125)AT3G08580| Symbols: AAC1 | AAC1 (ADP/ATP CARRIER 1); binding | chr3:2605712-2607036 REVERSEweakly similar to ( 170)ADT2_SOLTUweakly similar to ( 170)UniRef90_P27081cluster: adp,atp carrier protein, mitochondrial precursor; n=1; so	cn1953	gi|113461|sp|P27081.1|ADT2_SOLTU	P27081	170	6e-49	RecName: Full=ADP,ATP carrier protein, mitochondrial; AltName: Full=ADP/ATP translocase; AltName: Full=Adenine nucleotide translocator; Short=ANT; Flags: Precursor adenine nucleotide translocator [Solanum tuberosum]	gi|78191448|gb|ABB29945.1|	ABB29945	169	4e-48	ADP/ATP translocator-like [Solanum tuberosum] ADP,ATP carrier protein precursor-like [Solanum tuberosum]	gi|81076111|gb|ABB55387.1|	ABB55387	165	5e-47	ADP,ATP carrier protein precursor-like [Solanum tuberosum]	gi|113457|sp|P25083.1|ADT1_SOLTU	P25083	167	2e-46	RecName: Full=ADP,ATP carrier protein, mitochondrial; AltName: Full=ADP/ATP translocase; AltName: Full=Adenine nucleotide translocator; Short=ANT; Flags: Precursor ADP /ATP translocator [Solanum tuberosum]	gi|1890116|gb|AAB49700.1|	AAB49700	167	2e-46	ADP/ATP translocator [Lycopersicon esculentum]	cn1953	AT3G08580.2	AT3G08580.2	125	4e-31	| Symbols: AAC1 | AAC1 (ADP/ATP CARRIER 1); binding | chr3:2605712-2607036 REVERSE	AT3G08580.1	AT3G08580.1	125	4e-31	| Symbols: AAC1 | AAC1 (ADP/ATP CARRIER 1); ATP:ADP antiporter/ binding | chr3:2605712-2607036 REVERSE
cn2082	1.25678	0.896279	1.02685	0.814102	0.999029	1.467	1.80198	plasma membrane intrinsic protein PIP	IIIa. Membrane transport	transport.Major Intrinsic Proteins.PIP	34.19.1	moderately similar to ( 481)AT3G54820| Symbols: PIP2D, PIP2;5 | PIP2;5/PIP2D (plasma membrane intrinsic protein 2;5); water channel | chr3:20313095-20314716 FORWARDmoderately similar to ( 474)PIP21_ORYSAhighly similar to ( 573)UniRef90_Q8W1A6cluster: aqu	cn2082	gi|17940746|gb|AAL49752.1|AF452014_1	AAL49752	573	1e-161	aquaporin-like protein [Petunia x hybrida]	gi|12006845|gb|AAG44947.1|AF290620_1	AAG44947	540	1e-151	putative PIP2 [Nicotiana glauca]	gi|3158476|gb|AAC17529.1|	AAC17529	494	1e-138	aquaporin 2 [Samanea saman]	gi|28395418|gb|AAO39007.1|	AAO39007	490	1e-136	plasma intrinsic protein 2,1 [Juglans regia]	gi|223541402|gb|EEF42953.1|	EEF42953	489	1e-136	Aquaporin PIP2.2, putative [Ricinus communis]	cn2082	AT3G54820.1	AT3G54820.1	481	1e-136	| Symbols: PIP2D, PIP2;5 | PIP2;5/PIP2D (plasma membrane intrinsic protein 2;5); water channel | chr3:20313095-20314716 FORWARD	AT2G37170.1	AT2G37170.1	470	1e-133	| Symbols: PIP2;2, PIP2B | PIP2B (plasma membrane intrinsic protein 2;2); water channel | chr2:15620703-15621870 REVERSE
cn2083	1.34765	0.656445	0.641335	0.841229	0.872094	0.394436	0.46888	plasma membrane intrinsic protein PIP	IIIa. Membrane transport	transport.Major Intrinsic Proteins.PIP	34.19.1	moderately similar to ( 206)AT3G54820| Symbols: PIP2D, PIP2;5 | PIP2;5/PIP2D (plasma membrane intrinsic protein 2;5); water channel | chr3:20313095-20314716 FORWARDmoderately similar to ( 209)PIP21_ORYSAmoderately similar to ( 220)UniRef90_Q8W1A6cluster:	cn2083	gi|17940746|gb|AAL49752.1|AF452014_1	AAL49752	220	8e-56	aquaporin-like protein [Petunia x hybrida]	gi|12006845|gb|AAG44947.1|AF290620_1	AAG44947	217	6e-55	putative PIP2 [Nicotiana glauca]	gi|3158476|gb|AAC17529.1|	AAC17529	213	1e-53	aquaporin 2 [Samanea saman]	gi|157347515|emb|CAO18152.1|	CAO18152	212	2e-53	unnamed protein product [Vitis vinifera]	gi|124702525|gb|ABN14352.1|	ABN14352	212	2e-53	aquaporin PIP2;3 [Vitis vinifera] hypothetical protein [Vitis vinifera]	cn2083	AT3G54820.1	AT3G54820.1	206	2e-53	| Symbols: PIP2D, PIP2;5 | PIP2;5/PIP2D (plasma membrane intrinsic protein 2;5); water channel | chr3:20313095-20314716 FORWARD	AT2G37170.1	AT2G37170.1	204	4e-53	| Symbols: PIP2;2, PIP2B | PIP2B (plasma membrane intrinsic protein 2;2); water channel | chr2:15620703-15621870 REVERSE
cn2084	0.896988	1.92798	0.441178	1.67425	0.847996	0.570046	0.340478	plasma membrane intrinsic protein PIP	IIIa. Membrane transport	transport.Major Intrinsic Proteins.PIP	34.19.1	moderately similar to ( 327)AT5G60660| Symbols: PIP2F, PIP2;4 | PIP2;4/PIP2F (plasma membrane intrinsic protein 2;4); water channel | chr5:24392899-24394165 REVERSEmoderately similar to ( 300)PIP24_ORYSAmoderately similar to ( 330)UniRef90_Q5DVT7cluster:	cn2084	gi|118486007|gb|ABK94847.1|	ABK94847	329	1e-123	unknown [Populus trichocarpa]	gi|224068717|ref|XP_002326182.1|	XP_002326182	326	1e-122	aquaporin, MIP family, PIP subfamily [Populus trichocarpa] unknown [Populus trichocarpa x Populus deltoides] aquaporin, MIP family, PIP subfamily [Populus trichocarpa]	gi|60498689|dbj|BAD90699.1|	BAD90699	330	1e-122	plasma membrane intrinsic protein 2;3 [Mimosa pudica]	gi|57336898|emb|CAH60724.1|	CAH60724	325	1e-122	putative plasma membrane intrinsic protein [Populus tremula x Populus tremuloides]	gi|156754275|gb|ABU94631.1|	ABU94631	332	1e-121	putative aquaporin PIP2;3 [Phaseolus vulgaris]	cn2084	AT5G60660.1	AT5G60660.1	327	1e-121	| Symbols: PIP2F, PIP2;4 | PIP2;4/PIP2F (plasma membrane intrinsic protein 2;4); water channel | chr5:24392899-24394165 REVERSE	AT2G37170.1	AT2G37170.1	322	1e-119	| Symbols: PIP2;2, PIP2B | PIP2B (plasma membrane intrinsic protein 2;2); water channel | chr2:15620703-15621870 REVERSE
cn2118	0.647573	1.25726	1.13173	1.07293	1.20481	1.06831	0.995695	mitochondrial 2-oxoglutarate/malate carrier protein	IIIa. Membrane transport	transport.metabolite transporters at the mitochondrial membrane	34.9	very weakly similar to (83.6)AT4G24570| Symbols: | mitochondrial substrate carrier family protein | chr4:12686556-12687497 FORWARDvery weakly similar to (88.6)UniRef90_A5AUZ5cluster: putative uncharacterized protein; n=1; vitis vinifera|rep: putative un	cn2118	gi|147816254|emb|CAN77545.1|	CAN77545	91	4e-23	hypothetical protein [Vitis vinifera]	gi|147862150|emb|CAN78349.1|	CAN78349	89	4e-21	hypothetical protein [Vitis vinifera]	gi|157328666|emb|CAO22679.1|	CAO22679	82	1e-20	unnamed protein product [Vitis vinifera]	gi|195640804|gb|ACG39870.1|	ACG39870	87	5e-19	mitochondrial 2-oxoglutarate/malate carrier protein [Zea mays]	gi|51860691|gb|AAU11465.1|	AAU11465	87	1e-18	mitochondrial uncoupling protein 4 [Saccharum officinarum]	cn2118	AT4G24570.1	AT4G24570.1	84	1e-16	| Symbols: | mitochondrial substrate carrier family protein | chr4:12686556-12687497 FORWARD	AT2G22500.1	AT2G22500.1	80	1e-15	| Symbols: | mitochondrial substrate carrier family protein | chr2:9570611-9571552 REVERSE
cn2120	0.431365	0.468921	0.493898	0.52254	0.44761	0.52379	1.00239	mitochondrial dicarboxylate carrier protein	IIIa. Membrane transport	transport.metabolite transporters at the mitochondrial membrane	34.9	very weakly similar to (89.4)AT4G24570| Symbols: | mitochondrial substrate carrier family protein | chr4:12686556-12687497 FORWARDweakly similar to ( 103)UniRef90_A5AUZ5cluster: putative uncharacterized protein; n=1; vitis vinifera|rep: putative unchara	cn2120	gi|147816254|emb|CAN77545.1|	CAN77545	112	3e-23	hypothetical protein [Vitis vinifera]	gi|223529751|gb|EEF31690.1|	EEF31690	107	8e-22	mitochondrial dicarboxylate carrier protein, putative [Ricinus communis]	gi|147862150|emb|CAN78349.1|	CAN78349	103	1e-20	hypothetical protein [Vitis vinifera]	gi|157328666|emb|CAO22679.1|	CAO22679	102	2e-20	unnamed protein product [Vitis vinifera]	gi|224067038|ref|XP_002302335.1|	XP_002302335	100	9e-20	predicted protein [Populus trichocarpa] predicted protein [Populus trichocarpa]	cn2120	AT4G24570.1	AT4G24570.1	89	2e-18	| Symbols: | mitochondrial substrate carrier family protein | chr4:12686556-12687497 FORWARD	AT2G22500.1	AT2G22500.1	84	1e-16	| Symbols: | mitochondrial substrate carrier family protein | chr2:9570611-9571552 REVERSE
cn2121	1.16804	0.895229	1.49613	1.6463	1.39619	1.50452	0.91388	mitochondrial carrier protein	IIIa. Membrane transport	not assigned.unknown	35.2	very weakly similar to (80.9)UniRef90_Q2PEQ8cluster: putative mitochondrial dicarboxylate carrier protein; n=1; trifolium pratense|rep: putative mitochondrial dicarboxylate carrier protein - trifolium pratense (red clover) no original description	cn2121	gi|223529751|gb|EEF31690.1|	EEF31690	87	8e-16	mitochondrial dicarboxylate carrier protein, putative [Ricinus communis]	gi|147816254|emb|CAN77545.1|	CAN77545	87	8e-16	hypothetical protein [Vitis vinifera]	gi|195640804|gb|ACG39870.1|	ACG39870	81	5e-14	mitochondrial 2-oxoglutarate/malate carrier protein [Zea mays]	gi|84468422|dbj|BAE71294.1|	BAE71294	81	7e-14	putative mitochondrial dicarboxylate carrier protein [Trifolium pratense]	gi|51860693|gb|AAU11466.1|	AAU11466	80	1e-13	mitochondrial uncoupling protein 5 [Saccharum officinarum]	cn2121	AT2G22500.1	AT2G22500.1	73	2e-13	| Symbols: | mitochondrial substrate carrier family protein | chr2:9570611-9571552 REVERSE	AT4G24570.1	AT4G24570.1	72	2e-13	| Symbols: | mitochondrial substrate carrier family protein | chr4:12686556-12687497 FORWARD
cn2148	0.636286	0.804703	0.631228	0.782965	1.02939	0.858651	1.09667	plasma membrane intrinsic protein TIP	IIIa. Membrane transport	transport.Major Intrinsic Proteins.TIP	34.19.2	moderately similar to ( 381)AT2G36830| Symbols: TIP1;1, GAMMA-TIP1, GAMMA-TIP | GAMMA-TIP (Tonoplast intrinsic protein (TIP) gamma); water channel | chr2:15452569-15453415 FORWARDmoderately similar to ( 402)TIP11_ORYSAmoderately similar to ( 500)UniRef90	cn2148	gi|162809290|dbj|BAF95576.1|	BAF95576	456	1e-126	tonoplast intrinsic protein [Nicotiana tabacum]	gi|62751085|dbj|BAD95790.1|	BAD95790	452	1e-125	similar to aquaporin [Solanum lycopersicum]	gi|17940748|gb|AAL49753.1|AF452015_1	AAL49753	500	1e-140	aquaporin-like protein [Petunia x hybrida]	gi|12006843|gb|AAG44946.1|AF290619_1	AAG44946	460	1e-128	putative gamma TIP [Nicotiana glauca]	gi|4138262|emb|CAA69353.1|	CAA69353	459	1e-127	aquaporin 1 [Nicotiana tabacum]	cn2148	AT2G36830.1	AT2G36830.1	381	1e-106	| Symbols: TIP1;1, GAMMA-TIP1, GAMMA-TIP | GAMMA-TIP (Tonoplast intrinsic protein (TIP) gamma); water channel | chr2:15452569-15453415 FORWARD	AT3G26520.1	AT3G26520.1	371	1e-103	| Symbols: SITIP, GAMMA-TIP2, TIP1;2, TIP2 | TIP2 (TONOPLAST INTRINSIC PROTEIN 2); water channel | chr3:9724007-9724940 REVERSE
cn2149	0.164631	2.00837	0.475607	1.09643	0.512476	0.126163	0.115067	aquaporin	IIIa. Membrane transport	not assigned.unknown	35.2	very weakly similar to (92.8)UniRef90_Q8W1A5cluster: aquaporin-like protein; n=1; petunia x hybrida|rep: aquaporin-like protein - petunia hybrida (petunia) no original description	cn2149	gi|17940748|gb|AAL49753.1|AF452015_1	AAL49753	93	9e-18	aquaporin-like protein [Petunia x hybrida]	gi|62751085|dbj|BAD95790.1|	BAD95790	86	1e-15	similar to aquaporin [Solanum lycopersicum]	gi|12006843|gb|AAG44946.1|AF290619_1	AAG44946	81	3e-14	putative gamma TIP [Nicotiana glauca]	gi|4138262|emb|CAA69353.1|	CAA69353	79	1e-13	aquaporin 1 [Nicotiana tabacum]	gi|162809290|dbj|BAF95576.1|	BAF95576	77	7e-13	tonoplast intrinsic protein [Nicotiana tabacum]	cn2149
cn2166	0.580362	1.17284	0.890398	1.04098	0.828174	0.564871	0.542633	ADP,ATP carrier protein 1, mitochondrial	IIIa. Membrane transport	major CHO metabolism.synthesis.starch.transporter	2.1.2.05	highly similar to ( 576)AT3G08580| Symbols: AAC1 | AAC1 (ADP/ATP CARRIER 1); binding | chr3:2605712-2607036 REVERSEhighly similar to ( 664)ADT1_SOLTUhighly similar to ( 664)UniRef90_P25083cluster: adp,atp carrier protein, mitochondrial precursor; n=4; so	cn2166	gi|78191448|gb|ABB29945.1|	ABB29945	670	0	ADP/ATP translocator-like [Solanum tuberosum] ADP,ATP carrier protein precursor-like [Solanum tuberosum]	gi|81076111|gb|ABB55387.1|	ABB55387	668	0	ADP,ATP carrier protein precursor-like [Solanum tuberosum]	gi|113457|sp|P25083.1|ADT1_SOLTU	P25083	664	0	RecName: Full=ADP,ATP carrier protein, mitochondrial; AltName: Full=ADP/ATP translocase; AltName: Full=Adenine nucleotide translocator; Short=ANT; Flags: Precursor ADP /ATP translocator [Solanum tuberosum]	gi|1890116|gb|AAB49700.1|	AAB49700	661	0	ADP/ATP translocator [Lycopersicon esculentum]	gi|113461|sp|P27081.1|ADT2_SOLTU	P27081	645	0	RecName: Full=ADP,ATP carrier protein, mitochondrial; AltName: Full=ADP/ATP translocase; AltName: Full=Adenine nucleotide translocator; Short=ANT; Flags: Precursor adenine nucleotide translocator [Solanum tuberosum]	cn2166	AT3G08580.2	AT3G08580.2	576	1e-164	| Symbols: AAC1 | AAC1 (ADP/ATP CARRIER 1); binding | chr3:2605712-2607036 REVERSE	AT3G08580.1	AT3G08580.1	576	1e-164	| Symbols: AAC1 | AAC1 (ADP/ATP CARRIER 1); ATP:ADP antiporter/ binding | chr3:2605712-2607036 REVERSE
cn224	0.644718	1.10568	1.19772	1.16142	1.45786	1.24555	1.07244	plasma membrane intrinsic protein PIP	IIIa. Membrane transport	transport.Major Intrinsic Proteins.PIP	34.19.1	weakly similar to ( 124)AT4G35100| Symbols: PIP3A, PIP2;7, SIMIP, PIP3 | PIP3 (PLASMA MEMBRANE INTRINSIC PROTEIN 3); water channel | chr4:16708677-16709963 FORWARDweakly similar to ( 110)PIP26_ORYSAweakly similar to ( 153)UniRef90_Q8W506cluster: aquapori	cn224	gi|17940742|gb|AAL49750.1|AF452012_1	AAL49750	160	3e-38	aquaporin-like protein [Petunia x hybrida]	gi|17017257|gb|AAL33586.1|AF440272_1	AAL33586	153	5e-36	aquaporin [Nicotiana tabacum]	gi|9931530|gb|AAG02208.1|AF290201_1	AAG02208	140	4e-32	plasma membrane intrinsic protein PIP2 [Solanum chacoense]	gi|83283953|gb|ABC01884.1|	ABC01884	138	2e-31	plasma membrane intrinsic protein PIP2-like protein [Solanum tuberosum]	gi|60498693|dbj|BAD90701.1|	BAD90701	133	6e-30	plasma membrane intrinsic protein 2;5 [Mimosa pudica]	cn224	AT4G35100.1	AT4G35100.1	124	1e-29	| Symbols: PIP3A, PIP2;7, SIMIP, PIP3 | PIP3 (PLASMA MEMBRANE INTRINSIC PROTEIN 3); water channel | chr4:16708677-16709963 FORWARD	AT2G16850.1	AT2G16850.1	122	7e-29	| Symbols: PIP3B, PIP2;8 | PIP2;8/PIP3B (plasma membrane intrinsic protein 2;8); water channel | chr2:7308729-7310262 FORWARD
cn225	0.917884	0.906776	0.591396	1.03891	1.40061	0.642095	0.618046	plasma membrane intrinsic protein PIP	IIIa. Membrane transport	transport.Major Intrinsic Proteins.PIP	34.19.1	moderately similar to ( 499)AT2G16850| Symbols: PIP3B, PIP2;8 | PIP2;8/PIP3B (plasma membrane intrinsic protein 2;8); water channel | chr2:7308729-7310262 FORWARDmoderately similar to ( 469)PIP26_ORYSAhighly similar to ( 527)UniRef90_Q8W506cluster: aquap	cn225	gi|17940742|gb|AAL49750.1|AF452012_1	AAL49750	570	1e-161	aquaporin-like protein [Petunia x hybrida]	gi|17017257|gb|AAL33586.1|AF440272_1	AAL33586	527	1e-148	aquaporin [Nicotiana tabacum]	gi|60498693|dbj|BAD90701.1|	BAD90701	516	1e-144	plasma membrane intrinsic protein 2;5 [Mimosa pudica]	gi|157340589|emb|CAO47394.1|	CAO47394	509	1e-142	unnamed protein product [Vitis vinifera]	gi|111379080|gb|ABH09327.1|	ABH09327	509	1e-142	putative aquaporin [Vitis vinifera] aquaporin PIP2;2 [Vitis vinifera] hypothetical protein [Vitis vinifera]	cn225	AT2G16850.1	AT2G16850.1	499	1e-141	| Symbols: PIP3B, PIP2;8 | PIP2;8/PIP3B (plasma membrane intrinsic protein 2;8); water channel | chr2:7308729-7310262 FORWARD	AT4G35100.1	AT4G35100.1	498	1e-141	| Symbols: PIP3A, PIP2;7, SIMIP, PIP3 | PIP3 (PLASMA MEMBRANE INTRINSIC PROTEIN 3); water channel | chr4:16708677-16709963 FORWARD
cn226	1.03037	1.09137	0.982525	0.878506	0.984496	0.767387	0.873514	plasma membrane intrinsic protein PIP	IIIa. Membrane transport	transport.Major Intrinsic Proteins.PIP	34.19.1	moderately similar to ( 498)AT4G35100| Symbols: PIP3A, PIP2;7, SIMIP, PIP3 | PIP3 (PLASMA MEMBRANE INTRINSIC PROTEIN 3); water channel | chr4:16708677-16709963 FORWARDmoderately similar to ( 466)PIP26_ORYSAhighly similar to ( 518)UniRef90_Q8W1A7cluster:	cn226	gi|17940742|gb|AAL49750.1|AF452012_1	AAL49750	518	1e-145	aquaporin-like protein [Petunia x hybrida]	gi|17940744|gb|AAL49751.1|AF452013_1	AAL49751	518	1e-145	aquaporin-like protein [Petunia x hybrida]	gi|9931530|gb|AAG02208.1|AF290201_1	AAG02208	517	1e-144	plasma membrane intrinsic protein PIP2 [Solanum chacoense]	gi|17017257|gb|AAL33586.1|AF440272_1	AAL33586	512	1e-143	aquaporin [Nicotiana tabacum]	gi|83283953|gb|ABC01884.1|	ABC01884	510	1e-142	plasma membrane intrinsic protein PIP2-like protein [Solanum tuberosum]	cn226	AT4G35100.1	AT4G35100.1	498	1e-141	| Symbols: PIP3A, PIP2;7, SIMIP, PIP3 | PIP3 (PLASMA MEMBRANE INTRINSIC PROTEIN 3); water channel | chr4:16708677-16709963 FORWARD	AT2G16850.1	AT2G16850.1	486	1e-137	| Symbols: PIP3B, PIP2;8 | PIP2;8/PIP3B (plasma membrane intrinsic protein 2;8); water channel | chr2:7308729-7310262 FORWARD
cn227	1.26339	1.07261	0.871497	1.16878	0.739961	1.03681	0.887086	plasma membrane intrinsic protein PIP	IIIa. Membrane transport	transport.Major Intrinsic Proteins.PIP	34.19.1	very weakly similar to (95.5)AT4G35100| Symbols: PIP3A, PIP2;7, SIMIP, PIP3 | PIP3 (PLASMA MEMBRANE INTRINSIC PROTEIN 3); water channel | chr4:16708677-16709963 FORWARDvery weakly similar to (82.4)PIP26_ORYSAweakly similar to ( 105)UniRef90_Q2PYZ4cluster	cn227	gi|9931530|gb|AAG02208.1|AF290201_1	AAG02208	109	3e-43	plasma membrane intrinsic protein PIP2 [Solanum chacoense]	gi|17940742|gb|AAL49750.1|AF452012_1	AAL49750	100	4e-43	aquaporin-like protein [Petunia x hybrida]	gi|83283953|gb|ABC01884.1|	ABC01884	105	1e-41	plasma membrane intrinsic protein PIP2-like protein [Solanum tuberosum]	gi|60498693|dbj|BAD90701.1|	BAD90701	100	5e-41	plasma membrane intrinsic protein 2;5 [Mimosa pudica]	gi|189908190|gb|ACE60220.1|	ACE60220	102	9e-41	plasma membrane aquaporin [Rosa hybrid cultivar]	cn227	AT4G35100.1	AT4G35100.1	96	3e-42	| Symbols: PIP3A, PIP2;7, SIMIP, PIP3 | PIP3 (PLASMA MEMBRANE INTRINSIC PROTEIN 3); water channel | chr4:16708677-16709963 FORWARD	AT2G16850.1	AT2G16850.1	93	3e-41	| Symbols: PIP3B, PIP2;8 | PIP2;8/PIP3B (plasma membrane intrinsic protein 2;8); water channel | chr2:7308729-7310262 FORWARD
cn228	0.229944	2.04974	0.748978	0.797596	0.674286	0.178923	0.224328	plasma membrane intrinsic protein PIP	IIIa. Membrane transport	transport.Major Intrinsic Proteins.PIP	34.19.1	very weakly similar to (85.5)AT3G53420| Symbols: PIP2, PIP2;1, PIP2A | PIP2A (PLASMA MEMBRANE INTRINSIC PROTEIN 2A) | chr3:19814884-19816432 REVERSEvery weakly similar to (81.6)PIP26_ORYSAvery weakly similar to (89.7)UniRef90_Q8W1A7cluster: aquaporin-lik	cn228	gi|224036300|pdb|3CN6|A	3CN6	78	6e-20	Chain A, Crystal Structure Of The Spinach Aquaporin Sopip2;1 S274e Mutant Chain B, Crystal Structure Of The Spinach Aquaporin Sopip2;1 S274e Mutant	gi|85544225|pdb|2B5F|A	2B5F	78	6e-20	Chain A, Crystal Structure Of The Spinach Aquaporin Sopip2;1 In An Open Conformation To 3.9 Resolution Chain B, Crystal Structure Of The Spinach Aquaporin Sopip2;1 In An Open Conformation To 3.9 Resolution Chain C, Crystal Structure Of The Spinach Aquapor	gi|85544014|pdb|1Z98|A	1Z98	78	6e-20	Chain A, Crystal Structure Of The Spinach Aquaporin Sopip2;1 In A Closed Conformation Chain M, Crystal Structure Of The Spinach Aquaporin Sopip2;1 In A Closed Conformation aquaporin [Spinacia oleracea]	gi|224036298|pdb|3CLL|A	3CLL	77	1e-19	Chain A, Crystal Structure Of The Spinach Aquaporin Sopip2;1 S115e Mutant	gi|224036299|pdb|3CN5|A	3CN5	77	2e-19	Chain A, Crystal Structure Of The Spinach Aquaporin Sopip2;1 S115e, S274e Mutant	cn228	AT3G53420.2	AT3G53420.2	86	3e-17	| Symbols: PIP2, PIP2;1, PIP2A | PIP2A (PLASMA MEMBRANE INTRINSIC PROTEIN 2A) | chr3:19814884-19816432 REVERSE	AT3G53420.1	AT3G53420.1	86	3e-17	| Symbols: PIP2, PIP2;1, PIP2A | PIP2A (PLASMA MEMBRANE INTRINSIC PROTEIN 2A); water channel | chr3:19814884-19816432 REVERSE
cn229	1.57609	0.80415	0.869777	1.04408	0.991477	2.27414	2.17814	plasma membrane intrinsic protein PIP	IIIa. Membrane transport	transport.Major Intrinsic Proteins.PIP	34.19.1	weakly similar to ( 176)AT2G16850| Symbols: PIP3B, PIP2;8 | PIP2;8/PIP3B (plasma membrane intrinsic protein 2;8); water channel | chr2:7308729-7310262 FORWARDweakly similar to ( 171)PIP26_ORYSAweakly similar to ( 177)UniRef90_Q307Z2cluster: major intrins	cn229	gi|171190268|gb|ACB42440.1|	ACB42440	180	1e-43	aquaporin PIP2;3 [Gossypium hirsutum]	gi|171190270|gb|ACB42441.1|	ACB42441	179	3e-43	aquaporin PIP2;4 [Gossypium hirsutum]	gi|172055390|gb|ACB71281.1|	ACB71281	177	9e-43	plasma membrane intrinsic protein [Tamarix hispida]	gi|5327263|emb|CAB46351.1|	CAB46351	177	1e-42	major intrinsic protein 2 [Solanum tuberosum]	gi|78191436|gb|ABB29939.1|	ABB29939	177	1e-42	major intrinsic protein 2-like [Solanum tuberosum]	cn229	AT2G16850.1	AT2G16850.1	176	2e-44	| Symbols: PIP3B, PIP2;8 | PIP2;8/PIP3B (plasma membrane intrinsic protein 2;8); water channel | chr2:7308729-7310262 FORWARD	AT3G53420.2	AT3G53420.2	172	2e-43	| Symbols: PIP2, PIP2;1, PIP2A | PIP2A (PLASMA MEMBRANE INTRINSIC PROTEIN 2A) | chr3:19814884-19816432 REVERSE
cn2307	0.180046	0.419403	0.703354	0.503355	0.558021	0.276282	0.548881	plasma membrane intrinsic protein PIP	IIIa. Membrane transport	transport.Major Intrinsic Proteins.PIP	34.19.1	moderately similar to ( 337)AT1G01620| Symbols: PIP1;3, PIP1C, TMP-B | PIP1C (PLASMA MEMBRANE INTRINSIC PROTEIN 1;3) | chr1:225986-226960 REVERSEmoderately similar to ( 331)PIP11_VICFAmoderately similar to ( 357)UniRef90_Q08451cluster: probable aquaporin	cn2307	gi|17940738|gb|AAL49748.1|AF452010_1	AAL49748	372	1e-101	channel-like protein [Petunia x hybrida]	gi|115291793|gb|ABI93215.1|	ABI93215	362	4e-98	water channel protein [Nicotiana tabacum]	gi|2385378|emb|CAA04750.1|	CAA04750	362	4e-98	aquaporin 1 [Nicotiana tabacum] aquaporin 1 [Nicotiana tabacum]	gi|2114050|dbj|BAA20076.1|	BAA20076	360	2e-97	water channel protein [Nicotiana excelsior]	gi|116292722|gb|ABJ97677.1|	ABJ97677	358	5e-97	major intrinsic protein [Solanum tuberosum]	cn2307	AT1G01620.1	AT1G01620.1	337	7e-93	| Symbols: PIP1;3, PIP1C, TMP-B | PIP1C (PLASMA MEMBRANE INTRINSIC PROTEIN 1;3); water channel | chr1:225986-227176 REVERSE	AT4G00430.1	AT4G00430.1	332	3e-91	| Symbols: PIP1;4, PIP1E, TMP-C | TMP-C (PLASMA MEMBRANE INTRINSIC PROTEIN 1;4); water channel | chr4:186143-187531 REVERSE
cn231	1.00645	1.08427	0.845514	0.803528	1.22842	1.17351	1.46045	plasma membrane intrinsic protein PIP	IIIa. Membrane transport	transport.Major Intrinsic Proteins.PIP	34.19.1	very weakly similar to (92.4)AT5G60660| Symbols: PIP2F, PIP2;4 | PIP2;4/PIP2F (plasma membrane intrinsic protein 2;4); water channel | chr5:24392899-24394165 REVERSEvery weakly similar to (94.4)PIP22_ORYSAvery weakly similar to (99.4)UniRef90_Q39439clust	cn231	gi|84617863|emb|CAI79105.1|	CAI79105	100	7e-20	putative PIP2 aquaporin [Lactuca sativa]	gi|1402833|gb|AAB67868.1|	AAB67868	99	9e-20	plasma membrane major intrinsic protein 1 [Beta vulgaris]	gi|147785000|emb|CAN75442.1|	CAN75442	98	3e-19	hypothetical protein [Vitis vinifera]	gi|124702529|gb|ABN14353.1|	ABN14353	98	3e-19	aquaporin PIP2;4 [Vitis vinifera]	gi|111379078|gb|ABH09326.1|	ABH09326	98	3e-19	putative aquaporin [Vitis vinifera]	cn231	AT5G60660.1	AT5G60660.1	92	5e-20	| Symbols: PIP2F, PIP2;4 | PIP2;4/PIP2F (plasma membrane intrinsic protein 2;4); water channel | chr5:24392899-24394165 REVERSE	AT2G37170.1	AT2G37170.1	92	7e-20	| Symbols: PIP2;2, PIP2B | PIP2B (plasma membrane intrinsic protein 2;2); water channel | chr2:15620703-15621870 REVERSE
cn2310	1.53813	0.848584	0.92392	1.00889	0.975343	1.90818	1.89137	plasma membrane intrinsic protein PIP	IIIa. Membrane transport	transport.Major Intrinsic Proteins.PIP	34.19.1	weakly similar to ( 172)AT1G01620| Symbols: PIP1;3, PIP1C, TMP-B | PIP1C (PLASMA MEMBRANE INTRINSIC PROTEIN 1;3) | chr1:225986-226960 REVERSEweakly similar to ( 170)PIP11_VICFAweakly similar to ( 181)UniRef90_Q08451cluster: probable aquaporin pip-type pt	cn2310	gi|17940738|gb|AAL49748.1|AF452010_1	AAL49748	186	9e-46	channel-like protein [Petunia x hybrida]	gi|116292722|gb|ABJ97677.1|	ABJ97677	181	3e-44	major intrinsic protein [Solanum tuberosum]	gi|115291793|gb|ABI93215.1|	ABI93215	181	3e-44	water channel protein [Nicotiana tabacum]	gi|83283969|gb|ABC01892.1|	ABC01892	181	3e-44	major intrinsic protein 1-like protein [Solanum tuberosum]	gi|2385378|emb|CAA04750.1|	CAA04750	181	3e-44	aquaporin 1 [Nicotiana tabacum] aquaporin 1 [Nicotiana tabacum]	cn2310	AT1G01620.1	AT1G01620.1	172	1e-43	| Symbols: PIP1;3, PIP1C, TMP-B | PIP1C (PLASMA MEMBRANE INTRINSIC PROTEIN 1;3); water channel | chr1:225986-227176 REVERSE	AT2G45960.3	AT2G45960.3	170	5e-43	| Symbols: TMP-A, ATHH2, PIP1;2, PIP1B | PIP1B (plasma membrane intrinsic protein 1;2) | chr2:18917523-18918817 FORWARD
cn2315	0.939684	0.864495	1.24696	1.01729	1.23059	0.923258	0.907564	plasma membrane intrinsic protein PIP	IIIa. Membrane transport	transport.Major Intrinsic Proteins.PIP	34.19.1	moderately similar to ( 500)AT1G01620| Symbols: PIP1;3, PIP1C, TMP-B | PIP1C (PLASMA MEMBRANE INTRINSIC PROTEIN 1;3) | chr1:225986-226960 REVERSEmoderately similar to ( 492)PIP11_VICFAhighly similar to ( 526)UniRef90_Q08451cluster: probable aquaporin pip	cn2315	gi|17940738|gb|AAL49748.1|AF452010_1	AAL49748	560	1e-157	channel-like protein [Petunia x hybrida]	gi|115291793|gb|ABI93215.1|	ABI93215	543	1e-152	water channel protein [Nicotiana tabacum]	gi|2385378|emb|CAA04750.1|	CAA04750	541	1e-152	aquaporin 1 [Nicotiana tabacum] aquaporin 1 [Nicotiana tabacum]	gi|2114048|dbj|BAA20075.1|	BAA20075	534	1e-149	water channel protein [Nicotiana excelsior]	gi|2114050|dbj|BAA20076.1|	BAA20076	527	1e-147	water channel protein [Nicotiana excelsior]	cn2315	AT1G01620.1	AT1G01620.1	500	1e-142	| Symbols: PIP1;3, PIP1C, TMP-B | PIP1C (PLASMA MEMBRANE INTRINSIC PROTEIN 1;3); water channel | chr1:225986-227176 REVERSE	AT4G00430.1	AT4G00430.1	494	1e-140	| Symbols: PIP1;4, PIP1E, TMP-C | TMP-C (PLASMA MEMBRANE INTRINSIC PROTEIN 1;4); water channel | chr4:186143-187531 REVERSE
cn2316	0.680699	0.994455	0.783386	0.891026	0.914981	0.375881	0.421852	plasma membrane intrinsic protein PIP	IIIa. Membrane transport	transport.Major Intrinsic Proteins.PIP	34.19.1	highly similar to ( 511)AT1G01620| Symbols: PIP1;3, PIP1C, TMP-B | PIP1C (PLASMA MEMBRANE INTRINSIC PROTEIN 1;3) | chr1:225986-226960 REVERSEhighly similar to ( 503)PIP11_VICFAhighly similar to ( 530)UniRef90_Q08451cluster: probable aquaporin pip-type pt	cn2316	gi|17940738|gb|AAL49748.1|AF452010_1	AAL49748	564	1e-159	channel-like protein [Petunia x hybrida]	gi|115291793|gb|ABI93215.1|	ABI93215	547	1e-154	water channel protein [Nicotiana tabacum]	gi|2385378|emb|CAA04750.1|	CAA04750	545	1e-153	aquaporin 1 [Nicotiana tabacum] aquaporin 1 [Nicotiana tabacum]	gi|2114048|dbj|BAA20075.1|	BAA20075	538	1e-151	water channel protein [Nicotiana excelsior]	gi|2114050|dbj|BAA20076.1|	BAA20076	531	1e-149	water channel protein [Nicotiana excelsior]	cn2316	AT1G01620.1	AT1G01620.1	511	1e-145	| Symbols: PIP1;3, PIP1C, TMP-B | PIP1C (PLASMA MEMBRANE INTRINSIC PROTEIN 1;3); water channel | chr1:225986-227176 REVERSE	AT4G00430.1	AT4G00430.1	505	1e-143	| Symbols: PIP1;4, PIP1E, TMP-C | TMP-C (PLASMA MEMBRANE INTRINSIC PROTEIN 1;4); water channel | chr4:186143-187531 REVERSE
cn2317	0.136685	1.67484	1.46668	0.817842	0.284753	0.0464944	0.0568501	plasma membrane intrinsic protein PIP	IIIa. Membrane transport	transport.Major Intrinsic Proteins.PIP	34.19.1	very weakly similar to (82.0)AT4G00430| Symbols: PIP1;4, PIP1E, TMP-C | TMP-C (PLASMA MEMBRANE INTRINSIC PROTEIN 1;4); water channel | chr4:186143-187531 REVERSEvery weakly similar to (82.0)UniRef90_Q39196cluster: probable aquaporin pip1-4; n=3; core eud	cn2317	gi|17017255|gb|AAL33585.1|AF440271_1	AAL33585	88	1e-30	aquaporin [Nicotiana tabacum]	gi|6049867|gb|AAF02782.1|AF195115_2	AAF02782	82	4e-29	Similar to transmembrane protein; coded for by A. thaliana cDNA H36862; coded for by A. thaliana cDNA H37637; coded for by A. thaliana cDNA T04371; coded for by A. thaliana cDNA T41850; coded for by A. thaliana cDNA R84071; coded for by A. thaliana cDNA T	gi|18411332|ref|NP_567178.1|	NP_567178	82	4e-29	TMP-C (PLASMA MEMBRANE INTRINSIC PROTEIN 1;4); water channel [Arabidopsis thaliana] RecName: Full=Probable aquaporin PIP1-4; AltName: Full=Plasma membrane intrinsic protein 1-4; Short=AtPIP1;4; AltName: Full=Transmembrane protein C; Short=TMP-C transmembr	gi|42572785|ref|NP_974489.1|	NP_974489	82	4e-29	TMP-C (PLASMA MEMBRANE INTRINSIC PROTEIN 1;4) [Arabidopsis thaliana]	gi|116782066|gb|ABK22355.1|	ABK22355	79	6e-29	unknown [Picea sitchensis] unknown [Picea sitchensis] unknown [Picea sitchensis] unknown [Picea sitchensis]	cn2317	AT4G00430.1	AT4G00430.1	82	4e-31	| Symbols: PIP1;4, PIP1E, TMP-C | TMP-C (PLASMA MEMBRANE INTRINSIC PROTEIN 1;4); water channel | chr4:186143-187531 REVERSE	AT4G00430.2	AT4G00430.2	82	4e-31	| Symbols: PIP1;4, PIP1E, TMP-C | TMP-C (PLASMA MEMBRANE INTRINSIC PROTEIN 1;4) | chr4:186569-187531 REVERSE
cn2318	0.735578	2.3605	1.37829	0.57109	0.711469	0.721949	1.26416	NOD26-like intrinsic protein	IIIa. Membrane transport	transport.Major Intrinsic Proteins.PIP	34.19.1	weakly similar to ( 118)AT1G01620| Symbols: PIP1;3, PIP1C, TMP-B | PIP1C (PLASMA MEMBRANE INTRINSIC PROTEIN 1;3) | chr1:225986-226960 REVERSEweakly similar to ( 115)PIP11_VICFAweakly similar to ( 135)UniRef90_Q08451cluster: probable aquaporin pip-type pt	cn2318	gi|2114048|dbj|BAA20075.1|	BAA20075	135	3e-30	water channel protein [Nicotiana excelsior]	gi|586102|sp|Q08451.1|PIP1_SOLLC	Q08451	135	3e-30	RecName: Full=Probable aquaporin PIP-type pTOM75; AltName: Full=Ripening-associated membrane protein; Short=RAMP tomato ripening associated membrane protein [Solanum lycopersicum]	gi|115291793|gb|ABI93215.1|	ABI93215	135	3e-30	water channel protein [Nicotiana tabacum]	gi|2385378|emb|CAA04750.1|	CAA04750	135	3e-30	aquaporin 1 [Nicotiana tabacum] aquaporin 1 [Nicotiana tabacum]	gi|17940738|gb|AAL49748.1|AF452010_1	AAL49748	135	4e-30	channel-like protein [Petunia x hybrida]	cn2318	AT1G01620.1	AT1G01620.1	118	4e-27	| Symbols: PIP1;3, PIP1C, TMP-B | PIP1C (PLASMA MEMBRANE INTRINSIC PROTEIN 1;3); water channel | chr1:225986-227176 REVERSE	AT2G45960.3	AT2G45960.3	115	2e-26	| Symbols: TMP-A, ATHH2, PIP1;2, PIP1B | PIP1B (plasma membrane intrinsic protein 1;2) | chr2:18917523-18918817 FORWARD
cn2319	1.12354	1.59595	1.24267	1.14782	1.50751	2.60378	2.26845	plasma membrane intrinsic protein PIP	IIIa. Membrane transport	transport.Major Intrinsic Proteins.PIP	34.19.1	weakly similar to ( 102)AT1G01620| Symbols: PIP1;3, PIP1C, TMP-B | PIP1C (PLASMA MEMBRANE INTRINSIC PROTEIN 1;3) | chr1:225986-226960 REVERSEweakly similar to ( 101)PIP11_VICFAweakly similar to ( 118)UniRef90_Q08451cluster: probable aquaporin pip-type pt	cn2319	gi|17940738|gb|AAL49748.1|AF452010_1	AAL49748	121	6e-26	channel-like protein [Petunia x hybrida]	gi|115291793|gb|ABI93215.1|	ABI93215	119	2e-25	water channel protein [Nicotiana tabacum]	gi|2385378|emb|CAA04750.1|	CAA04750	119	2e-25	aquaporin 1 [Nicotiana tabacum] aquaporin 1 [Nicotiana tabacum]	gi|2114048|dbj|BAA20075.1|	BAA20075	118	4e-25	water channel protein [Nicotiana excelsior]	gi|586102|sp|Q08451.1|PIP1_SOLLC	Q08451	118	5e-25	RecName: Full=Probable aquaporin PIP-type pTOM75; AltName: Full=Ripening-associated membrane protein; Short=RAMP tomato ripening associated membrane protein [Solanum lycopersicum]	cn2319	AT1G01620.1	AT1G01620.1	102	3e-22	| Symbols: PIP1;3, PIP1C, TMP-B | PIP1C (PLASMA MEMBRANE INTRINSIC PROTEIN 1;3); water channel | chr1:225986-227176 REVERSE	AT3G61430.2	AT3G61430.2	101	5e-22	| Symbols: ATPIP1, PIP1, PIP1;1, PIP1A | PIP1A (PLASMA MEMBRANE INTRINSIC PROTEIN 1A) | chr3:22744632-22746088 FORWARD
cn234	0.439048	1.05433	0.507839	1.02944	0.858124	0.473627	0.460081	plasma membrane intrinsic protein PIP	IIIa. Membrane transport	transport.Major Intrinsic Proteins.PIP	34.19.1	weakly similar to ( 162)AT4G35100| Symbols: PIP3A, PIP2;7, SIMIP, PIP3 | PIP3 (PLASMA MEMBRANE INTRINSIC PROTEIN 3); water channel | chr4:16708677-16709963 FORWARDweakly similar to ( 159)PIP26_ORYSAweakly similar to ( 170)UniRef90_Q307Z2cluster: major in	cn234	gi|5327263|emb|CAB46351.1|	CAB46351	170	2e-40	major intrinsic protein 2 [Solanum tuberosum]	gi|78191436|gb|ABB29939.1|	ABB29939	170	2e-40	major intrinsic protein 2-like [Solanum tuberosum]	gi|171190268|gb|ACB42440.1|	ACB42440	167	1e-39	aquaporin PIP2;3 [Gossypium hirsutum]	gi|104391599|gb|ABB13430.2|	ABB13430	167	2e-39	plasma membrane intrinsic protein [Olea europaea]	gi|171190270|gb|ACB42441.1|	ACB42441	166	3e-39	aquaporin PIP2;4 [Gossypium hirsutum]	cn234	AT4G35100.1	AT4G35100.1	162	4e-40	| Symbols: PIP3A, PIP2;7, SIMIP, PIP3 | PIP3 (PLASMA MEMBRANE INTRINSIC PROTEIN 3); water channel | chr4:16708677-16709963 FORWARD	AT2G16850.1	AT2G16850.1	161	6e-40	| Symbols: PIP3B, PIP2;8 | PIP2;8/PIP3B (plasma membrane intrinsic protein 2;8); water channel | chr2:7308729-7310262 FORWARD
cn2351	0.879316	1.02384	1.0593	1.2412	1.168	0.849997	0.684819	ATP synthase protein I -related	IIIa. Membrane transport	protein.synthesis.elongation	29.2.4	moderately similar to ( 315)AT2G31040| Symbols: | ATP synthase protein I -related | chr2:13216171-13218089 REVERSEweakly similar to ( 117)EF1A_VICFAmoderately similar to ( 355)UniRef90_A7PJH4cluster: chromosome chr12 scaffold_18, whole genome shotgun se	cn2351	gi|157344494|emb|CAO69877.1|	CAO69877	355	1e-101	unnamed protein product [Vitis vinifera]	gi|147770695|emb|CAN77926.1|	CAN77926	355	1e-101	hypothetical protein [Vitis vinifera]	gi|223532043|gb|EEF33853.1|	EEF33853	343	2e-97	conserved hypothetical protein [Ricinus communis]	gi|118489593|gb|ABK96598.1|	ABK96598	328	1e-92	unknown [Populus trichocarpa x Populus deltoides]	gi|21593011|gb|AAM64960.1|	AAM64960	317	4e-87	unknown [Arabidopsis thaliana]	cn2351	AT2G31040.1	AT2G31040.1	315	9e-89	| Symbols: | ATP synthase protein I -related | chr2:13216171-13218089 REVERSE	AT5G60390.3	AT5G60390.3	116	2e-26	| Symbols: | elongation factor 1-alpha / EF-1-alpha | chr5:24306452-24307901 FORWARD
cn236	0.401448	0.990915	0.707735	0.986405	0.801015	0.377019	0.382215	plasma membrane intrinsic protein PIP	IIIa. Membrane transport	transport.Major Intrinsic Proteins.PIP	34.19.1	moderately similar to ( 283)AT2G37170| Symbols: PIP2;2, PIP2B | PIP2B (plasma membrane intrinsic protein 2;2); water channel | chr2:15620703-15621870 REVERSEmoderately similar to ( 286)PIP21_ORYSAmoderately similar to ( 298)UniRef90_Q38PG7cluster: plasma	cn236	gi|82659447|gb|ABB88840.1|	ABB88840	300	5e-80	aquaporin [Stevia rebaudiana]	gi|104391599|gb|ABB13430.2|	ABB13430	298	2e-79	plasma membrane intrinsic protein [Olea europaea]	gi|1402833|gb|AAB67868.1|	AAB67868	298	3e-79	plasma membrane major intrinsic protein 1 [Beta vulgaris]	gi|223530178|gb|EEF32087.1|	EEF32087	297	3e-79	Aquaporin PIP2.1, putative [Ricinus communis]	gi|85822145|gb|ABC84558.1|	ABC84558	297	4e-79	aquaporin PIP2 [Vitis vinifera] unnamed protein product [Vitis vinifera]	cn236	AT2G37170.1	AT2G37170.1	283	7e-77	| Symbols: PIP2;2, PIP2B | PIP2B (plasma membrane intrinsic protein 2;2); water channel | chr2:15620703-15621870 REVERSE	AT5G60660.1	AT5G60660.1	282	9e-77	| Symbols: PIP2F, PIP2;4 | PIP2;4/PIP2F (plasma membrane intrinsic protein 2;4); water channel | chr5:24392899-24394165 REVERSE
cn2400	0.330082	1.03392	1.65826	0.54769	0.75001	0.315358	0.575796	phosphate/phosphoenolpyruvate translocator	IIIa. Membrane transport	transport.metabolite transporters at the envelope membrane	34.8	very weakly similar to (86.7)TPT_SOLTUvery weakly similar to (86.7)UniRef90_P29463cluster: triose phosphate/phosphate translocator, chloroplast precursor; n=2; solanaceae|rep: triose phosphate/phosphate translocator, chloroplast precursor - solanum tuber	cn2400	gi|403023|emb|CAA52979.1|	CAA52979	105	2e-21	phosphate translocator [Nicotiana tabacum]	gi|231903|sp|P29463.1|TPT_SOLTU	P29463	87	1e-15	RecName: Full=Triose phosphate/phosphate translocator, chloroplastic; Short=cTPT; AltName: Full=E29; Flags: Precursor triose phosphate translocator [Solanum tuberosum]	gi|157358711|emb|CAO66396.1|	CAO66396	82	3e-14	unnamed protein product [Vitis vinifera]	gi|147834373|emb|CAN65381.1|	CAN65381	82	3e-14	hypothetical protein [Vitis vinifera]	gi|9295273|gb|AAF86906.1|AF223358_1	AAF86906	73	1e-11	triose phosphate/phosphate translocator precursor [Mesembryanthemum crystallinum]	cn2400	AT5G46110.4	AT5G46110.4	70	7e-13	| Symbols: TPT, APE2 | APE2 (ACCLIMATION OF PHOTOSYNTHESIS TO ENVIRONMENT) | chr5:18714833-18717450 FORWARD	AT5G46110.3	AT5G46110.3	70	7e-13	| Symbols: TPT, APE2 | APE2 (ACCLIMATION OF PHOTOSYNTHESIS TO ENVIRONMENT); triose-phosphate transmembrane transporter | chr5:18714833-18717439 FORWARD
cn2402	0.972499	0.744859	0.620574	0.972851	0.909323	1.12212	1.15344	phosphate/phosphoenolpyruvate translocator	IIIa. Membrane transport	not assigned.unknown	35.2	no original description	cn2402	gi|403023|emb|CAA52979.1|	CAA52979	84	1e-31	phosphate translocator [Nicotiana tabacum]	gi|231903|sp|P29463.1|TPT_SOLTU	P29463	72	9e-20	RecName: Full=Triose phosphate/phosphate translocator, chloroplastic; Short=cTPT; AltName: Full=E29; Flags: Precursor triose phosphate translocator [Solanum tuberosum]	gi|147834373|emb|CAN65381.1|	CAN65381	61	9e-16	hypothetical protein [Vitis vinifera]	gi|157358711|emb|CAO66396.1|	CAO66396	61	9e-16	unnamed protein product [Vitis vinifera]	gi|223549327|gb|EEF50815.1|	EEF50815	60	7e-14	Triose phosphate/phosphate translocator, chloroplast precursor, putative [Ricinus communis]	cn2402	AT5G46110.4	AT5G46110.4	50	1e-11	| Symbols: TPT, APE2 | APE2 (ACCLIMATION OF PHOTOSYNTHESIS TO ENVIRONMENT) | chr5:18714833-18717450 FORWARD	AT5G46110.1	AT5G46110.1	50	1e-11	| Symbols: TPT, APE2 | APE2 (ACCLIMATION OF PHOTOSYNTHESIS TO ENVIRONMENT); antiporter/ triose-phosphate transmembrane transporter | chr5:18714833-18717439 FORWARD
cn2500	0.402523	1.40928	0.852239	0.910177	0.447538	0.661659	0.726957	vacuolar proton-ATPase subunit-like protein	IIIa. Membrane transport	transport.p- and v-ATPases.H+-transporting two-sector ATPase	34.1.01	very weakly similar to (80.1)AT1G78900| Symbols: VHA-A | VHA-A; ATP binding / hydrogen ion transporting ATP synthase, rotational mechanism | chr1:29665356-29669468 FORWARDvery weakly similar to (81.6)VATA_DAUCAvery weakly similar to (80.1)UniRef90_O23654	cn2500	gi|27883932|gb|AAO23980.1|	AAO23980	88	3e-20	vacuolar H+-ATPase A1 subunit isoform; V-ATPase A1 subunit isoform [Lycopersicon esculentum]	gi|27884018|gb|AAO23981.1|	AAO23981	87	8e-20	vacuolar H+-ATPase A2 subunit isoform; V-ATPase A2 subunit isoform [Lycopersicon esculentum]	gi|137460|sp|P09469.1|VATA_DAUCA	P09469	82	2e-18	RecName: Full=V-type proton ATPase catalytic subunit A; Short=V-ATPase subunit A; AltName: Full=Vacuolar proton pump subunit alpha; AltName: Full=V-ATPase 69 kDa subunit 70kD vacuolar H+-ATPase [Daucus carota]	gi|401322|sp|P31405.1|VATA_GOSHI	P31405	81	4e-18	RecName: Full=V-type proton ATPase catalytic subunit A; Short=V-ATPase subunit A; AltName: Full=Vacuolar proton pump subunit alpha; AltName: Full=V-ATPase 69 kDa subunit vacuolar H+-ATPase catalytic subunit	gi|157351469|emb|CAO41694.1|	CAO41694	83	6e-18	unnamed protein product [Vitis vinifera]	cn2500	AT1G78900.2	AT1G78900.2	80	5e-19	| Symbols: VHA-A | VHA-A; ATP binding / hydrogen ion transporting ATP synthase, rotational mechanism | chr1:29665356-29669468 FORWARD	AT1G78900.1	AT1G78900.1	80	5e-19	| Symbols: VHA-A | VHA-A; ATP binding / hydrogen ion transporting ATP synthase, rotational mechanism | chr1:29665356-29669468 FORWARD
cn2511	0.317644	3.64913	3.42884	1.17902	1.00493	0.248223	0.210534	vacuolar proton-ATPase subunit-like protein	IIIa. Membrane transport	transport.p- and v-ATPases.H+-transporting two-sector ATPase	34.1.01	moderately similar to ( 212)AT1G78900| Symbols: VHA-A | VHA-A; ATP binding / hydrogen ion transporting ATP synthase, rotational mechanism | chr1:29665356-29669468 FORWARDmoderately similar to ( 218)VATA_GOSHImoderately similar to ( 214)UniRef90_A5BYV7clu	cn2511	gi|27883932|gb|AAO23980.1|	AAO23980	227	7e-58	vacuolar H+-ATPase A1 subunit isoform; V-ATPase A1 subunit isoform [Lycopersicon esculentum]	gi|27884018|gb|AAO23981.1|	AAO23981	224	6e-57	vacuolar H+-ATPase A2 subunit isoform; V-ATPase A2 subunit isoform [Lycopersicon esculentum]	gi|137460|sp|P09469.1|VATA_DAUCA	P09469	218	3e-55	RecName: Full=V-type proton ATPase catalytic subunit A; Short=V-ATPase subunit A; AltName: Full=Vacuolar proton pump subunit alpha; AltName: Full=V-ATPase 69 kDa subunit 70kD vacuolar H+-ATPase [Daucus carota]	gi|401322|sp|P31405.1|VATA_GOSHI	P31405	218	3e-55	RecName: Full=V-type proton ATPase catalytic subunit A; Short=V-ATPase subunit A; AltName: Full=Vacuolar proton pump subunit alpha; AltName: Full=V-ATPase 69 kDa subunit vacuolar H+-ATPase catalytic subunit	gi|157351469|emb|CAO41694.1|	CAO41694	218	3e-55	unnamed protein product [Vitis vinifera]	cn2511	AT1G78900.2	AT1G78900.2	212	2e-55	| Symbols: VHA-A | VHA-A; ATP binding / hydrogen ion transporting ATP synthase, rotational mechanism | chr1:29665356-29669468 FORWARD	AT1G78900.1	AT1G78900.1	212	2e-55	| Symbols: VHA-A | VHA-A; ATP binding / hydrogen ion transporting ATP synthase, rotational mechanism | chr1:29665356-29669468 FORWARD
cn2537	1.02436	1.13253	0.577865	1.10283	0.70206	0.6814	0.617865	vacuolar proton-ATPase subunit-like protein	IIIa. Membrane transport	not assigned.unknown	35.2	no original description	cn2537	gi|27884018|gb|AAO23981.1|	AAO23981	81	3e-14	vacuolar H+-ATPase A2 subunit isoform; V-ATPase A2 subunit isoform [Lycopersicon esculentum]	gi|27883932|gb|AAO23980.1|	AAO23980	81	3e-14	vacuolar H+-ATPase A1 subunit isoform; V-ATPase A1 subunit isoform [Lycopersicon esculentum]	gi|157351469|emb|CAO41694.1|	CAO41694	77	4e-13	unnamed protein product [Vitis vinifera]	gi|223547227|gb|EEF48722.1|	EEF48722	76	8e-13	ATP synthase alpha subunit vacuolar, putative [Ricinus communis]	gi|224109966|ref|XP_002315371.1|	XP_002315371	76	8e-13	predicted protein [Populus trichocarpa] predicted protein [Populus trichocarpa]	cn2537	AT1G78900.2	AT1G78900.2	74	2e-14	| Symbols: VHA-A | VHA-A; ATP binding / hydrogen ion transporting ATP synthase, rotational mechanism | chr1:29665356-29669468 FORWARD	AT1G78900.1	AT1G78900.1	74	2e-14	| Symbols: VHA-A | VHA-A; ATP binding / hydrogen ion transporting ATP synthase, rotational mechanism | chr1:29665356-29669468 FORWARD
cn255	2.40054	1.42922	0.848742	1.83617	1.2864	1.74729	0.951599	sugar transporter	IIIa. Membrane transport	not assigned.unknown	35.2	no original description	cn255	gi|157336363|emb|CAO71048.1|	CAO71048	77	1e-25	unnamed protein product [Vitis vinifera]	gi|224110524|ref|XP_002315546.1|	XP_002315546	73	4e-24	predicted protein [Populus trichocarpa] predicted protein [Populus trichocarpa]	gi|18419741|ref|NP_568367.1|	NP_568367	73	3e-22	sugar transporter, putative [Arabidopsis thaliana] RecName: Full=Sugar transporter ERD6-like 16 AT5g18840/F17K4_90 [Arabidopsis thaliana] At5g18840/F17K4_90 [Arabidopsis thaliana]	gi|21592787|gb|AAM64736.1|	AAM64736	73	3e-22	sugar transporter-like protein [Arabidopsis thaliana]	gi|77552245|gb|ABA95042.1|	ABA95042	68	4e-21	Sugar transporter family protein, expressed [Oryza sativa (japonica cultivar-group)]	cn255	AT5G18840.1	AT5G18840.1	73	2e-24	| Symbols: | sugar transporter, putative | chr5:6282956-6286401 FORWARD	AT2G48020.1	AT2G48020.1	68	8e-22	| Symbols: | sugar transporter, putative | chr2:19651511-19654077 FORWARD
cn2875	1.00023	0.833854	0.972925	0.867533	1.02002	0.636387	0.733559	vacuolar proton-ATPase subunit-like protein	IIIa. Membrane transport	transport.p- and v-ATPases.H+-transporting two-sector ATPase	34.1.01	weakly similar to ( 121)AT3G01390| Symbols: AVMA10, VMA10 | VMA10 (VACUOLAR MEMBRANE ATPASE 10) | chr3:150272-150929 REVERSEweakly similar to ( 150)VATG1_TOBACweakly similar to ( 150)UniRef90_O82702cluster: vacuolar atp synthase subunit g 1; n=3; solanac	cn2875	gi|12585428|sp|O82702.1|VATG1_TOBAC	O82702	150	1e-34	RecName: Full=V-type proton ATPase subunit G 1; Short=V-ATPase subunit G 1; AltName: Full=Vacuolar proton pump subunit G 1 G subunit of Vacuolar-type H+-ATPase [Nicotiana tabacum]	gi|12585429|sp|O82703.1|VATG2_TOBAC	O82703	149	2e-34	RecName: Full=V-type proton ATPase subunit G 2; Short=V-ATPase subunit G 2; AltName: Full=Vacuolar proton pump subunit G 2 vag2 [Nicotiana tabacum]	gi|58578266|emb|CAI48069.1|	CAI48069	149	2e-34	ATPase [Capsicum chinense]	gi|82621172|gb|ABB86274.1|	ABB86274	145	3e-33	ATPase-like [Solanum tuberosum]	gi|224113019|ref|XP_002316363.1|	XP_002316363	130	7e-29	predicted protein [Populus trichocarpa] predicted protein [Populus trichocarpa]	cn2875	AT3G01390.2	AT3G01390.2	121	3e-28	| Symbols: AVMA10, VMA10 | VMA10 (VACUOLAR MEMBRANE ATPASE 10) | chr3:150272-150929 REVERSE	AT3G01390.1	AT3G01390.1	121	3e-28	| Symbols: AVMA10, VMA10 | VMA10 (VACUOLAR MEMBRANE ATPASE 10) | chr3:150272-150929 REVERSE
cn2886	0.643613	1.09795	0.83278	1.01299	0.770593	0.761683	0.751917	oligopeptide transporter	IIIa. Membrane transport	transport.peptides and oligopeptides	34.13	moderately similar to ( 338)AT5G24380| Symbols: ATYSL2, YSL2 | YSL2 (YELLOW STRIPE LIKE 2); oligopeptide transporter | chr5:8324101-8326528 FORWARDmoderately similar to ( 356)UniRef90_A7QEY5cluster: chromosome chr16 scaffold_86, whole genome shotgun sequ	cn2886	gi|224121000|ref|XP_002318472.1|	XP_002318472	360	1e-97	oligopeptide transporter OPT family [Populus trichocarpa] oligopeptide transporter OPT family [Populus trichocarpa]	gi|223545216|gb|EEF46725.1|	EEF46725	356	2e-96	oligopeptide transporter, putative [Ricinus communis]	gi|157355226|emb|CAO48602.1|	CAO48602	356	2e-96	unnamed protein product [Vitis vinifera]	gi|147765903|emb|CAN77891.1|	CAN77891	356	2e-96	hypothetical protein [Vitis vinifera]	gi|126567465|dbj|BAF48331.1|	BAF48331	351	5e-95	putative yellow stripe-like protein [Nicotiana tabacum]	cn2886	AT5G24380.1	AT5G24380.1	338	4e-93	| Symbols: ATYSL2, YSL2 | YSL2 (YELLOW STRIPE LIKE 2); oligopeptide transporter | chr5:8324101-8326528 FORWARD	AT5G53550.1	AT5G53550.1	336	1e-92	| Symbols: YSL3 | YSL3 (YELLOW STRIPE LIKE 3); oligopeptide transporter | chr5:21773307-21776002 FORWARD
cn2926	1.10169	0.865977	0.919297	0.88856	1.22167	1.30097	1.46413	ATP synthase 24 kDa subunit	IIIa. Membrane transport	mitochondrial electron transport / ATP synthesis.F1-ATPase	9.09	moderately similar to ( 258)AT2G21870| Symbols: | Identical to Probable ATP synthase 24 kDa subunit, mitochondrial precursor [Arabidopsis Thaliana] (GB:Q9SJ12;GB:Q8LBN3); similar to unnamed protein product [Vitis vinifera] (GB:CAO71749.1) | chr2:9327536	cn2926	gi|224093896|ref|XP_002310038.1|	XP_002310038	268	1e-82	predicted protein [Populus trichocarpa] predicted protein [Populus trichocarpa]	gi|118484162|gb|ABK93963.1|	ABK93963	267	2e-82	unknown [Populus trichocarpa]	gi|224081262|ref|XP_002306357.1|	XP_002306357	254	2e-78	predicted protein [Populus trichocarpa] predicted protein [Populus trichocarpa]	gi|217071378|gb|ACJ84049.1|	ACJ84049	253	1e-77	unknown [Medicago truncatula]	gi|157345021|emb|CAO71749.1|	CAO71749	276	3e-72	unnamed protein product [Vitis vinifera]	cn2926	AT2G21870.1	AT2G21870.1	258	4e-69	| Symbols: | Identical to Probable ATP synthase 24 kDa subunit, mitochondrial precursor [Arabidopsis Thaliana] (GB:Q9SJ12;GB:Q8LBN3); similar to unnamed protein product [Vitis vinifera] (GB:CAO71749.1) | chr2:9327536-9329698 REVERSE	AT2G21870.2	AT2G21870.2	258	4e-69	| Symbols: | Identical to Probable ATP synthase 24 kDa subunit, mitochondrial precursor [Arabidopsis Thaliana] (GB:Q9SJ12;GB:Q8LBN3); similar to unnamed protein product [Vitis vinifera] (GB:CAO71749.1); similar to hypothetical protein [Vitis vinifera] (GB
cn3003	0.364753	1.38525	0.875998	0.707647	0.547542	0.246802	0.348765	mitochondrial phosphate carrier protein	IIIa. Membrane transport	transport.metabolite transporters at the mitochondrial membrane	34.9	moderately similar to ( 220)AT5G14040| Symbols: | mitochondrial phosphate transporter | chr5:4531061-4532967 REVERSEmoderately similar to ( 237)UniRef90_A7PA15cluster: chromosome chr14 scaffold_9, whole genome shotgun sequence; n=1; vitis vinifera|rep:	cn3003	gi|224060325|ref|XP_002300143.1|	XP_002300143	238	3e-61	mitochondrial phosphate carrier protein [Populus trichocarpa] mitochondrial phosphate carrier protein [Populus trichocarpa]	gi|157341176|emb|CAO49083.1|	CAO49083	237	6e-61	unnamed protein product [Vitis vinifera]	gi|215276017|gb|ACJ65020.1|	ACJ65020	236	1e-60	mitochondrial substrate carrier [Populus trichocarpa]	gi|223547870|gb|EEF49362.1|	EEF49362	236	1e-60	mitochondrial phosphate carrier protein, putative [Ricinus communis]	gi|147865587|emb|CAN81559.1|	CAN81559	231	3e-59	hypothetical protein [Vitis vinifera] unnamed protein product [Vitis vinifera]	cn3003	AT5G14040.1	AT5G14040.1	220	5e-58	| Symbols: | mitochondrial phosphate transporter | chr5:4531061-4532967 REVERSE	AT3G48850.1	AT3G48850.1	178	2e-45	| Symbols: | mitochondrial phosphate transporter, putative | chr3:18125744-18127405 REVERSE
cn3004	0.224712	2.22464	0.354033	0.738709	0.689598	0.205569	0.278281	mitochondrial phosphate carrier protein	IIIa. Membrane transport	transport.metabolite transporters at the mitochondrial membrane	34.9	moderately similar to ( 227)AT5G14040| Symbols: | mitochondrial phosphate transporter | chr5:4531061-4532967 REVERSEmoderately similar to ( 238)UniRef90_A7PA15cluster: chromosome chr14 scaffold_9, whole genome shotgun sequence; n=1; vitis vinifera|rep:	cn3004	gi|223547870|gb|EEF49362.1|	EEF49362	239	2e-61	mitochondrial phosphate carrier protein, putative [Ricinus communis]	gi|157341176|emb|CAO49083.1|	CAO49083	238	4e-61	unnamed protein product [Vitis vinifera]	gi|224060325|ref|XP_002300143.1|	XP_002300143	236	1e-60	mitochondrial phosphate carrier protein [Populus trichocarpa] mitochondrial phosphate carrier protein [Populus trichocarpa]	gi|215276017|gb|ACJ65020.1|	ACJ65020	234	4e-60	mitochondrial substrate carrier [Populus trichocarpa]	gi|158564572|gb|ABW74474.1|	ABW74474	229	1e-58	mitochondrial phosphate transporter [Paeonia suffruticosa]	cn3004	AT5G14040.1	AT5G14040.1	227	5e-60	| Symbols: | mitochondrial phosphate transporter | chr5:4531061-4532967 REVERSE	AT3G48850.1	AT3G48850.1	182	2e-46	| Symbols: | mitochondrial phosphate transporter, putative | chr3:18125744-18127405 REVERSE
cn3005	0.365769	0.523189	0.763282	1.06292	0.540478	0.81371	0.76554	mitochondrial phosphate carrier protein	IIIa. Membrane transport	transport.metabolite transporters at the mitochondrial membrane	34.9	very weakly similar to (96.3)AT5G14040| Symbols: | mitochondrial phosphate transporter | chr5:4531061-4532967 REVERSEweakly similar to ( 103)UniRef90_A5BWH9cluster: putative uncharacterized protein; n=1; vitis vinifera|rep: putative uncharacterized prot	cn3005	gi|116787308|gb|ABK24457.1|	ABK24457	99	2e-19	unknown [Picea sitchensis]	gi|158564572|gb|ABW74474.1|	ABW74474	105	3e-21	mitochondrial phosphate transporter [Paeonia suffruticosa]	gi|147865587|emb|CAN81559.1|	CAN81559	103	9e-21	hypothetical protein [Vitis vinifera] unnamed protein product [Vitis vinifera]	gi|223547870|gb|EEF49362.1|	EEF49362	102	3e-20	mitochondrial phosphate carrier protein, putative [Ricinus communis]	gi|157341176|emb|CAO49083.1|	CAO49083	100	6e-20	unnamed protein product [Vitis vinifera]	cn3005	AT5G14040.1	AT5G14040.1	96	1e-20	| Symbols: | mitochondrial phosphate transporter | chr5:4531061-4532967 REVERSE
cn3007	0.56283	0.957673	0.687268	0.999858	0.990384	0.553655	0.553734	mitochondrial phosphate carrier protein	IIIa. Membrane transport	transport.metabolite transporters at the mitochondrial membrane	34.9	moderately similar to ( 324)AT5G14040| Symbols: | mitochondrial phosphate transporter | chr5:4531061-4532967 REVERSEmoderately similar to ( 334)UniRef90_A7PA15cluster: chromosome chr14 scaffold_9, whole genome shotgun sequence; n=1; vitis vinifera|rep:	cn3007	gi|224060325|ref|XP_002300143.1|	XP_002300143	335	1e-148	mitochondrial phosphate carrier protein [Populus trichocarpa] mitochondrial phosphate carrier protein [Populus trichocarpa]	gi|215276017|gb|ACJ65020.1|	ACJ65020	335	1e-148	mitochondrial substrate carrier [Populus trichocarpa]	gi|223547870|gb|EEF49362.1|	EEF49362	336	1e-147	mitochondrial phosphate carrier protein, putative [Ricinus communis]	gi|157341176|emb|CAO49083.1|	CAO49083	334	1e-145	unnamed protein product [Vitis vinifera]	gi|3318611|dbj|BAA31582.1|	BAA31582	335	1e-144	mitochondrial phosphate transporter [Glycine max]	cn3007	AT5G14040.1	AT5G14040.1	324	1e-140	| Symbols: | mitochondrial phosphate transporter | chr5:4531061-4532967 REVERSE	AT3G48850.1	AT3G48850.1	302	1e-123	| Symbols: | mitochondrial phosphate transporter, putative | chr3:18125744-18127405 REVERSE
cn3008	0.634041	2.8014	1.26509	0.948397	0.636337	1.02949	1.08551	mitochondrial phosphate carrier protein	IIIa. Membrane transport	transport.metabolite transporters at the mitochondrial membrane	34.9	weakly similar to ( 147)AT5G14040| Symbols: | mitochondrial phosphate transporter | chr5:4531061-4532967 REVERSEweakly similar to ( 160)UniRef90_A7PA15cluster: chromosome chr14 scaffold_9, whole genome shotgun sequence; n=1; vitis vinifera|rep: chromoso	cn3008	gi|224060325|ref|XP_002300143.1|	XP_002300143	153	7e-40	mitochondrial phosphate carrier protein [Populus trichocarpa] mitochondrial phosphate carrier protein [Populus trichocarpa]	gi|223547870|gb|EEF49362.1|	EEF49362	159	2e-39	mitochondrial phosphate carrier protein, putative [Ricinus communis]	gi|215276017|gb|ACJ65020.1|	ACJ65020	153	3e-39	mitochondrial substrate carrier [Populus trichocarpa]	gi|157341176|emb|CAO49083.1|	CAO49083	160	5e-39	unnamed protein product [Vitis vinifera]	gi|116787308|gb|ABK24457.1|	ABK24457	150	7e-38	unknown [Picea sitchensis]	cn3008	AT5G14040.1	AT5G14040.1	147	2e-37	| Symbols: | mitochondrial phosphate transporter | chr5:4531061-4532967 REVERSE	AT3G48850.1	AT3G48850.1	114	5e-26	| Symbols: | mitochondrial phosphate transporter, putative | chr3:18125744-18127405 REVERSE
cn3099	1.07814	0.670917	0.65658	0.489757	0.775466	0.698749	1.42673	porin/voltage-dependent anion-selective channel protein	IIIa. Membrane transport	transport.sugars	34.2	moderately similar to ( 231)AT3G01280| Symbols: | porin, putative | chr3:85761-87619 FORWARDmoderately similar to ( 319)VDAC2_SOLTUmoderately similar to ( 319)UniRef90_P42056cluster: 36 kda outer mitochondrial membrane protein porin; n=1; solanum tubero	cn3099	gi|1172556|sp|P42056.2|VDAC2_SOLTU	P42056	319	1e-139	RecName: Full=Mitochondrial outer membrane protein porin of 36 kDa; AltName: Full=Voltage-dependent anion-selective channel protein; Short=VDAC; AltName: Full=POM 36 36kDA porin II [Solanum tuberosum]	gi|515358|emb|CAA56601.1|	CAA56601	317	1e-139	36kDa porin I [Solanum tuberosum]	gi|161788874|dbj|BAF95071.1|	BAF95071	311	1e-138	voltage-dependent anion channel [Nicotiana tabacum]	gi|157350923|emb|CAO41038.1|	CAO41038	294	1e-126	unnamed protein product [Vitis vinifera]	gi|224102515|ref|XP_002312708.1|	XP_002312708	275	1e-124	porin/voltage-dependent anion-selective channel protein [Populus trichocarpa] unknown [Populus trichocarpa] porin/voltage-dependent anion-selective channel protein [Populus trichocarpa]	cn3099	AT3G01280.1	AT3G01280.1	231	1e-103	| Symbols: | porin, putative | chr3:85761-87619 FORWARD	AT5G15090.1	AT5G15090.1	226	4e-99	| Symbols: | porin, putative / voltage-dependent anion-selective channel protein, putative | chr5:4889644-4891392 REVERSE
cn3182	1.14646	1.24868	1.03504	1.0929	0.931727	1.33094	1.2178	dicarboxylate/tricarboxylate carrier	IIIa. Membrane transport	transport.metabolite transporters at the mitochondrial membrane	34.9	moderately similar to ( 479)AT5G19760| Symbols: | dicarboxylate/tricarboxylate carrier (DTC) | chr5:6679593-6681847 REVERSEhighly similar to ( 529)UniRef90_Q3SC84cluster: oxoglutarate/malate translocator; n=5; core eudicotyledons|rep: oxoglutarate/malat	cn3182	gi|19913105|emb|CAC84545.1|	CAC84545	538	1e-151	dicarboxylate/tricarboxylate carrier [Nicotiana tabacum]	gi|10798640|emb|CAC12820.1|	CAC12820	537	1e-150	mitochondrial 2-oxoglutarate/malate carrier protein [Nicotiana tabacum]	gi|19913107|emb|CAC84546.1|	CAC84546	536	1e-150	dicarboxylate/tricarboxylate carrier [Nicotiana tabacum]	gi|1486472|emb|CAA68164.1|	CAA68164	531	1e-149	oxoglutarate malate translocator [Solanum tuberosum]	gi|68449758|gb|AAY97866.1|	AAY97866	529	1e-148	oxoglutarate/malate translocator [Lycopersicon esculentum]	cn3182	AT5G19760.1	AT5G19760.1	479	1e-135	| Symbols: | dicarboxylate/tricarboxylate carrier (DTC) | chr5:6679593-6681847 REVERSE	AT4G24570.1	AT4G24570.1	175	6e-44	| Symbols: | mitochondrial substrate carrier family protein | chr4:12686556-12687497 FORWARD
cn3183	0.819712	1.0059	1.07105	0.998519	0.932532	1.00894	1.01044	oxoglutarate/malate translocator	IIIa. Membrane transport	transport.metabolite transporters at the mitochondrial membrane	34.9	very weakly similar to (80.9)AT5G19760| Symbols: | dicarboxylate/tricarboxylate carrier (DTC) | chr5:6679593-6681847 REVERSEvery weakly similar to (92.4)UniRef90_Q3SC84cluster: oxoglutarate/malate translocator; n=5; core eudicotyledons|rep: oxoglutarate	cn3183	gi|68449758|gb|AAY97866.1|	AAY97866	92	6e-35	oxoglutarate/malate translocator [Lycopersicon esculentum]	gi|1486472|emb|CAA68164.1|	CAA68164	92	2e-34	oxoglutarate malate translocator [Solanum tuberosum]	gi|10798640|emb|CAC12820.1|	CAC12820	87	4e-34	mitochondrial 2-oxoglutarate/malate carrier protein [Nicotiana tabacum]	gi|19913105|emb|CAC84545.1|	CAC84545	87	4e-34	dicarboxylate/tricarboxylate carrier [Nicotiana tabacum]	gi|19913107|emb|CAC84546.1|	CAC84546	87	4e-34	dicarboxylate/tricarboxylate carrier [Nicotiana tabacum]	cn3183	AT5G19760.1	AT5G19760.1	81	4e-31	| Symbols: | dicarboxylate/tricarboxylate carrier (DTC) | chr5:6679593-6681847 REVERSE
cn3226	0.851224	0.98972	1.10214	1.3035	1.03992	1.21223	0.929977	Multidrug resistance efflux transporter	IIIa. Membrane transport	not assigned.unknown	35.2	weakly similar to ( 122)AT1G30845| Symbols: | similar to unnamed protein product [Vitis vinifera] (GB:CAO61037.1); contains domain Multidrug resistance efflux transporter EmrE (SSF103481) | chr1:10979837-10980408 FORWARDweakly similar to ( 145)UniRef90_	cn3226	gi|157335207|emb|CAO61037.1|	CAO61037	145	2e-33	unnamed protein product [Vitis vinifera]	gi|224082958|ref|XP_002306907.1|	XP_002306907	144	4e-33	predicted protein [Populus trichocarpa] predicted protein [Populus trichocarpa]	gi|195622376|gb|ACG33018.1|	ACG33018	139	1e-31	cell growth defect factor 2 [Zea mays]	gi|195610364|gb|ACG27012.1|	ACG27012	137	5e-31	cell growth defect factor 2 [Zea mays]	gi|223551192|gb|EEF52678.1|	EEF52678	134	4e-30	conserved hypothetical protein [Ricinus communis]	cn3226	AT1G30845.1	AT1G30845.1	122	2e-28	| Symbols: | similar to unnamed protein product [Vitis vinifera] (GB:CAO61037.1); contains domain Multidrug resistance efflux transporter EmrE (SSF103481) | chr1:10979837-10980408 FORWARD
cn3237	0.875143	0.923153	1.17614	0.546452	0.819355	0.760384	1.39149	vacuolar-type H+-pumping pyrophosphatase	IIIa. Membrane transport	transport.p- and v-ATPases	34.1	highly similar to ( 923)AT1G15690| Symbols: ATAVP3, AVP-3, AVP1 | AVP1 (vacuolar-type H+-pumping pyrophosphatase 1) | chr1:5399110-5402180 FORWARDhighly similar to ( 940)AVP_PHAAUhighly similar to ( 940)UniRef90_P21616cluster: pyrophosphate-energized vac	cn3237	gi|1103712|emb|CAA58700.1|	CAA58700	952	0	inorganic pyrophosphatase [Nicotiana tabacum]	gi|790475|emb|CAA58699.1|	CAA58699	949	0	inorganic pyrophosphatase [Nicotiana tabacum]	gi|2653446|dbj|BAA23649.1|	BAA23649	947	0	proton pyrophosphatase [Vigna radiata]	gi|25901033|dbj|BAC41250.1|	BAC41250	944	0	vacuolar proton-inorganic pyrophosphatase [Pyrus communis]	gi|157358915|emb|CAO66803.1|	CAO66803	942	0	unnamed protein product [Vitis vinifera]	cn3237	AT1G15690.1	AT1G15690.1	923	0	| Symbols: ATAVP3, AVP-3, AVP1 | AVP1 (vacuolar-type H+-pumping pyrophosphatase 1); ATPase | chr1:5399110-5402180 FORWARD	AT1G15690.2	AT1G15690.2	675	0	| Symbols: ATAVP3, AVP-3, AVP1 | AVP1 (vacuolar-type H+-pumping pyrophosphatase 1) | chr1:5399110-5402180 FORWARD
cn3263	0.978725	0.497635	2.93044	0.656004	0.914912	1.73696	2.64779	PDR-like ABC transporter	IIIa. Membrane transport	transport.ABC transporters and multidrug resistance systems	34.16	weakly similar to ( 107)AT2G26910| Symbols: PDR4, ATPDR4 | ATPDR4/PDR4 (PLEIOTROPIC DRUG RESISTANCE 4); ATPase, coupled to transmembrane movement of substances | chr2:11488701-11494952 FORWARDweakly similar to ( 150)PDR2_NICPLweakly similar to ( 150)UniR	cn3263	gi|97180275|sp|Q2PCF1.1|PDR2_NICPL	Q2PCF1	150	1e-56	RecName: Full=Pleiotropic drug resistance protein 2; AltName: Full=NpPDR2 PDR-like ABC transporter [Nicotiana plumbaginifolia]	gi|224097670|ref|XP_002311035.1|	XP_002311035	139	7e-55	predicted protein [Populus trichocarpa] predicted protein [Populus trichocarpa]	gi|157346598|emb|CAO16667.1|	CAO16667	142	2e-52	unnamed protein product [Vitis vinifera]	gi|147855195|emb|CAN83834.1|	CAN83834	142	2e-52	hypothetical protein [Vitis vinifera]	gi|157346600|emb|CAO16669.1|	CAO16669	137	9e-51	unnamed protein product [Vitis vinifera]	cn3263	AT2G26910.1	AT2G26910.1	107	1e-39	| Symbols: PDR4, ATPDR4 | ATPDR4/PDR4 (PLEIOTROPIC DRUG RESISTANCE 4); ATPase, coupled to transmembrane movement of substances | chr2:11488701-11494952 FORWARD	AT3G16340.1	AT3G16340.1	107	2e-37	| Symbols: ATPDR1, PDR1 | ATPDR1/PDR1 (PLEIOTROPIC DRUG RESISTANCE 1); ATPase, coupled to transmembrane movement of substances | chr3:5539903-5546269 FORWARD
cn3367	1.59457	0.985938	1.27404	1.15398	1.62515	0.567152	0.491476	monosaccharide transporter	IIIa. Membrane transport	transport.sugars	34.2	highly similar to ( 612)AT3G19940| Symbols: | sugar transporter, putative | chr3:6938217-6939981 FORWARDhighly similar to ( 565)STC_RICCOhighly similar to ( 894)UniRef90_O65322cluster: putative monosaccharide transporter 1; n=1; petunia x hybrida|rep: p	cn3367	gi|3108161|gb|AAC61852.1|	AAC61852	894	0	putative monosaccharide transporter 1 [Petunia x hybrida]	gi|223540391|gb|EEF41961.1|	EEF41961	648	0	sugar transporter, putative [Ricinus communis]	gi|224096526|ref|XP_002310644.1|	XP_002310644	631	1e-179	predicted protein [Populus trichocarpa] predicted protein [Populus trichocarpa]	gi|224081338|ref|XP_002306376.1|	XP_002306376	629	1e-178	predicted protein [Populus trichocarpa] predicted protein [Populus trichocarpa]	gi|224094052|ref|XP_002310067.1|	XP_002310067	627	1e-178	predicted protein [Populus trichocarpa] predicted protein [Populus trichocarpa]	cn3367	AT3G19940.1	AT3G19940.1	612	1e-175	| Symbols: | sugar transporter, putative | chr3:6938217-6939981 FORWARD	AT5G23270.1	AT5G23270.1	587	1e-168	| Symbols: STP11 | STP11 (SUGAR TRANSPORTER 11); carbohydrate transmembrane transporter/ sugar:hydrogen ion symporter | chr5:7839135-7840877 FORWARD
cn3433	1.41919	1.15654	1.21534	0.919201	1.24846	0.912188	0.992371	proline transporter	IIIa. Membrane transport	transport.amino acids	34.3	weakly similar to ( 137)AT2G39890| Symbols: ATPROT1, ProT1 | ProT1 (PROLINE TRANSPORTER 1) | chr2:16663100-16665280 FORWARDweakly similar to ( 164)UniRef90_Q9XE48cluster: proline transporter 1; n=1; solanum lycopersicum|rep: proline transporter 1 - solan	cn3433	gi|4584848|gb|AAD25160.1|AF014808_1	AAD25160	164	1e-61	proline transporter 1 [Lycopersicon esculentum]	gi|4584852|gb|AAD25162.1|AF014810_1	AAD25162	154	2e-57	proline transporter 3 [Lycopersicon esculentum]	gi|21069018|dbj|BAB93109.1|	BAB93109	145	1e-53	betaine/proline transporter [Avicennia marina]	gi|4584850|gb|AAD25161.1|AF014809_1	AAD25161	148	4e-53	proline transporter 2 [Lycopersicon esculentum]	gi|21069020|dbj|BAB93110.1|	BAB93110	137	1e-51	betaine/proline transporter [Avicennia marina]	cn3433	AT2G39890.2	AT2G39890.2	137	6e-51	| Symbols: ATPROT1, ProT1 | ProT1 (PROLINE TRANSPORTER 1) | chr2:16663100-16665280 FORWARD	AT2G39890.1	AT2G39890.1	137	6e-51	| Symbols: ATPROT1, ProT1 | ProT1 (PROLINE TRANSPORTER 1); amino acid transmembrane transporter | chr2:16663100-16665280 FORWARD
cn3456	2.21866	0.492852	2.34922	0.460862	1.42828	2.04632	4.44021	cationic amino acid transporter	IIIa. Membrane transport	transport.amino acids	34.3	moderately similar to ( 382)AT4G21120| Symbols: CAT1 | AAT1 (CATIONIC AMINO ACID TRANSPORTER 1); cationic amino acid transmembrane transporter | chr4:11270329-11273786 FORWARDmoderately similar to ( 382)UniRef90_Q84MA5cluster: at4g21120; n=3; arabidopsis	cn3456	gi|223534054|gb|EEF35773.1|	EEF35773	396	1e-108	cationic amino acid transporter, putative [Ricinus communis]	gi|224134585|ref|XP_002321859.1|	XP_002321859	387	1e-106	cationic amino acid transporter [Populus trichocarpa] cationic amino acid transporter [Populus trichocarpa]	gi|224120180|ref|XP_002318265.1|	XP_002318265	385	1e-105	cationic amino acid transporter [Populus trichocarpa] cationic amino acid transporter [Populus trichocarpa]	gi|30685317|ref|NP_193844.2|	NP_193844	382	1e-104	AAT1 (CATIONIC AMINO ACID TRANSPORTER 1); cationic amino acid transmembrane transporter [Arabidopsis thaliana] At4g21120 [Arabidopsis thaliana] amino acid transport protein AAT1 [Arabidopsis thaliana]	gi|2911069|emb|CAA17531.1|	CAA17531	382	1e-104	amino acid transport protein AAT1 [Arabidopsis thaliana] amino acid transport protein AAT1 [Arabidopsis thaliana]	cn3456	AT4G21120.1	AT4G21120.1	382	1e-106	| Symbols: CAT1 | AAT1 (CATIONIC AMINO ACID TRANSPORTER 1); cationic amino acid transmembrane transporter | chr4:11270329-11273786 FORWARD	AT2G34960.1	AT2G34960.1	298	3e-81	| Symbols: CAT5 | CAT5 (CATIONIC AMINO ACID TRANSPORTER 5); cationic amino acid transmembrane transporter | chr2:14751254-14752963 REVERSE
cn3485	1.06449	1.10451	0.89193	1.05857	0.883193	0.51245	0.484096	hexose transporter	IIIa. Membrane transport	transport.sugars	34.2	moderately similar to ( 226)AT1G67300| Symbols: | hexose transporter, putative | chr1:25197495-25200414 REVERSEmoderately similar to ( 249)UniRef90_A7PEM3cluster: chromosome chr11 scaffold_13, whole genome shotgun sequence; n=1; vitis vinifera|rep: chro	cn3485	gi|157342788|emb|CAO65500.1|	CAO65500	249	6e-65	unnamed protein product [Vitis vinifera]	gi|27261731|gb|AAN86062.1|	AAN86062	241	3e-62	sugar transporter [Citrus unshiu]	gi|223546732|gb|EEF48230.1|	EEF48230	239	8e-62	sugar transporter, putative [Ricinus communis]	gi|224142161|ref|XP_002324427.1|	XP_002324427	237	4e-61	predicted protein [Populus trichocarpa] predicted protein [Populus trichocarpa]	gi|223544915|gb|EEF46430.1|	EEF46430	230	4e-59	sugar transporter, putative [Ricinus communis]	cn3485	AT1G67300.1	AT1G67300.1	226	9e-60	| Symbols: | hexose transporter, putative | chr1:25197495-25200414 REVERSE	AT1G79820.2	AT1G79820.2	220	5e-58	| Symbols: SGB1 | SGB1; carbohydrate transmembrane transporter/ sugar:hydrogen ion symporter | chr1:30027474-30031664 REVERSE
cn3493	0.965855	0.772568	0.865691	0.86808	1.23762	1.04182	1.20014	porin/voltage-dependent anion-selective channel protein	IIIa. Membrane transport	transport.sugars	34.2	moderately similar to ( 276)AT5G67500| Symbols: | porin, putative | chr5:26952449-26954349 FORWARDweakly similar to ( 181)VDAC2_SOLTUmoderately similar to ( 347)UniRef90_Q5CZ53cluster: pom30 protein; n=2; solanum tuberosum|rep: pom30 protein - solanum t	cn3493	gi|60279272|emb|CAA63968.1|	CAA63968	347	1e-93	pom30 [Solanum tuberosum]	gi|77999247|gb|ABB16970.1|	ABB16970	347	1e-93	POM30-like protein [Solanum tuberosum]	gi|147772866|emb|CAN75907.1|	CAN75907	326	2e-87	hypothetical protein [Vitis vinifera]	gi|224081865|ref|XP_002306507.1|	XP_002306507	314	7e-84	porin/voltage-dependent anion-selective channel protein [Populus trichocarpa] porin/voltage-dependent anion-selective channel protein [Populus trichocarpa]	gi|36957216|gb|AAQ87022.1|	AAQ87022	306	2e-81	VDAC2.1 [Lotus corniculatus var. japonicus]	cn3493	AT5G67500.1	AT5G67500.1	276	2e-74	| Symbols: | porin, putative | chr5:26952449-26954349 FORWARD	AT5G57490.1	AT5G57490.1	183	2e-46	| Symbols: | porin, putative | chr5:23301121-23302561 REVERSE
cn3538	2.00502	1.14359	0.810526	1.34393	1.13354	1.01929	0.758439	amino acid transporter	IIIa. Membrane transport	not assigned.unknown	35.2	no original description	cn3538	gi|224119332|ref|XP_002331285.1|	XP_002331285	81	1e-13	amino acid transporter [Populus trichocarpa] amino acid transporter [Populus trichocarpa]	gi|223525920|gb|EEF28328.1|	EEF28328	79	7e-13	amino acid transporter, putative [Ricinus communis]	gi|224127528|ref|XP_002329300.1|	XP_002329300	79	9e-13	amino acid transporter [Populus trichocarpa] amino acid transporter [Populus trichocarpa]	gi|157341332|emb|CAO49239.1|	CAO49239	75	1e-11	unnamed protein product [Vitis vinifera]	gi|147775690|emb|CAN67024.1|	CAN67024	75	1e-11	hypothetical protein [Vitis vinifera]	cn3538
cn3539	1.04858	1.20783	0.993969	0.933894	0.678159	0.490618	0.525347	amino acid transporter	IIIa. Membrane transport	transport.amino acids	34.3	weakly similar to ( 118)AT5G38820| Symbols: | amino acid transporter family protein | chr5:15560711-15562412 FORWARDweakly similar to ( 135)UniRef90_A7PAH1cluster: chromosome chr14 scaffold_9, whole genome shotgun sequence; n=1; vitis vinifera|rep: chro	cn3539	gi|223525920|gb|EEF28328.1|	EEF28328	136	1e-30	amino acid transporter, putative [Ricinus communis]	gi|224119332|ref|XP_002331285.1|	XP_002331285	136	1e-30	amino acid transporter [Populus trichocarpa] amino acid transporter [Populus trichocarpa]	gi|224127528|ref|XP_002329300.1|	XP_002329300	135	2e-30	amino acid transporter [Populus trichocarpa] amino acid transporter [Populus trichocarpa]	gi|157341332|emb|CAO49239.1|	CAO49239	135	3e-30	unnamed protein product [Vitis vinifera]	gi|147775690|emb|CAN67024.1|	CAN67024	135	3e-30	hypothetical protein [Vitis vinifera]	cn3539	AT5G38820.1	AT5G38820.1	118	2e-27	| Symbols: | amino acid transporter family protein | chr5:15560711-15562412 FORWARD	AT3G30390.2	AT3G30390.2	117	7e-27	| Symbols: | amino acid transporter family protein | chr3:11979591-11981306 REVERSE
cn3550	1.51699	1.81814	1.47244	1.92882	1.21967	0.958477	0.496924	oligopeptide transporter	IIIa. Membrane transport	transport.peptides and oligopeptides	34.13	weakly similar to ( 199)AT2G02040| Symbols: PTR2-B, NTR1, ATPTR2-B | ATPTR2-B (NITRATE TRANSPORTER 1); transporter | chr2:487541-489706 FORWARDmoderately similar to ( 241)UniRef90_Q9ZTX4cluster: leopt1; n=1; solanum lycopersicum|rep: leopt1 - solanum lyc	cn3550	gi|4102839|gb|AAD01600.1|	AAD01600	241	2e-62	LeOPT1 [Lycopersicon esculentum]	gi|157339093|emb|CAO42444.1|	CAO42444	228	3e-58	unnamed protein product [Vitis vinifera]	gi|223538928|gb|EEF40526.1|	EEF40526	226	1e-57	peptide transporter, putative [Ricinus communis]	gi|149900503|gb|ABR32183.1|	ABR32183	226	1e-57	peptide transporter [Hakea actites]	gi|224111386|ref|XP_002315835.1|	XP_002315835	219	9e-56	predicted protein [Populus trichocarpa] predicted protein [Populus trichocarpa]	cn3550	AT2G02040.1	AT2G02040.1	199	1e-51	| Symbols: PTR2-B, NTR1, ATPTR2-B | ATPTR2-B (NITRATE TRANSPORTER 1); transporter | chr2:487541-489706 FORWARD	AT5G01180.1	AT5G01180.1	168	3e-42	| Symbols: | proton-dependent oligopeptide transport (POT) family protein | chr5:61256-63239 REVERSE
cn3571	2.10163	2.25591	1.40056	1.61097	1.50962	1.30561	0.81045	amino acid transporter	IIIa. Membrane transport	transport.amino acids	34.3	moderately similar to ( 315)AT1G08230| Symbols: | amino acid transporter family protein | chr1:2583712-2586697 REVERSEmoderately similar to ( 365)UniRef90_A7PQK0cluster: chromosome chr6 scaffold_25, whole genome shotgun sequence; n=2; vitis vinifera|rep	cn3571	gi|157346630|emb|CAO16699.1|	CAO16699	365	1e-118	unnamed protein product [Vitis vinifera]	gi|223533178|gb|EEF34935.1|	EEF34935	365	1e-116	amino acid transporter, putative [Ricinus communis]	gi|223533177|gb|EEF34934.1|	EEF34934	360	1e-113	amino acid transporter, putative [Ricinus communis]	gi|147779359|emb|CAN70084.1|	CAN70084	348	1e-113	hypothetical protein [Vitis vinifera]	gi|224104985|ref|XP_002313644.1|	XP_002313644	363	2e-98	proline transporter [Populus trichocarpa] proline transporter [Populus trichocarpa]	cn3571	AT1G08230.2	AT1G08230.2	315	9e-99	| Symbols: | amino acid transporter family protein | chr1:2583712-2586697 REVERSE	AT5G41800.1	AT5G41800.1	238	5e-69	| Symbols: | amino acid transporter family protein | chr5:16751070-16753116 FORWARD
cn3624	0.38342	1.06158	1.97478	1.12696	1.22307	1.86548	1.65532	mitochondrial phosphate translocator	IIIa. Membrane transport	not assigned.unknown	35.2	no original description	cn3624	gi|149676201|dbj|BAF64711.1|	BAF64711	79	1e-13	mitochondrial phosphate translocator [Ipomoea tricolor] mitochondrial phosphate translocator [Ipomoea tricolor]	gi|224122152|ref|XP_002318765.1|	XP_002318765	79	2e-13	mitochondrial phosphate carrier protein [Populus trichocarpa] mitochondrial phosphate carrier protein [Populus trichocarpa]	gi|224060325|ref|XP_002300143.1|	XP_002300143	79	2e-13	mitochondrial phosphate carrier protein [Populus trichocarpa] mitochondrial phosphate carrier protein [Populus trichocarpa]	gi|215276017|gb|ACJ65020.1|	ACJ65020	79	2e-13	mitochondrial substrate carrier [Populus trichocarpa]	gi|158564588|gb|ABW74482.1|	ABW74482	79	2e-13	mitochondrial substrate carrier [Paeonia suffruticosa]	cn3624	AT5G14040.1	AT5G14040.1	76	8e-15	| Symbols: | mitochondrial phosphate transporter | chr5:4531061-4532967 REVERSE	AT3G48850.1	AT3G48850.1	70	5e-13	| Symbols: | mitochondrial phosphate transporter, putative | chr3:18125744-18127405 REVERSE
cn3642	1.00014	1.09219	1.40211	0.820246	0.946664	0.845302	1.03055	sugar transporter	IIIa. Membrane transport	transport.sugars	34.2	moderately similar to ( 237)AT1G54730| Symbols: | sugar transporter, putative | chr1:20429066-20429468 FORWARDmoderately similar to ( 237)UniRef90_Q3ECP7cluster: sugar transporter erd6-like 5; n=3; arabidopsis thaliana|rep: sugar transporter erd6-like 5	cn3642	gi|223548284|gb|EEF49775.1|	EEF49775	237	6e-68	sugar transporter, putative [Ricinus communis]	gi|30695810|ref|NP_850964.1|	NP_850964	237	2e-67	sugar transporter, putative [Arabidopsis thaliana] RecName: Full=Sugar transporter ERD6-like 5	gi|30695814|ref|NP_564665.3|	NP_564665	237	2e-67	sugar transporter, putative [Arabidopsis thaliana] Unknown protein [Arabidopsis thaliana]	gi|157359849|emb|CAO68578.1|	CAO68578	236	2e-66	unnamed protein product [Vitis vinifera]	gi|224125374|ref|XP_002319570.1|	XP_002319570	244	8e-70	predicted protein [Populus trichocarpa] predicted protein [Populus trichocarpa]	cn3642	AT1G54730.2	AT1G54730.2	237	1e-69	| Symbols: | sugar transporter, putative | chr1:20428138-20433645 FORWARD	AT1G54730.3	AT1G54730.3	237	1e-69	| Symbols: | sugar transporter, putative | chr1:20429066-20433112 FORWARD
cn3669	0.993602	0.9335	1.2422	1.11214	1.14857	1.54125	1.38585	purine transmembrane transporter	IIIa. Membrane transport	not assigned.unknown	35.2	no original description	cn3669	gi|217072486|gb|ACJ84603.1|	ACJ84603	73	1e-11	unknown [Medicago truncatula]	gi|157333766|emb|CAO17989.1|	CAO17989	70	9e-11	unnamed protein product [Vitis vinifera]	gi|157331371|emb|CAO64649.1|	CAO64649	70	9e-11	unnamed protein product [Vitis vinifera]	gi|224091763|ref|XP_002309345.1|	XP_002309345	74	5e-12	predicted protein [Populus trichocarpa] predicted protein [Populus trichocarpa]						cn3669	AT2G24220.1	AT2G24220.1	70	1e-12	ATPUP5 | ATPUP5 (Arabidopsis thaliana purine permease 5); purine transmembrane transporter | chr2:10307683-10308768 FORWARD
cn3772	1.56218	1.3528	1.45491	0.983879	1.12177	1.1333	1.15187	integral membrane transporter family protein	IIIa. Membrane transport	not assigned.unknown	35.2	no original description	cn3772	gi|224110666|ref|XP_002315595.1|	XP_002315595	84	1e-15	predicted protein [Populus trichocarpa] predicted protein [Populus trichocarpa]	gi|224102267|ref|XP_002312615.1|	XP_002312615	85	2e-15	predicted protein [Populus trichocarpa] predicted protein [Populus trichocarpa]	gi|223542803|gb|EEF44340.1|	EEF44340	80	3e-14	transporter, putative [Ricinus communis]	gi|157336817|emb|CAO71502.1|	CAO71502	80	8e-14	unnamed protein product [Vitis vinifera]	gi|147766856|emb|CAN69681.1|	CAN69681	77	4e-13	hypothetical protein [Vitis vinifera]	cn3772	AT2G33280.1	AT2G33280.1	66	6e-12	| Symbols: | integral membrane transporter family protein | chr2:14113487-14114797 FORWARD	AT1G04570.1	AT1G04570.1	65	1e-11	| Symbols: | integral membrane transporter family protein | chr1:1246858-1248599 REVERSE
cn3806	1.67605	0.949488	1.1759	0.710963	1.08246	1.51347	2.12876	mitochondrial carrier protein	IIIa. Membrane transport	transport.metabolite transporters at the mitochondrial membrane	34.9	weakly similar to ( 145)AT1G14560| Symbols: | mitochondrial substrate carrier family protein | chr1:4981295-4983077 FORWARDweakly similar to ( 177)UniRef90_A7P4K5cluster: chromosome chr4 scaffold_6, whole genome shotgun sequence; n=2; vitis vinifera|rep	cn3806	gi|147866674|emb|CAN83681.1|	CAN83681	178	2e-43	hypothetical protein [Vitis vinifera]	gi|157339263|emb|CAO43804.1|	CAO43804	177	5e-43	unnamed protein product [Vitis vinifera]	gi|223544573|gb|EEF46089.1|	EEF46089	176	6e-43	Grave disease carrier protein, putative [Ricinus communis]	gi|224088808|ref|XP_002308549.1|	XP_002308549	169	1e-40	predicted protein [Populus trichocarpa] predicted protein [Populus trichocarpa]	gi|20260324|gb|AAM13060.1|	AAM13060	145	2e-33	putative mitochondrial carrier protein [Arabidopsis thaliana] putative mitochondrial carrier protein [Arabidopsis thaliana]	cn3806	AT1G14560.1	AT1G14560.1	145	2e-35	| Symbols: | mitochondrial substrate carrier family protein | chr1:4981295-4983077 FORWARD	AT4G26180.1	AT4G26180.1	122	2e-28	| Symbols: | mitochondrial substrate carrier family protein | chr4:13260272-13261896 REVERSE
cn3823	0.763007	1.04977	1.72269	0.942802	1.21294	0.857929	0.909978	phosphate/phosphoenolpyruvate translocator	IIIa. Membrane transport	transport.metabolite transporters at the envelope membrane	34.8	moderately similar to ( 241)AT5G33320| Symbols: PPT, ARAPPT, CUE1 | CUE1 (CAB UNDEREXPRESSED 1); antiporter/ triose-phosphate transmembrane transporter | chr5:12606180-12608638 FORWARDvery weakly similar to (80.5)TPT_MAIZEmoderately similar to ( 272)UniR	cn3823	gi|1778145|gb|AAB40648.1|	AAB40648	272	2e-71	phosphate/phosphoenolpyruvate translocator precursor	gi|1778143|gb|AAB40647.1|	AAB40647	260	5e-68	phosphate/phosphoenolpyruvate translocator precursor	gi|223550501|gb|EEF51988.1|	EEF51988	246	8e-64	Triose phosphate/phosphate translocator, non-green plastid, chloroplast precursor, putative [Ricinus communis]	gi|224135823|ref|XP_002322169.1|	XP_002322169	246	8e-64	predicted protein [Populus trichocarpa] predicted protein [Populus trichocarpa]	gi|118484795|gb|ABK94265.1|	ABK94265	246	8e-64	unknown [Populus trichocarpa]	cn3823	AT5G33320.1	AT5G33320.1	241	3e-64	| Symbols: PPT, ARAPPT, CUE1 | CUE1 (CAB UNDEREXPRESSED 1); antiporter/ triose-phosphate transmembrane transporter | chr5:12606180-12608638 FORWARD	AT3G01550.1	AT3G01550.1	181	3e-46	| Symbols: | triose phosphate/phosphate translocator, putative | chr3:216954-218863 REVERSE
cn3843	1.53308	2.00422	1.08617	2.95276	2.10906	1.78724	0.605279	Heavy metal transport/detoxification protein	IIIa. Membrane transport	metal handling.binding, chelation and storage	15.2	weakly similar to ( 116)AT5G50740| Symbols: | similar to ATFP3 (Arabidopsis thaliana farnesylated protein 3), metal ion binding [Arabidopsis thaliana] (TAIR:AT5G63530.1); similar to ATFP3 (Arabidopsis thaliana farnesylated protein 3) [Arabidopsis thalia	cn3843	gi|157331464|emb|CAO64998.1|	CAO64998	144	5e-33	unnamed protein product [Vitis vinifera]	gi|157331444|emb|CAO64910.1|	CAO64910	144	5e-33	unnamed protein product [Vitis vinifera]	gi|147838471|emb|CAN69857.1|	CAN69857	144	5e-33	hypothetical protein [Vitis vinifera]	gi|224139462|ref|XP_002323124.1|	XP_002323124	138	3e-31	predicted protein [Populus trichocarpa] predicted protein [Populus trichocarpa]	gi|224089579|ref|XP_002308765.1|	XP_002308765	137	5e-31	predicted protein [Populus trichocarpa] predicted protein [Populus trichocarpa]	cn3843	AT5G50740.3	AT5G50740.3	116	1e-26	| Symbols: | similar to ATFP3 (Arabidopsis thaliana farnesylated protein 3), metal ion binding [Arabidopsis thaliana] (TAIR:AT5G63530.1); similar to ATFP3 (Arabidopsis thaliana farnesylated protein 3) [Arabidopsis thaliana] (TAIR:AT5G63530.2); similar to	AT5G50740.2	AT5G50740.2	116	1e-26	| Symbols: | similar to ATFP3 (Arabidopsis thaliana farnesylated protein 3), metal ion binding [Arabidopsis thaliana] (TAIR:AT5G63530.1); similar to ATFP3 (Arabidopsis thaliana farnesylated protein 3) [Arabidopsis thaliana] (TAIR:AT5G63530.2); similar to
cn4073	0.799139	0.590753	0.549164	0.636252	1.14393	0.457522	0.719089	histidine amino acid transporter	IIIa. Membrane transport	transport.amino acids	34.3	moderately similar to ( 315)AT5G40780| Symbols: LTH1, LHT1 | LHT1 (LYSINE HISTIDINE TRANSPORTER 1); amino acid transmembrane transporter | chr5:16341051-16344310 FORWARDmoderately similar to ( 310)UniRef90_Q85V22cluster: histidine amino acid transporter;	cn4073	gi|30693666|ref|NP_198894.2|	NP_198894	315	1e-88	LHT1 (LYSINE HISTIDINE TRANSPORTER 1); amino acid transmembrane transporter [Arabidopsis thaliana]	gi|30693663|ref|NP_851109.1|	NP_851109	314	2e-88	LHT1 (LYSINE HISTIDINE TRANSPORTER 1); amino acid transmembrane transporter [Arabidopsis thaliana] AT5g40780/K1B16_3 [Arabidopsis thaliana] amino acid permease [Arabidopsis thaliana] At5g40780/K1B16_3 [Arabidopsis thaliana]	gi|223549467|gb|EEF50955.1|	EEF50955	312	6e-88	amino acid transporter, putative [Ricinus communis]	gi|157354106|emb|CAO46673.1|	CAO46673	310	1e-87	unnamed protein product [Vitis vinifera]	gi|115474609|ref|NP_001060901.1|	NP_001060901	310	2e-87	Os08g0127100 [Oryza sativa (japonica cultivar-group)] putative histidine amino acid transporter [Oryza sativa Japonica Group] Os08g0127100 [Oryza sativa (japonica cultivar-group)] unnamed protein product [Oryza sativa Japonica Group] unnamed protein produ	cn4073	AT5G40780.2	AT5G40780.2	315	1e-90	| Symbols: LTH1, LHT1 | LHT1 (LYSINE HISTIDINE TRANSPORTER 1); amino acid transmembrane transporter | chr5:16341051-16344310 FORWARD	AT5G40780.1	AT5G40780.1	314	2e-90	| Symbols: LTH1, LHT1 | LHT1 (LYSINE HISTIDINE TRANSPORTER 1); amino acid transmembrane transporter | chr5:16341051-16344310 FORWARD
cn4133	0.538698	2.08793	2.12068	1.36952	0.557015	0.913798	0.667239	voltage-dependent anion channel	IIIa. Membrane transport	transport.sugars	34.2	very weakly similar to (97.8)AT5G15090| Symbols: | porin, putative / voltage-dependent anion-selective channel protein, putative | chr5:4889644-4891392 REVERSEweakly similar to ( 109)VDAC_PEAweakly similar to ( 112)UniRef90_Q1EML0cluster: vdac-like pori	cn4133	gi|161788872|dbj|BAF95070.1|	BAF95070	127	9e-35	voltage-dependent anion channel [Nicotiana tabacum]	gi|67848430|gb|AAY82249.1|	AAY82249	117	7e-32	mitochrondrial voltage-dependent anion-selective channel [Phaseolus coccineus]	gi|106879666|emb|CAJ42303.1|	CAJ42303	112	2e-31	VDAC-like porin [Plantago major]	gi|224102515|ref|XP_002312708.1|	XP_002312708	113	3e-31	porin/voltage-dependent anion-selective channel protein [Populus trichocarpa] unknown [Populus trichocarpa] porin/voltage-dependent anion-selective channel protein [Populus trichocarpa]	gi|224102711|ref|XP_002312786.1|	XP_002312786	113	6e-31	porin/voltage-dependent anion-selective channel protein [Populus trichocarpa] unknown [Populus trichocarpa] porin/voltage-dependent anion-selective channel protein [Populus trichocarpa]	cn4133	AT5G15090.1	AT5G15090.1	98	6e-21	| Symbols: | porin, putative / voltage-dependent anion-selective channel protein, putative | chr5:4889644-4891392 REVERSE	AT3G01280.1	AT3G01280.1	94	1e-19	| Symbols: | porin, putative | chr3:85761-87619 FORWARD
cn4134	0.992438	1.13237	1.24432	1.18615	1.18154	0.989615	0.83431	voltage-dependent anion channel	IIIa. Membrane transport	transport.sugars	34.2	moderately similar to ( 344)AT3G01280| Symbols: | porin, putative | chr3:85761-87619 FORWARDmoderately similar to ( 453)VDAC1_SOLTUmoderately similar to ( 455)UniRef90_P42055cluster: 34 kda outer mitochondrial membrane protein porin; n=1; solanum tubero	cn4134	gi|161788876|dbj|BAF95072.1|	BAF95072	457	1e-127	voltage-dependent anion channel [Nicotiana tabacum]	gi|1172555|sp|P42055.2|VDAC1_SOLTU	P42055	455	1e-126	RecName: Full=Mitochondrial outer membrane protein porin of 34 kDa; AltName: Full=Voltage-dependent anion-selective channel protein; Short=VDAC; AltName: Full=POM 34 34 kDA porin [Solanum tuberosum]	gi|1724100|gb|AAB38498.1|	AAB38498	422	1e-116	porin [Mesembryanthemum crystallinum]	gi|83283993|gb|ABC01904.1|	ABC01904	418	1e-115	34 kDa outer mitochondrial membrane protein porin-like protein [Solanum tuberosum]	gi|161788872|dbj|BAF95070.1|	BAF95070	413	1e-114	voltage-dependent anion channel [Nicotiana tabacum]	cn4134	AT3G01280.1	AT3G01280.1	344	4e-95	| Symbols: | porin, putative | chr3:85761-87619 FORWARD	AT5G15090.1	AT5G15090.1	323	6e-89	| Symbols: | porin, putative / voltage-dependent anion-selective channel protein, putative | chr5:4889644-4891392 REVERSE
cn4153	0.515503	1.23042	0.940646	0.968488	0.624604	0.456624	0.471482	nuclear transport factor	IIIa. Membrane transport	not assigned.unknown	35.2	very weakly similar to (87.4)UniRef90_Q38M48cluster: nuclear rna binding protein-like; n=1; solanum tuberosum|rep: nuclear rna binding protein-like - solanum tuberosum (potato) no original description	cn4153	gi|77416977|gb|ABA81884.1|	ABA81884	87	7e-16	nuclear RNA binding protein-like [Solanum tuberosum]																					cn4153
cn4156	0.791049	0.627678	0.992602	0.67696	1.6279	1.79211	2.64729	plasma membrane intrinsic protein NIP	IIIa. Membrane transport	transport.Major Intrinsic Proteins.TIP	34.19.2	moderately similar to ( 389)AT1G80760| Symbols: NIP6;1, NLM7, NIP6 | NIP6;1 (NOD26-like intrinsic protein 6;1); water channel | chr1:30355532-30356907 REVERSEweakly similar to ( 195)NO26_SOYBNmoderately similar to ( 406)UniRef90_Q6J1S8cluster: nodulin 26	cn4156	gi|224053394|ref|XP_002297797.1|	XP_002297797	425	1e-117	aquaporin, MIP family, NIP subfamily [Populus trichocarpa] aquaporin, MIP family, NIP subfamily [Populus trichocarpa]	gi|224075688|ref|XP_002304723.1|	XP_002304723	424	1e-117	aquaporin, MIP family, NIP subfamily [Populus trichocarpa] aquaporin, MIP family, NIP subfamily [Populus trichocarpa]	gi|223533308|gb|EEF35060.1|	EEF35060	417	1e-115	Aquaporin NIP1.1, putative [Ricinus communis]	gi|47531135|gb|AAT35231.1|	AAT35231	406	1e-111	nodulin 26-like protein [Medicago truncatula]	gi|44887591|gb|AAS48063.1|	AAS48063	402	1e-110	NIP3 [Medicago truncatula]	cn4156	AT1G80760.1	AT1G80760.1	389	1e-108	| Symbols: NIP6;1, NLM7, NIP6 | NIP6;1 (NOD26-like intrinsic protein 6;1); water channel | chr1:30355532-30356907 REVERSE	AT4G10380.1	AT4G10380.1	300	1e-81	| Symbols: NIP5;1, NLM6, NLM8 | NIP5;1/NLM6/NLM8 (NOD26-like intrinsic protein 5;1); boron transporter/ water channel | chr4:6431526-6434506 REVERSE
cn4168	0.897857	1.19525	1.00797	1.29076	0.685637	1.21039	0.937741	oligopeptide transporter	IIIa. Membrane transport	transport.peptides and oligopeptides	34.13	moderately similar to ( 206)AT3G21670| Symbols: | nitrate transporter (NTP3) | chr3:7626949-7628961 REVERSEmoderately similar to ( 240)UniRef90_A7PX82cluster: chromosome chr12 scaffold_36, whole genome shotgun sequence; n=2; vitis vinifera|rep: chromoso	cn4168	gi|157348973|emb|CAO24051.1|	CAO24051	240	6e-62	unnamed protein product [Vitis vinifera]	gi|223535382|gb|EEF37056.1|	EEF37056	232	1e-59	oligopeptide transporter, putative [Ricinus communis]	gi|224131668|ref|XP_002321148.1|	XP_002321148	224	3e-57	nitrate transporter, H+/oligopeptide symporter POT family [Populus trichocarpa] nitrate transporter, H+/oligopeptide symporter POT family [Populus trichocarpa]	gi|224064896|ref|XP_002301604.1|	XP_002301604	220	5e-56	predicted protein [Populus trichocarpa] predicted protein [Populus trichocarpa]	gi|4490323|emb|CAB38706.1|	CAB38706	206	9e-52	nitrate transporter [Arabidopsis thaliana]	cn4168	AT3G21670.1	AT3G21670.1	206	8e-54	| Symbols: | nitrate transporter (NTP3) | chr3:7626949-7628961 REVERSE	AT2G26690.1	AT2G26690.1	154	4e-38	| Symbols: | nitrate transporter (NTP2) | chr2:11354425-11357994 REVERSE
cn4221	1.55542	1.09093	0.96295	0.907864	1.19484	0.542436	0.597485	ABC transporter family protein	IIIa. Membrane transport	transport.ABC transporters and multidrug resistance systems	34.16	moderately similar to ( 266)AT5G64840| Symbols: ATGCN5 | ATGCN5 (Arabidopsis thaliana general control non-repressible 5) | chr5:25934182-25936919 REVERSEmoderately similar to ( 268)UniRef90_A7PL10cluster: chromosome chr7 scaffold_20, whole genome shotgun	cn4221	gi|157345032|emb|CAO71760.1|	CAO71760	268	4e-70	unnamed protein product [Vitis vinifera]	gi|15912315|gb|AAL08291.1|	AAL08291	266	2e-69	AT5g64840/MXK3_6 [Arabidopsis thaliana] At5g64840/MXK3_6 [Arabidopsis thaliana]	gi|15238261|ref|NP_201289.1|	NP_201289	266	2e-69	ATGCN5 (Arabidopsis thaliana general control non-repressible 5) ABC transporter protein 1-like [Arabidopsis thaliana] ABC transporter protein 1-like [Arabidopsis thaliana]	gi|224081252|ref|XP_002306353.1|	XP_002306353	265	4e-69	ABC transporter family protein [Populus trichocarpa] ABC transporter family protein [Populus trichocarpa]	gi|115486187|ref|NP_001068237.1|	NP_001068237	263	1e-68	Os11g0603200 [Oryza sativa (japonica cultivar-group)] ABC transporter family protein, expressed [Oryza sativa (japonica cultivar-group)] Os11g0603200 [Oryza sativa (japonica cultivar-group)] unnamed protein product [Oryza sativa Japonica Group]	cn4221	AT5G64840.1	AT5G64840.1	266	2e-71	| Symbols: ATGCN5 | ATGCN5 (Arabidopsis thaliana general control non-repressible 5) | chr5:25934182-25936919 REVERSE	AT5G09930.1	AT5G09930.1	257	6e-69	| Symbols: ATGCN2 | ATGCN2 (Arabidopsis thaliana general control non-repressible 2) | chr5:3097644-3100242 REVERSE
cn4243	1.41602	0.652365	0.663745	0.752593	0.730744	1.24836	1.65874	sugar transporter	IIIa. Membrane transport	not assigned.unknown	35.2	no original description	cn4243	gi|23504385|emb|CAC00697.2|	CAC00697	78	3e-13	putative sugar transporter [Solanum lycopersicum]																					cn4243
cn4333	1.47126	1.29529	1.30849	1.55931	1.06571	1.61857	1.038	ABC transporter family protein	IIIa. Membrane transport	transport.ABC transporters and multidrug resistance systems	34.16	weakly similar to ( 193)AT5G64840| Symbols: ATGCN5 | ATGCN5 (Arabidopsis thaliana general control non-repressible 5) | chr5:25934182-25936919 REVERSEmoderately similar to ( 219)UniRef90_A7PL10cluster: chromosome chr7 scaffold_20, whole genome shotgun seq	cn4333	gi|157345032|emb|CAO71760.1|	CAO71760	219	2e-55	unnamed protein product [Vitis vinifera]	gi|224081252|ref|XP_002306353.1|	XP_002306353	205	3e-51	ABC transporter family protein [Populus trichocarpa] ABC transporter family protein [Populus trichocarpa]	gi|224093878|ref|XP_002310031.1|	XP_002310031	197	9e-49	ABC transporter family protein [Populus trichocarpa] ABC transporter family protein [Populus trichocarpa]	gi|15238261|ref|NP_201289.1|	NP_201289	193	1e-47	ATGCN5 (Arabidopsis thaliana general control non-repressible 5) ABC transporter protein 1-like [Arabidopsis thaliana] ABC transporter protein 1-like [Arabidopsis thaliana]	gi|15912315|gb|AAL08291.1|	AAL08291	192	3e-47	AT5g64840/MXK3_6 [Arabidopsis thaliana] At5g64840/MXK3_6 [Arabidopsis thaliana]	cn4333	AT5G64840.1	AT5G64840.1	193	8e-50	| Symbols: ATGCN5 | ATGCN5 (Arabidopsis thaliana general control non-repressible 5) | chr5:25934182-25936919 REVERSE	AT5G09930.1	AT5G09930.1	159	1e-39	| Symbols: ATGCN2 | ATGCN2 (Arabidopsis thaliana general control non-repressible 2) | chr5:3097644-3100242 REVERSE
cn4346	1.96442	1.07523	1.45778	1.06778	1.06897	2.06886	1.93753	porin/voltage-dependent anion-selective channel protein	IIIa. Membrane transport	transport.sugars	34.2	moderately similar to ( 278)AT5G67500| Symbols: | porin, putative | chr5:26952449-26954349 FORWARDmoderately similar to ( 201)VDAC_PEAmoderately similar to ( 373)UniRef90_Q5CZ53cluster: pom30 protein; n=2; solanum tuberosum|rep: pom30 protein - solanum	cn4346	gi|60279272|emb|CAA63968.1|	CAA63968	373	1e-102	pom30 [Solanum tuberosum]	gi|77999247|gb|ABB16970.1|	ABB16970	363	8e-99	POM30-like protein [Solanum tuberosum]	gi|147772866|emb|CAN75907.1|	CAN75907	320	8e-86	hypothetical protein [Vitis vinifera]	gi|36957216|gb|AAQ87022.1|	AAQ87022	308	2e-82	VDAC2.1 [Lotus corniculatus var. japonicus]	gi|223535428|gb|EEF37098.1|	EEF37098	302	1e-80	voltage-dependent anion-selective channel, putative [Ricinus communis]	cn4346	AT5G67500.1	AT5G67500.1	278	2e-75	| Symbols: | porin, putative | chr5:26952449-26954349 FORWARD	AT3G01280.1	AT3G01280.1	190	6e-49	| Symbols: | porin, putative | chr3:85761-87619 FORWARD
cn4410	1.23788	0.848658	0.968418	0.963377	1.11561	1.56458	1.62405	sugar transporter	IIIa. Membrane transport	not assigned.no ontology	35.1	moderately similar to ( 233)AT5G64500| Symbols: | membrane protein-related | chr5:25797737-25800700 FORWARDmoderately similar to ( 239)UniRef90_A7R621cluster: chromosome undetermined scaffold_1132, whole genome shotgun sequence; n=1; vitis vinifera|rep:	cn4410	gi|223531662|gb|EEF33488.1|	EEF33488	246	3e-88	transporter, putative [Ricinus communis]	gi|157331216|emb|CAO63781.1|	CAO63781	239	5e-88	unnamed protein product [Vitis vinifera]	gi|224105833|ref|XP_002313948.1|	XP_002313948	238	4e-87	sugar transporter/spinster transmembrane protein [Populus trichocarpa] sugar transporter/spinster transmembrane protein [Populus trichocarpa]	gi|223542517|gb|EEF44057.1|	EEF44057	243	6e-87	transporter, putative [Ricinus communis]	gi|218195245|gb|EEC77672.1|	EEC77672	238	1e-85	hypothetical protein OsI_16710 [Oryza sativa Indica Group]	cn4410	AT5G64500.1	AT5G64500.1	233	9e-87	| Symbols: | membrane protein-related | chr5:25797737-25800700 FORWARD	AT2G22730.1	AT2G22730.1	208	3e-74	| Symbols: | transporter-related | chr2:9668044-9671052 FORWARD
cn4446	0.976078	0.949962	0.976914	1.13189	1.25956	1.03791	0.916969	Non-intrinsic ABC protein 14, chloroplastic	IIIa. Membrane transport	transport.ABC transporters and multidrug resistance systems	34.16	weakly similar to ( 122)AT5G14100| Symbols: ATNAP14 | ATNAP14 (Non-intrinsic ABC protein 14) | chr5:4549708-4551634 REVERSEweakly similar to ( 122)UniRef90_Q8LEF6cluster: non-intrinsic abc protein 14, chloroplast precursor; n=1; arabidopsis thaliana|rep:	cn4446	gi|9757791|dbj|BAB08289.1|	BAB08289	122	3e-26	unnamed protein product [Arabidopsis thaliana]	gi|15241308|ref|NP_196914.1|	NP_196914	122	3e-26	ATNAP14 (Non-intrinsic ABC protein 14) [Arabidopsis thaliana] RecName: Full=Non-intrinsic ABC protein 14, chloroplastic; Flags: Precursor contains similarity to ABC transporter, ATP-binding protein [Arabidopsis thaliana] unknown protein [Arabidopsis thali	gi|157341132|emb|CAO49039.1|	CAO49039	122	3e-26	unnamed protein product [Vitis vinifera]	gi|224129064|ref|XP_002328881.1|	XP_002328881	121	6e-26	predicted protein [Populus trichocarpa] predicted protein [Populus trichocarpa]	gi|223547921|gb|EEF49413.1|	EEF49413	118	5e-25	metal abc transporter, putative [Ricinus communis]	cn4446	AT5G14100.1	AT5G14100.1	122	2e-28	| Symbols: ATNAP14 | ATNAP14 (Non-intrinsic ABC protein 14) | chr5:4549708-4551634 REVERSE
cn449	8.08885	1.69433	5.81697	1.45108	1.44061	4.19876	2.89354	ATP-binding cassette transporter	IIIa. Membrane transport	transport.ABC transporters and multidrug resistance systems	34.16	moderately similar to ( 221)AT2G29940| Symbols: PDR3, ATPDR3 | ATPDR3/PDR3 (PLEIOTROPIC DRUG RESISTANCE 3); ATPase, coupled to transmembrane movement of substances | chr2:12767216-12773532 FORWARDmoderately similar to ( 218)PDR13_ORYSAmoderately similar	cn449	gi|224059296|ref|XP_002299812.1|	XP_002299812	235	7e-66	predicted protein [Populus trichocarpa] predicted protein [Populus trichocarpa]	gi|157337115|emb|CAO21461.1|	CAO21461	233	2e-65	unnamed protein product [Vitis vinifera]	gi|223535073|gb|EEF36755.1|	EEF36755	231	3e-62	ATP-binding cassette transporter, putative [Ricinus communis]	gi|218184266|gb|EEC66693.1|	EEC66693	223	6e-60	hypothetical protein OsI_33011 [Oryza sativa Indica Group]	gi|222612587|gb|EEE50719.1|	EEE50719	223	6e-60	hypothetical protein OsJ_31016 [Oryza sativa Japonica Group]	cn449	AT2G29940.1	AT2G29940.1	221	3e-61	| Symbols: PDR3, ATPDR3 | ATPDR3/PDR3 (PLEIOTROPIC DRUG RESISTANCE 3); ATPase, coupled to transmembrane movement of substances | chr2:12767216-12773532 FORWARD	AT1G15520.1	AT1G15520.1	185	2e-47	| Symbols: PDR12, ATPDR12 | ATPDR12/PDR12 (PLEIOTROPIC DRUG RESISTANCE 12); ATPase, coupled to transmembrane movement of substances | chr1:5331988-5338170 REVERSE
cn4490	1.27018	0.868762	1.26089	1.08175	1.17363	1.64411	1.51987	small molecule transporter	IIIa. Membrane transport	not assigned.no ontology	35.1	weakly similar to ( 146)AT5G35730| Symbols: | EXS family protein / ERD1/XPR1/SYG1 family protein | chr5:13911171-13914051 FORWARDweakly similar to ( 173)UniRef90_A7PXJ6cluster: chromosome chr12 scaffold_36, whole genome shotgun sequence; n=1; vitis vini	cn4490	gi|224132622|ref|XP_002327841.1|	XP_002327841	165	2e-42	predicted small molecule transporter [Populus trichocarpa] predicted small molecule transporter [Populus trichocarpa]	gi|223545163|gb|EEF46673.1|	EEF46673	174	6e-42	conserved hypothetical protein [Ricinus communis]	gi|157349087|emb|CAO24165.1|	CAO24165	173	1e-41	unnamed protein product [Vitis vinifera]	gi|224095754|ref|XP_002310465.1|	XP_002310465	155	1e-39	predicted small molecule transporter [Populus trichocarpa] predicted small molecule transporter [Populus trichocarpa]	gi|195645824|gb|ACG42380.1|	ACG42380	158	9e-38	EXS, C-terminal [Zea mays]	cn4490	AT5G35730.1	AT5G35730.1	146	9e-36	| Symbols: | EXS family protein / ERD1/XPR1/SYG1 family protein | chr5:13911171-13914051 FORWARD	AT2G32295.1	AT2G32295.1	139	5e-35	| Symbols: | EXS family protein / ERD1/XPR1/SYG1 family protein | chr2:13726625-13729036 FORWARD
cn4504	1.70513	0.521159	0.501063	0.663699	0.7447	1.31107	1.9754	voltage-dependent anion-selective channel protein	IIIa. Membrane transport	not assigned.unknown	35.2	very weakly similar to (82.8)UniRef90_A7QI50cluster: chromosome chr17 scaffold_101, whole genome shotgun sequence; n=1; vitis vinifera|rep: chromosome chr17 scaffold_101, whole genome shotgun sequence - vitis vinifera (grape) no original description	cn4504	gi|157356356|emb|CAO62508.1|	CAO62508	83	1e-14	unnamed protein product [Vitis vinifera]	gi|67848430|gb|AAY82249.1|	AAY82249	80	1e-13	mitochrondrial voltage-dependent anion-selective channel [Phaseolus coccineus]	gi|83032228|gb|ABB97031.1|	ABB97031	79	2e-13	unknown [Brassica rapa]	gi|167963388|dbj|BAG09368.1|	BAG09368	78	4e-13	peroxisomal voltage-dependent anion-selective channel protein [Glycine max]	gi|36957170|gb|AAQ87019.1|	AAQ87019	78	5e-13	VDAC1.1 [Lotus corniculatus var. japonicus]	cn4504	AT3G01280.1	AT3G01280.1	77	5e-15	| Symbols: | porin, putative | chr3:85761-87619 FORWARD	AT5G15090.1	AT5G15090.1	66	1e-11	| Symbols: | porin, putative / voltage-dependent anion-selective channel protein, putative | chr5:4889644-4891392 REVERSE
cn4520	0.807456	0.547349	0.526791	1.15189	0.808905	1.10571	0.959915	transporter	IIIa. Membrane transport	not assigned.no ontology	35.1	weakly similar to ( 133)AT5G37310| Symbols: | transporter | chr5:14790066-14793323 REVERSEweakly similar to ( 133)UniRef90_Q9FHT4cluster: endosomal protein-like; n=1; arabidopsis thaliana|rep: endosomal protein-like - arabidopsis thaliana (mouse-ear cre	cn4520	gi|157339085|emb|CAO42436.1|	CAO42436	137	2e-50	unnamed protein product [Vitis vinifera]	gi|223538936|gb|EEF40534.1|	EEF40534	138	4e-47	transporter, putative [Ricinus communis]	gi|145358574|ref|NP_198547.3|	NP_198547	133	2e-46	unknown protein [Arabidopsis thaliana] endosomal protein-like [Arabidopsis thaliana] multispanning membrane protein - like [Arabidopsis thaliana]	gi|15223852|ref|NP_172919.1|	NP_172919	132	2e-46	endomembrane protein 70, putative [Arabidopsis thaliana] T5E21.14/T5E21.14 [Arabidopsis thaliana] At1g14670/T5E21.14 [Arabidopsis thaliana]	gi|7527721|gb|AAF63170.1|AC010657_6	AAF63170	132	2e-46	T5E21.15 [Arabidopsis thaliana]	cn4520	AT5G37310.1	AT5G37310.1	133	1e-48	| Symbols: | transporter | chr5:14790066-14793323 REVERSE	AT1G14670.1	AT1G14670.1	132	1e-48	| Symbols: | endomembrane protein 70, putative | chr1:5037664-5040194 FORWARD
cn4521	1.22665	1.23035	1.10892	1.38863	1.00466	1.05761	0.76162	transporter	IIIa. Membrane transport	not assigned.no ontology	35.1	weakly similar to ( 138)AT5G37310| Symbols: | transporter | chr5:14790066-14793323 REVERSEweakly similar to ( 138)UniRef90_Q9FHT4cluster: endosomal protein-like; n=1; arabidopsis thaliana|rep: endosomal protein-like - arabidopsis thaliana (mouse-ear cre	cn4521	gi|223538938|gb|EEF40536.1|	EEF40536	142	7e-33	transporter, putative [Ricinus communis]	gi|157339085|emb|CAO42436.1|	CAO42436	142	7e-33	unnamed protein product [Vitis vinifera]	gi|223538936|gb|EEF40534.1|	EEF40534	138	1e-31	transporter, putative [Ricinus communis]	gi|145358574|ref|NP_198547.3|	NP_198547	138	2e-31	unknown protein [Arabidopsis thaliana] endosomal protein-like [Arabidopsis thaliana] multispanning membrane protein - like [Arabidopsis thaliana]	gi|223538937|gb|EEF40535.1|	EEF40535	137	4e-31	transporter, putative [Ricinus communis]	cn4521	AT5G37310.1	AT5G37310.1	138	1e-33	| Symbols: | transporter | chr5:14790066-14793323 REVERSE	AT1G14670.1	AT1G14670.1	133	2e-32	| Symbols: | endomembrane protein 70, putative | chr1:5037664-5040194 FORWARD
cn454	1.32858	1.12316	1.24324	1.29521	1.7698	1.43576	1.10851	Transmembrane emp24 domain-containing protein	IIIa. Membrane transport	transport.misc	34.99	moderately similar to ( 282)AT1G26690| Symbols: | emp24/gp25L/p24 family protein | chr1:9224286-9225669 REVERSEmoderately similar to ( 298)UniRef90_A7PMZ6cluster: chromosome chr14 scaffold_21, whole genome shotgun sequence; n=1; vitis vinifera|rep: chro	cn454	gi|223538366|gb|EEF39973.1|	EEF39973	310	1e-82	Transmembrane emp24 domain-containing protein 10 precursor, putative [Ricinus communis]	gi|224098928|ref|XP_002311321.1|	XP_002311321	303	1e-80	predicted protein [Populus trichocarpa] unknown [Populus trichocarpa] predicted protein [Populus trichocarpa]	gi|118489897|gb|ABK96746.1|	ABK96746	301	5e-80	unknown [Populus trichocarpa x Populus deltoides]	gi|224112183|ref|XP_002316111.1|	XP_002316111	300	1e-79	predicted protein [Populus trichocarpa] predicted protein [Populus trichocarpa] unknown [Populus trichocarpa] predicted protein [Populus trichocarpa] predicted protein [Populus trichocarpa]	gi|157345719|emb|CAO15017.1|	CAO15017	298	3e-79	unnamed protein product [Vitis vinifera]	cn454	AT1G26690.1	AT1G26690.1	282	2e-76	| Symbols: | emp24/gp25L/p24 family protein | chr1:9224286-9225669 REVERSE	AT1G69460.1	AT1G69460.1	273	1e-73	| Symbols: | emp24/gp25L/p24 family protein | chr1:26115717-26116823 REVERSE
cn457	1.10392	1.3363	1.23145	1.13555	0.913593	1.12407	0.989898	amino acid transporter	IIIa. Membrane transport	transport.amino acids	34.3	moderately similar to ( 281)AT3G30390| Symbols: | amino acid transporter family protein | chr3:11979591-11981306 REVERSEmoderately similar to ( 320)UniRef90_A7PAH1cluster: chromosome chr14 scaffold_9, whole genome shotgun sequence; n=1; vitis vinifera|r	cn457	gi|157341332|emb|CAO49239.1|	CAO49239	320	5e-86	unnamed protein product [Vitis vinifera]	gi|147775690|emb|CAN67024.1|	CAN67024	320	5e-86	hypothetical protein [Vitis vinifera]	gi|224127528|ref|XP_002329300.1|	XP_002329300	303	8e-81	amino acid transporter [Populus trichocarpa] amino acid transporter [Populus trichocarpa]	gi|223525920|gb|EEF28328.1|	EEF28328	300	5e-80	amino acid transporter, putative [Ricinus communis]	gi|224119332|ref|XP_002331285.1|	XP_002331285	300	7e-80	amino acid transporter [Populus trichocarpa] amino acid transporter [Populus trichocarpa]	cn457	AT3G30390.2	AT3G30390.2	281	3e-76	| Symbols: | amino acid transporter family protein | chr3:11979591-11981306 REVERSE	AT3G30390.1	AT3G30390.1	281	3e-76	| Symbols: | amino acid transporter family protein | chr3:11979591-11981306 REVERSE
cn458	0.871496	1.30777	1.08376	1.32929	0.856463	0.945071	0.710957	amino acid transporter	IIIa. Membrane transport	transport.amino acids	34.3	weakly similar to ( 149)AT3G30390| Symbols: | amino acid transporter family protein | chr3:11979591-11981306 REVERSEweakly similar to ( 186)UniRef90_A7PAH1cluster: chromosome chr14 scaffold_9, whole genome shotgun sequence; n=1; vitis vinifera|rep: chro	cn458	gi|157341332|emb|CAO49239.1|	CAO49239	186	8e-46	unnamed protein product [Vitis vinifera]	gi|147775690|emb|CAN67024.1|	CAN67024	186	8e-46	hypothetical protein [Vitis vinifera]	gi|224127528|ref|XP_002329300.1|	XP_002329300	170	7e-41	amino acid transporter [Populus trichocarpa] amino acid transporter [Populus trichocarpa]	gi|223525920|gb|EEF28328.1|	EEF28328	169	1e-40	amino acid transporter, putative [Ricinus communis]	gi|224119332|ref|XP_002331285.1|	XP_002331285	165	2e-39	amino acid transporter [Populus trichocarpa] amino acid transporter [Populus trichocarpa]	cn458	AT3G30390.2	AT3G30390.2	149	2e-36	| Symbols: | amino acid transporter family protein | chr3:11979591-11981306 REVERSE	AT3G30390.1	AT3G30390.1	149	2e-36	| Symbols: | amino acid transporter family protein | chr3:11979591-11981306 REVERSE
cn4613	1.04178	0.916566	0.951331	1.00282	1.19158	1.03897	1.03605	Transmembrane emp24 domain-containing protein	IIIa. Membrane transport	transport.misc	34.99	moderately similar to ( 291)AT1G09580| Symbols: | emp24/gp25L/p24 family protein | chr1:3104659-3106094 FORWARDmoderately similar to ( 313)UniRef90_A7PYR9cluster: chromosome chr12 scaffold_38, whole genome shotgun sequence; n=2; vitis vinifera|rep: chro	cn4613	gi|147856607|emb|CAN82472.1|	CAN82472	314	4e-84	hypothetical protein [Vitis vinifera]	gi|157349512|emb|CAO24730.1|	CAO24730	313	1e-83	unnamed protein product [Vitis vinifera]	gi|223528978|gb|EEF30970.1|	EEF30970	308	3e-82	Transmembrane emp24 domain-containing protein 10 precursor, putative [Ricinus communis]	gi|224054264|ref|XP_002298173.1|	XP_002298173	303	1e-80	predicted protein [Populus trichocarpa] predicted protein [Populus trichocarpa]	gi|224070474|ref|XP_002303155.1|	XP_002303155	303	1e-80	predicted protein [Populus trichocarpa] predicted protein [Populus trichocarpa]	cn4613	AT1G09580.1	AT1G09580.1	291	3e-79	| Symbols: | emp24/gp25L/p24 family protein | chr1:3104659-3106094 FORWARD	AT1G21900.1	AT1G21900.1	281	4e-76	| Symbols: | emp24/gp25L/p24 family protein | chr1:7691154-7692316 REVERSE
cn4621	1.28916	0.990751	1.20508	0.994706	1.1625	2.90137	2.91681	Heavy metal transport/detoxification protein	IIIa. Membrane transport	metal handling.binding, chelation and storage	15.2	weakly similar to ( 135)AT5G50740| Symbols: | similar to ATFP3 (Arabidopsis thaliana farnesylated protein 3), metal ion binding [Arabidopsis thaliana] (TAIR:AT5G63530.1); similar to ATFP3 (Arabidopsis thaliana farnesylated protein 3) [Arabidopsis thalia	cn4621	gi|157360539|emb|CAO70102.1|	CAO70102	155	4e-36	unnamed protein product [Vitis vinifera]	gi|223550265|gb|EEF51752.1|	EEF51752	138	2e-31	metal ion binding protein, putative [Ricinus communis]	gi|186531069|ref|NP_001119410.1|	NP_001119410	135	7e-31	unknown protein [Arabidopsis thaliana]	gi|116309351|emb|CAH66434.1|	CAH66434	136	1e-30	OSIGBa0096P03.8 [Oryza sativa (indica cultivar-group)] OSIGBa0132D06.1 [Oryza sativa (indica cultivar-group)]	gi|145359095|ref|NP_199887.2|	NP_199887	135	2e-30	metal ion binding [Arabidopsis thaliana]	cn4621	AT5G50740.3	AT5G50740.3	135	3e-33	| Symbols: | similar to ATFP3 (Arabidopsis thaliana farnesylated protein 3), metal ion binding [Arabidopsis thaliana] (TAIR:AT5G63530.1); similar to ATFP3 (Arabidopsis thaliana farnesylated protein 3) [Arabidopsis thaliana] (TAIR:AT5G63530.2); similar to	AT5G50740.1	AT5G50740.1	135	1e-32	| Symbols: | metal ion binding | chr5:20653209-20655073 REVERSE
cn4623	2.01514	0.973847	2.82933	1.45755	1.10037	0.804609	0.552028	MaTE efflux protein-related	IIIa. Membrane transport	not assigned.unknown	35.2	very weakly similar to (83.2)UniRef90_A7Q6K9cluster: chromosome chr11 scaffold_56, whole genome shotgun sequence; n=3; vitis vinifera|rep: chromosome chr11 scaffold_56, whole genome shotgun sequence - vitis vinifera (grape) no original description	cn4623	gi|224117574|ref|XP_002331670.1|	XP_002331670	84	7e-15	predicted protein [Populus trichocarpa] predicted protein [Populus trichocarpa]	gi|223534446|gb|EEF36148.1|	EEF36148	84	9e-15	conserved hypothetical protein [Ricinus communis]	gi|157352273|emb|CAO43301.1|	CAO43301	83	1e-14	unnamed protein product [Vitis vinifera]	gi|157352270|emb|CAO43298.1|	CAO43298	83	1e-14	unnamed protein product [Vitis vinifera]	gi|157352276|emb|CAO43304.1|	CAO43304	82	3e-14	unnamed protein product [Vitis vinifera]	cn4623	AT5G52450.1	AT5G52450.1	80	1e-15	| Symbols: | MATE efflux protein-related | chr5:21306268-21308975 REVERSE	AT1G73700.1	AT1G73700.1	77	1e-14	| Symbols: | MATE efflux family protein | chr1:27721215-27723291 REVERSE
cn464	1.46079	2.10199	2.59924	2.36294	1.06483	2.19355	0.928314	Ureide permease	IIIa. Membrane transport	transport.misc	34.99	moderately similar to ( 206)AT2G03590| Symbols: ATUPS1 | ATUPS1 (Arabidopsis thaliana ureide permease 1); allantoin uptake transmembrane transporter | chr2:1095126-1096708 FORWARDweakly similar to ( 199)UPSA3_VIGUNmoderately similar to ( 206)UniRef90_Q9Z	cn464	gi|223549261|gb|EEF50750.1|	EEF50750	227	6e-58	Ureide permease, putative [Ricinus communis]	gi|224098968|ref|XP_002311338.1|	XP_002311338	221	6e-56	predicted protein [Populus trichocarpa] predicted protein [Populus trichocarpa]	gi|42558472|gb|AAS19930.1|	AAS19930	215	3e-54	allantoin permease [Phaseolus vulgaris]	gi|110738430|dbj|BAF01141.1|	BAF01141	206	1e-51	hypothetical protein [Arabidopsis thaliana]	gi|18395580|ref|NP_565303.1|	NP_565303	206	1e-51	ATUPS1 (Arabidopsis thaliana ureide permease 1); allantoin uptake transmembrane transporter RecName: Full=Ureide permease 1; Short=AtUPS1 expressed protein [Arabidopsis thaliana] putative integral membrane protein [Arabidopsis thaliana] At2g03590 [Arabido	cn464	AT2G03590.1	AT2G03590.1	206	9e-54	| Symbols: ATUPS1 | ATUPS1 (Arabidopsis thaliana ureide permease 1); allantoin uptake transmembrane transporter | chr2:1095126-1096708 FORWARD	AT2G03530.2	AT2G03530.2	205	2e-53	| Symbols: ATUPS2, UPS2 | UPS2 (UREIDE PERMEASE 2) | chr2:1071948-1073519 FORWARD
cn4687	0.96121	1.24365	0.829548	1.2285	0.866106	0.825143	0.671665	ABC transporter protein	IIIa. Membrane transport	transport.ABC transporters and multidrug resistance systems	34.16	highly similar to ( 545)AT2G01320| Symbols: | ABC transporter family protein | chr2:154668-158062 REVERSEweakly similar to ( 148)PDR15_ORYSAhighly similar to ( 556)UniRef90_A7P3I5cluster: chromosome chr1 scaffold_5, whole genome shotgun sequence; n=1; v	cn4687	gi|223534043|gb|EEF35762.1|	EEF35762	560	1e-158	abc transporter, putative [Ricinus communis]	gi|157338892|emb|CAO42243.1|	CAO42243	556	1e-156	unnamed protein product [Vitis vinifera]	gi|224108347|ref|XP_002314815.1|	XP_002314815	553	1e-156	white-brown-complex ABC transporter family [Populus trichocarpa] white-brown-complex ABC transporter family [Populus trichocarpa]	gi|15226227|ref|NP_178241.1|	NP_178241	545	1e-153	ABC transporter family protein [Arabidopsis thaliana] ABC transporter family protein [Arabidopsis thaliana] RecName: Full=White-brown complex homolog protein 7 putative membrane transporter [Arabidopsis thaliana]	gi|13605839|gb|AAK32905.1|AF367318_1	AAK32905	545	1e-153	At2g01320/F10A8.20 [Arabidopsis thaliana] At2g01320/F10A8.20 [Arabidopsis thaliana]	cn4687	AT2G01320.1	AT2G01320.1	545	1e-155	| Symbols: | ABC transporter family protein | chr2:154668-158062 REVERSE	AT2G01320.3	AT2G01320.3	545	1e-155	| Symbols: | ABC transporter family protein | chr2:154486-158062 REVERSE
cn4714	0.139707	0.183772	0.319182	0.161943	0.614704	0.267963	1.65467	multidrug resistance protein ABC transporter family	IIIa. Membrane transport	transport.ABC transporters and multidrug resistance systems	34.16	weakly similar to ( 121)AT3G59140| Symbols: ATMRP14 | ATMRP14 (Arabidopsis thaliana multidrug resistance-associated protein 14) | chr3:21874496-21879678 REVERSEweakly similar to ( 136)UniRef90_A7QND7cluster: chromosome chr2 scaffold_132, whole genome sho	cn4714	gi|224075060|ref|XP_002304541.1|	XP_002304541	137	7e-32	multidrug resistance protein ABC transporter family [Populus trichocarpa] multidrug resistance protein ABC transporter family [Populus trichocarpa]	gi|224053809|ref|XP_002297990.1|	XP_002297990	139	1e-31	multidrug resistance protein ABC transporter family [Populus trichocarpa] multidrug resistance protein ABC transporter family [Populus trichocarpa]	gi|224120568|ref|XP_002318362.1|	XP_002318362	135	2e-31	multidrug resistance protein ABC transporter family [Populus trichocarpa] multidrug resistance protein ABC transporter family [Populus trichocarpa]	gi|157358224|emb|CAO65861.1|	CAO65861	136	5e-31	unnamed protein product [Vitis vinifera]	gi|157358210|emb|CAO65847.1|	CAO65847	134	3e-30	unnamed protein product [Vitis vinifera]	cn4714	AT3G59140.1	AT3G59140.1	121	1e-28	| Symbols: ATMRP14 | ATMRP14 (Arabidopsis thaliana multidrug resistance-associated protein 14) | chr3:21874496-21879678 REVERSE	AT3G21250.1	AT3G21250.1	89	8e-19	| Symbols: ATMRP6 | ATMRP6 (Arabidopsis thaliana multidrug resistance-associated protein 6) | chr3:7457674-7462497 REVERSE
cn4783	0.659902	1.15722	1.17647	1.22135	1.02052	0.898267	0.735468	Non-intrinsic ABC protein	IIIa. Membrane transport	transport.ABC transporters and multidrug resistance systems	34.16	weakly similar to ( 155)AT1G32500| Symbols: ATNAP6 | ATNAP6 (NON-INTRINSIC ABC PROTEIN 6); protein binding | chr1:11750071-11751974 REVERSEweakly similar to ( 183)UniRef90_A7PCA7cluster: chromosome chr2 scaffold_11, whole genome shotgun sequence; n=3; vi	cn4783	gi|157341970|emb|CAO63426.1|	CAO63426	183	1e-44	unnamed protein product [Vitis vinifera]	gi|147775510|emb|CAN69419.1|	CAN69419	182	3e-44	hypothetical protein [Vitis vinifera]	gi|224138876|ref|XP_002326712.1|	XP_002326712	178	4e-43	predicted protein [Populus trichocarpa] predicted protein [Populus trichocarpa]	gi|223524572|gb|EEF27596.1|	EEF27596	177	5e-43	Protein sufD, putative [Ricinus communis]	gi|157355563|emb|CAO48963.1|	CAO48963	158	4e-37	unnamed protein product [Vitis vinifera]	cn4783	AT1G32500.1	AT1G32500.1	155	2e-38	| Symbols: ATNAP6 | ATNAP6 (NON-INTRINSIC ABC PROTEIN 6); protein binding | chr1:11750071-11751974 REVERSE
cn4809	0.593938	1.18708	0.933222	1.09996	1.2621	0.951004	0.864579	mitochondrial substrate carrier family protein	IIIa. Membrane transport	transport.metabolite transporters at the mitochondrial membrane	34.9	weakly similar to ( 150)AT1G72820| Symbols: | mitochondrial substrate carrier family protein | chr1:27407119-27408168 FORWARDweakly similar to ( 152)UniRef90_A7P4R3cluster: chromosome chr4 scaffold_6, whole genome shotgun sequence; n=2; vitis vinifera|r	cn4809	gi|223544596|gb|EEF46112.1|	EEF46112	164	2e-39	protein with unknown function [Ricinus communis]	gi|224141665|ref|XP_002324186.1|	XP_002324186	155	1e-36	predicted protein [Populus trichocarpa] unknown [Populus trichocarpa x Populus deltoides] predicted protein [Populus trichocarpa]	gi|223539432|gb|EEF41022.1|	EEF41022	152	9e-36	Mitochondrial carrier protein RIM2, putative [Ricinus communis]	gi|157339321|emb|CAO43862.1|	CAO43862	152	1e-35	unnamed protein product [Vitis vinifera]	gi|18410193|ref|NP_565048.1|	NP_565048	150	5e-35	mitochondrial substrate carrier family protein [Arabidopsis thaliana] Unknown protein [Arabidopsis thaliana] At1g72820/F3N23_2 [Arabidopsis thaliana] At1g72820/F3N23_2 [Arabidopsis thaliana]	cn4809	AT1G72820.1	AT1G72820.1	150	3e-37	| Symbols: | mitochondrial substrate carrier family protein | chr1:27407119-27408168 FORWARD	AT5G26200.1	AT5G26200.1	107	3e-24	| Symbols: | mitochondrial substrate carrier family protein | chr5:9157271-9158299 FORWARD
cn4810	0.533636	0.96481	0.716123	0.828674	1.07255	0.940294	1.1347	Mitochondrial carrier protein RIM2	IIIa. Membrane transport	transport.metabolite transporters at the mitochondrial membrane	34.9	moderately similar to ( 252)AT1G72820| Symbols: | mitochondrial substrate carrier family protein | chr1:27407119-27408168 FORWARDmoderately similar to ( 265)UniRef90_A7P4R3cluster: chromosome chr4 scaffold_6, whole genome shotgun sequence; n=2; vitis vi	cn4810	gi|223544596|gb|EEF46112.1|	EEF46112	279	2e-73	protein with unknown function [Ricinus communis]	gi|223539432|gb|EEF41022.1|	EEF41022	268	4e-70	Mitochondrial carrier protein RIM2, putative [Ricinus communis]	gi|224141665|ref|XP_002324186.1|	XP_002324186	266	1e-69	predicted protein [Populus trichocarpa] unknown [Populus trichocarpa x Populus deltoides] predicted protein [Populus trichocarpa]	gi|157339321|emb|CAO43862.1|	CAO43862	265	4e-69	unnamed protein product [Vitis vinifera]	gi|224092117|ref|XP_002309479.1|	XP_002309479	255	3e-66	predicted protein [Populus trichocarpa] predicted protein [Populus trichocarpa]	cn4810	AT1G72820.1	AT1G72820.1	252	2e-67	| Symbols: | mitochondrial substrate carrier family protein | chr1:27407119-27408168 FORWARD	AT5G26200.1	AT5G26200.1	204	5e-53	| Symbols: | mitochondrial substrate carrier family protein | chr5:9157271-9158299 FORWARD
cn4834	0.345159	0.652886	0.499834	0.928097	0.673493	0.653251	0.703861	ATP synthase family	IIIa. Membrane transport	PS.lightreaction.ATP synthase	1.1.04	moderately similar to ( 201)AT4G32260| Symbols: | ATP synthase family | chr4:15573865-15574592 REVERSEmoderately similar to ( 211)ATPX_SPIOLmoderately similar to ( 201)UniRef90_A7P5V0cluster: chromosome chr4 scaffold_6, whole genome shotgun sequence; n=	cn4834	gi|118485650|gb|ABK94675.1|	ABK94675	212	4e-59	unknown [Populus trichocarpa]	gi|157339708|emb|CAO44249.1|	CAO44249	201	6e-58	unnamed protein product [Vitis vinifera]	gi|118486525|gb|ABK95102.1|	ABK95102	204	1e-57	unknown [Populus trichocarpa]	gi|461595|sp|P31853.2|ATPX_SPIOL	P31853	211	1e-56	RecName: Full=ATP synthase B' chain, chloroplastic; AltName: Full=Subunit II; Flags: Precursor CF(o)II ATP synthase subunit 9 [Spinacia oleracea]	gi|223545445|gb|EEF46950.1|	EEF46950	203	1e-53	hypothetical protein RCOM_0923760 [Ricinus communis]	cn4834	AT4G32260.1	AT4G32260.1	201	1e-54	| Symbols: | ATP synthase family | chr4:15573865-15574592 REVERSE
cn4867	0.825386	0.86715	1.01515	0.973194	0.899797	0.844468	0.867728	oligopeptide transporter	IIIa. Membrane transport	transport.peptides and oligopeptides	34.13	moderately similar to ( 306)AT5G64410| Symbols: ATOPT4 | ATOPT4 (oligopeptide transporter 4); oligopeptide transporter | chr5:25768147-25772200 REVERSEmoderately similar to ( 321)UniRef90_A7UQT0cluster: peptidase aspartic, active site; oligopeptide trans	cn4867	gi|224103837|ref|XP_002313213.1|	XP_002313213	324	2e-87	oligopeptide transporter OPT family [Populus trichocarpa] oligopeptide transporter OPT family [Populus trichocarpa]	gi|118485952|gb|ABK94821.1|	ABK94821	324	2e-87	unknown [Populus trichocarpa]	gi|124359202|gb|ABN05713.1|	ABN05713	321	2e-86	Peptidase aspartic, active site; Oligopeptide transporter OPT superfamily [Medicago truncatula]	gi|157335740|emb|CAO61570.1|	CAO61570	317	4e-85	unnamed protein product [Vitis vinifera]	gi|147843808|emb|CAN81605.1|	CAN81605	317	4e-85	hypothetical protein [Vitis vinifera]	cn4867	AT5G64410.1	AT5G64410.1	306	6e-84	| Symbols: ATOPT4 | ATOPT4 (oligopeptide transporter 4); oligopeptide transporter | chr5:25768147-25772200 REVERSE	AT1G09930.1	AT1G09930.1	298	2e-81	| Symbols: ATOPT2 | ATOPT2 (oligopeptide transporter 2); oligopeptide transporter | chr1:3227492-3230045 REVERSE
cn4881	1.67643	0.760327	1.24101	1.03286	1.38928	0.732292	0.708995	small multi-drug export	IIIa. Membrane transport	not assigned.unknown	35.2	weakly similar to ( 125)AT2G02590| Symbols: | similar to unnamed protein product [Vitis vinifera] (GB:CAO41025.1); contains InterPro domain Putative small multi-drug export (InterPro:IPR009577) | chr2:704976-706493 FORWARDweakly similar to ( 135)UniRef9	cn4881	gi|157350910|emb|CAO41025.1|	CAO41025	135	2e-30	unnamed protein product [Vitis vinifera]	gi|224100443|ref|XP_002311878.1|	XP_002311878	132	1e-29	predicted protein [Populus trichocarpa] predicted protein [Populus trichocarpa]	gi|219885969|gb|ACL53359.1|	ACL53359	127	6e-28	unknown [Zea mays]	gi|218193921|gb|EEC76348.1|	EEC76348	127	6e-28	hypothetical protein OsI_13928 [Oryza sativa Indica Group]	gi|195618216|gb|ACG30938.1|	ACG30938	127	6e-28	small multi-drug export protein [Zea mays]	cn4881	AT2G02590.1	AT2G02590.1	125	2e-29	| Symbols: | similar to unnamed protein product [Vitis vinifera] (GB:CAO41025.1); contains InterPro domain Putative small multi-drug export (InterPro:IPR009577) | chr2:704976-706493 FORWARD
cn4905	0.818903	0.419591	0.440983	0.277983	2.03539	0.834377	3.00153	mitochondrial dicarboxylate carrier protein	IIIa. Membrane transport	transport.metabolite transporters at the mitochondrial membrane	34.9	moderately similar to ( 304)AT2G22500| Symbols: | mitochondrial substrate carrier family protein | chr2:9570611-9571552 REVERSEmoderately similar to ( 331)UniRef90_Q2PEQ8cluster: putative mitochondrial dicarboxylate carrier protein; n=1; trifolium prate	cn4905	gi|224081955|ref|XP_002306542.1|	XP_002306542	341	5e-92	predicted protein [Populus trichocarpa] predicted protein [Populus trichocarpa]	gi|147816254|emb|CAN77545.1|	CAN77545	341	5e-92	hypothetical protein [Vitis vinifera]	gi|223538096|gb|EEF39707.1|	EEF39707	340	1e-91	mitochondrial dicarboxylate carrier protein, putative [Ricinus communis]	gi|224067038|ref|XP_002302335.1|	XP_002302335	338	3e-91	predicted protein [Populus trichocarpa] predicted protein [Populus trichocarpa]	gi|223547109|gb|EEF48606.1|	EEF48606	337	7e-91	mitochondrial dicarboxylate carrier protein, putative [Ricinus communis]	cn4905	AT2G22500.1	AT2G22500.1	304	6e-83	| Symbols: | mitochondrial substrate carrier family protein | chr2:9570611-9571552 REVERSE	AT4G24570.1	AT4G24570.1	297	8e-81	| Symbols: | mitochondrial substrate carrier family protein | chr4:12686556-12687497 FORWARD
cn4922	0.776279	0.914917	1.06888	0.958464	0.918903	0.758769	0.791652	multidrug resistance protein ABC transporter family	IIIa. Membrane transport	transport.ABC transporters and multidrug resistance systems	34.16	moderately similar to ( 323)AT2G34660| Symbols: EST4, MRP2, ATMRP2 | ATMRP2 (MULTIDRUG RESISTANCE-ASSOCIATED PROTEIN 2); ATPase, coupled to transmembrane movement of substances | chr2:14610346-14619466 FORWARDmoderately similar to ( 337)UniRef90_A7Q1B7cl	cn4922	gi|171854661|dbj|BAG16520.1|	BAG16520	355	1e-120	putative multidrug resistance-associated protein [Capsicum chinense]	gi|223534049|gb|EEF35768.1|	EEF35768	343	1e-117	mgatp-energized glutathione s-conjugate pump, putative [Ricinus communis]	gi|157350415|emb|CAO40395.1|	CAO40395	337	1e-116	unnamed protein product [Vitis vinifera]	gi|224116630|ref|XP_002317351.1|	XP_002317351	335	1e-114	multidrug resistance protein ABC transporter family [Populus trichocarpa] multidrug resistance protein ABC transporter family [Populus trichocarpa]	gi|157350419|emb|CAO40399.1|	CAO40399	329	1e-113	unnamed protein product [Vitis vinifera]	cn4922	AT2G34660.1	AT2G34660.1	323	1e-113	| Symbols: EST4, MRP2, ATMRP2 | ATMRP2 (MULTIDRUG RESISTANCE-ASSOCIATED PROTEIN 2); ATPase, coupled to transmembrane movement of substances | chr2:14610346-14619466 FORWARD	AT1G30400.2	AT1G30400.2	324	1e-112	| Symbols: EST1, ATMRP1 | ATMRP1 (Arabidopsis thaliana multidrug resistance-associated protein 1); xenobiotic-transporting ATPase | chr1:10728121-10737679 FORWARD
cn4952	0.523094	1.0446	0.938412	0.860558	0.820885	0.790499	0.918589	neutral amino acid transport protein	IIIa. Membrane transport	transport.amino acids	34.3	moderately similar to ( 313)AT1G31830| Symbols: | amino acid permease family protein | chr1:11418856-11420295 REVERSEmoderately similar to ( 317)UniRef90_A7P8G2cluster: chromosome chr3 scaffold_8, whole genome shotgun sequence; n=2; vitis vinifera|rep:	cn4952	gi|224074521|ref|XP_002304384.1|	XP_002304384	336	6e-91	neutral amino acid transport protein [Populus trichocarpa] neutral amino acid transport protein [Populus trichocarpa]	gi|223540925|gb|EEF42483.1|	EEF42483	334	2e-90	amino acid transporter, putative [Ricinus communis]	gi|224080658|ref|XP_002306199.1|	XP_002306199	317	4e-85	neutral amino acid transport protein [Populus trichocarpa] neutral amino acid transport protein [Populus trichocarpa]	gi|157340622|emb|CAO47427.1|	CAO47427	317	4e-85	unnamed protein product [Vitis vinifera]	gi|42571713|ref|NP_973947.1|	NP_973947	313	6e-84	amino acid permease family protein [Arabidopsis thaliana] AT1G31830 [Arabidopsis thaliana]	cn4952	AT1G31830.2	AT1G31830.2	313	5e-86	| Symbols: | amino acid permease family protein | chr1:11418856-11420295 REVERSE	AT1G31830.1	AT1G31830.1	313	5e-86	| Symbols: | amino acid permease family protein | chr1:11418856-11420343 REVERSE
cn4975	0.867204	1.03522	0.660849	0.959567	0.907555	0.778168	0.810958	Aquaporin PIP	IIIa. Membrane transport	protein.degradation.ubiquitin.proteasom	29.5.11.20	moderately similar to ( 345)AT3G22630| Symbols: PRCGB, PBD1 | PBD1 (PROTEASOME SUBUNIT PRGB); peptidase | chr3:8009716-8010781 REVERSEmoderately similar to ( 306)PSB2_ORYSAmoderately similar to ( 358)UniRef90_A5BYC0cluster: putative uncharacterized prote	cn4975	gi|2114050|dbj|BAA20076.1|	BAA20076	195	1e-48	water channel protein [Nicotiana excelsior]	gi|223549714|gb|EEF51202.1|	EEF51202	194	2e-48	Aquaporin PIP1.3, putative [Ricinus communis]	gi|118488812|gb|ABK96216.1|	ABK96216	194	2e-48	unknown [Populus trichocarpa x Populus deltoides]	gi|224071930|ref|XP_002303596.1|	XP_002303596	194	2e-48	aquaporin, MIP family, PIP subfamily [Populus trichocarpa] unknown [Populus trichocarpa] aquaporin, MIP family, PIP subfamily [Populus trichocarpa]	gi|57336886|emb|CAH60718.1|	CAH60718	194	2e-48	putative plasma membrane intrinsic protein [Populus tremula x Populus tremuloides]	cn4975	AT2G45960.1	AT2G45960.1	192	1e-49	| Symbols: TMP-A, ATHH2, PIP1;2, PIP1B | PIP1B (plasma membrane intrinsic protein 1;2); water channel | chr2:18917523-18918776 FORWARD	AT1G01620.2	AT1G01620.2	191	2e-49	| Symbols: PIP1;3, PIP1C, TMP-B | PIP1C (PLASMA MEMBRANE INTRINSIC PROTEIN 1;3) | chr1:225986-226960 REVERSE
cn4993	1.46221	3.44079	1.3287	1.90835	1.3124	1.56161	0.818303	VIc. Detoxification	IIIa. Membrane transport	transport.ABC transporters and multidrug resistance systems	34.16	weakly similar to ( 160)AT3G25620| Symbols: | ABC transporter family protein | chr3:9318750-9320742 REVERSEweakly similar to ( 155)UniRef90_A7P308cluster: chromosome chr1 scaffold_5, whole genome shotgun sequence; n=2; vitis vinifera|rep: chromosome chr	cn4993	gi|223536342|gb|EEF37992.1|	EEF37992	163	2e-61	ATP-binding cassette transporter, putative [Ricinus communis]	gi|224108571|ref|XP_002314895.1|	XP_002314895	159	2e-61	white-brown-complex ABC transporter family [Populus trichocarpa] white-brown-complex ABC transporter family [Populus trichocarpa]	gi|147809572|emb|CAN62390.1|	CAN62390	155	2e-59	hypothetical protein [Vitis vinifera]	gi|157338715|emb|CAO42066.1|	CAO42066	155	2e-59	unnamed protein product [Vitis vinifera]	gi|11994752|dbj|BAB03081.1|	BAB03081	160	2e-58	ABC transporter-like protein [Arabidopsis thaliana]	cn4993	AT3G25620.1	AT3G25620.1	160	2e-58	| Symbols: | ABC transporter family protein | chr3:9318750-9320742 REVERSE	AT1G31770.1	AT1G31770.1	105	2e-40	| Symbols: | ABC transporter family protein | chr1:11375233-11377625 REVERSE
cn5014	1.02803	0.88298	0.994285	1.04355	1.19702	1.04431	1.00073	oligopeptide transporter	IIIa. Membrane transport	transport.peptides and oligopeptides	34.13	weakly similar to ( 107)AT3G27020| Symbols: YSL6 | YSL6 (YELLOW STRIPE LIKE 6); oligopeptide transporter | chr3:9962860-9965698 REVERSEweakly similar to ( 107)UniRef90_Q6R3K6cluster: probable metal-nicotianamine transporter ysl6; n=1; arabidopsis thalian	cn5014	gi|224055759|ref|XP_002298639.1|	XP_002298639	110	5e-23	oligopeptide transporter OPT family [Populus trichocarpa] oligopeptide transporter OPT family [Populus trichocarpa]	gi|223547917|gb|EEF49409.1|	EEF49409	108	1e-22	hypothetical protein RCOM_1447130 [Ricinus communis]	gi|21539461|gb|AAM53283.1|	AAM53283	107	4e-22	unknown protein [Arabidopsis thaliana]	gi|21592981|gb|AAM64930.1|	AAM64930	107	4e-22	unknown [Arabidopsis thaliana]	gi|41352045|gb|AAS00695.1|	AAS00695	107	4e-22	metal-nicotianamine transporter YSL6 [Arabidopsis thaliana]	cn5014	AT3G27020.1	AT3G27020.1	107	4e-24	| Symbols: YSL6 | YSL6 (YELLOW STRIPE LIKE 6); oligopeptide transporter | chr3:9962860-9965698 REVERSE	AT5G41000.1	AT5G41000.1	101	1e-22	| Symbols: YSL4 | YSL4 (YELLOW STRIPE LIKE 4); oligopeptide transporter | chr5:16438138-16440925 FORWARD
cn5051	0.581878	1.19007	0.998418	1.05562	1.00057	0.540883	0.512386	purine permease	IIIa. Membrane transport	transport.misc	34.99	moderately similar to ( 219)AT5G62890| Symbols: | permease, putative | chr5:25260949-25263974 FORWARDmoderately similar to ( 228)UniRef90_Q56R06cluster: putative permease i; n=1; solanum lycopersicum|rep: putative permease i - solanum lycopersicum (toma	cn5051	gi|62183958|gb|AAX73299.1|	AAX73299	228	3e-85	putative permease I [Lycopersicon esculentum]	gi|223550561|gb|EEF52048.1|	EEF52048	223	4e-85	purine permease, putative [Ricinus communis]	gi|224121656|ref|XP_002318639.1|	XP_002318639	218	2e-84	nucleobase ascorbate transporter [Populus trichocarpa] nucleobase ascorbate transporter [Populus trichocarpa]	gi|15241994|ref|NP_201094.1|	NP_201094	219	3e-84	permease, putative [Arabidopsis thaliana] permease, putative [Arabidopsis thaliana] permease, putative [Arabidopsis thaliana] RecName: Full=Nucleobase-ascorbate transporter 6; Short=AtNAT6 putative permease 1 [Arabidopsis thaliana] permease 1 [Arabidopsis	gi|21450871|gb|AAK59508.2|	AAK59508	219	3e-84	putative permease 1 [Arabidopsis thaliana]	cn5051	AT5G62890.3	AT5G62890.3	219	3e-86	| Symbols: | permease, putative | chr5:25260949-25264301 FORWARD	AT5G62890.2	AT5G62890.2	219	3e-86	| Symbols: | permease, putative | chr5:25260949-25264301 FORWARD
cn5071	0.864024	0.851583	1.12633	1.0272	1.10663	0.925579	0.901066	UDP-glucuronic acid/UDP-N-acetylgalactosamine transporter	IIIa. Membrane transport	not assigned.no ontology	35.1	moderately similar to ( 216)AT2G28315| Symbols: | transporter-related | chr2:12095973-12097647 FORWARDmoderately similar to ( 218)UniRef90_A5C3I8cluster: putative uncharacterized protein; n=1; vitis vinifera|rep: putative uncharacterized protein - vitis	cn5071	gi|224145447|ref|XP_002325646.1|	XP_002325646	260	1e-126	predicted protein [Populus trichocarpa] predicted protein [Populus trichocarpa]	gi|118483005|gb|ABK93414.1|	ABK93414	260	1e-126	unknown [Populus trichocarpa] unknown [Populus trichocarpa x Populus deltoides]	gi|147808071|emb|CAN77542.1|	CAN77542	218	1e-122	hypothetical protein [Vitis vinifera]	gi|223530567|gb|EEF32445.1|	EEF32445	221	1e-103	UDP-glucuronic acid/UDP-N-acetylgalactosamine transporter, putative [Ricinus communis]	gi|186503767|ref|NP_850120.3|	NP_850120	216	1e-103	unknown protein [Arabidopsis thaliana]	cn5071	AT2G28315.1	AT2G28315.1	216	1e-105	| Symbols: | transporter-related | chr2:12095973-12097647 FORWARD	AT1G06890.2	AT1G06890.2	268	9e-72	| Symbols: | transporter-related | chr1:2111727-2114037 REVERSE
cn5128	0.289303	0.718969	0.74355	0.665037	1.09343	0.674155	1.01371	ABC transporter	IIIa. Membrane transport	transport.ABC transporters and multidrug resistance systems	34.16	moderately similar to ( 364)AT1G67940| Symbols: ATNAP3 | ATNAP3 (Arabidopsis thaliana non-intrinsic ABC protein 3) | chr1:25481468-25482330 FORWARDweakly similar to ( 134)CYSA_CHLVUmoderately similar to ( 364)UniRef90_Q9C9W0cluster: non-intrinsic abc pro	cn5128	gi|224144230|ref|XP_002325227.1|	XP_002325227	390	1e-106	predicted protein [Populus trichocarpa] predicted protein [Populus trichocarpa]	gi|223538642|gb|EEF40243.1|	EEF40243	387	1e-105	phosphate abc transporter, putative [Ricinus communis]	gi|147791112|emb|CAN70271.1|	CAN70271	374	1e-101	hypothetical protein [Vitis vinifera]	gi|15220604|ref|NP_176961.1|	NP_176961	364	6e-99	ATNAP3 (Arabidopsis thaliana non-intrinsic ABC protein 3) RecName: Full=Non-intrinsic ABC protein 3; AltName: Full=MRP-related protein 1 putative ABC transporter; 66585-65723 [Arabidopsis thaliana] putative ABC transporter [Arabidopsis thaliana] putative	gi|4586576|dbj|BAA76420.1|	BAA76420	362	4e-98	multidrug resistance protein [Cicer arietinum]	cn5128	AT1G67940.1	AT1G67940.1	364	1e-101	| Symbols: ATNAP3 | ATNAP3 (Arabidopsis thaliana non-intrinsic ABC protein 3) | chr1:25481468-25482330 FORWARD	AT5G46540.1	AT5G46540.1	135	5e-32	| Symbols: PGP7 | PGP7 (P-GLYCOPROTEIN 7); ATPase, coupled to transmembrane movement of substances | chr5:18894419-18899574 REVERSE
cn5154	0.988739	1.02118	1.27304	0.97913	0.842777	1.20947	1.23525	ferroportin protein	IIIa. Membrane transport	not assigned.unknown	35.2	very weakly similar to (90.5)UniRef90_A7PRQ4cluster: chromosome chr14 scaffold_27, whole genome shotgun sequence; n=1; vitis vinifera|rep: chromosome chr14 scaffold_27, whole genome shotgun sequence - vitis vinifera (grape) no original description	cn5154	gi|224124478|ref|XP_002330033.1|	XP_002330033	92	1e-26	ferroportin protein family [Populus trichocarpa] ferroportin protein family [Populus trichocarpa]	gi|157347036|emb|CAO17418.1|	CAO17418	91	6e-26	unnamed protein product [Vitis vinifera]	gi|223548480|gb|EEF49971.1|	EEF49971	87	1e-24	conserved hypothetical protein [Ricinus communis]	gi|22327094|ref|NP_198034.2|	NP_198034	79	3e-22	ferroportin-related [Arabidopsis thaliana] unknown protein [Arabidopsis thaliana] unknown protein [Arabidopsis thaliana]	gi|147788973|emb|CAN67070.1|	CAN67070	91	2e-21	hypothetical protein [Vitis vinifera]	cn5154	AT5G26820.1	AT5G26820.1	79	2e-24	| Symbols: | ferroportin-related | chr5:9433861-9437008 FORWARD
cn5188	1.12626	1.20872	0.981494	1.45952	1.54762	0.845863	0.57955	major intrinsic protein NIP5	IIIa. Membrane transport	not assigned.unknown	35.2	very weakly similar to (81.3)UniRef90_A7QIZ2cluster: chromosome chr2 scaffold_105, whole genome shotgun sequence; n=1; vitis vinifera|rep: chromosome chr2 scaffold_105, whole genome shotgun sequence - vitis vinifera (grape) no original description	cn5188	gi|157356652|emb|CAO62847.1|	CAO62847	81	3e-14	unnamed protein product [Vitis vinifera]	gi|224034485|gb|ACN36318.1|	ACN36318	76	8e-13	unknown [Zea mays]	gi|162568623|gb|ABY19373.1|	ABY19373	75	1e-12	major intrinsic protein NIP5;1 [Lotus japonicus]	gi|125575384|gb|EAZ16668.1|	EAZ16668	75	1e-12	hypothetical protein OsJ_32143 [Oryza sativa Japonica Group]	gi|125532624|gb|EAY79189.1|	EAY79189	75	1e-12	hypothetical protein OsI_34300 [Oryza sativa Indica Group]	cn5188	AT4G10380.1	AT4G10380.1	68	1e-12	| Symbols: NIP5;1, NLM6, NLM8 | NIP5;1/NLM6/NLM8 (NOD26-like intrinsic protein 5;1); boron transporter/ water channel | chr4:6431526-6434506 REVERSE
cn52	0.794494	0.969329	0.988543	0.899287	1.02767	0.778095	0.865235	D-xylose-H+ symporter	IIIa. Membrane transport	transport.sugars	34.2	moderately similar to ( 220)AT5G59250| Symbols: | sugar transporter family protein | chr5:23921184-23924079 FORWARDmoderately similar to ( 231)UniRef90_Q07A14cluster: putative sugar transporter; n=1; nicotiana langsdorffii x nicotiana sanderae|rep: puta	cn52	gi|77999788|gb|ABB17074.1|	ABB17074	231	2e-59	putative sugar transporter [Nicotiana langsdorffii x Nicotiana sanderae]	gi|157337259|emb|CAO21605.1|	CAO21605	221	3e-56	unnamed protein product [Vitis vinifera]	gi|222424010|dbj|BAH19966.1|	BAH19966	220	4e-56	AT5G59250 [Arabidopsis thaliana]	gi|110740547|dbj|BAE98379.1|	BAE98379	220	4e-56	D-xylose-H+ symporter - like protein [Arabidopsis thaliana]	gi|42568650|ref|NP_200733.2|	NP_200733	220	4e-56	sugar transporter family protein [Arabidopsis thaliana] RecName: Full=D-xylose-proton symporter-like 3 sugar transporter-like protein [Arabidopsis thaliana] At5g59250 [Arabidopsis thaliana] At5g59250 [Arabidopsis thaliana]	cn52	AT5G59250.1	AT5G59250.1	220	4e-58	| Symbols: | sugar transporter family protein | chr5:23921184-23924079 FORWARD	AT3G03090.1	AT3G03090.1	179	7e-46	| Symbols: ATVGT1 | ATVGT1 (ARABIDOPSIS THALIANA VACUOLAR GLUCOSE TRANSPORTER 1); carbohydrate transmembrane transporter/ fructose transmembrane transporter/ glucose transmembrane transporter/ sugar:hydrogen ion symporter | chr3:700756-704586 REVERSE
cn5264	0.527137	0.643512	0.543725	0.738718	0.741026	0.4956	0.670892	sugar transporter	IIIa. Membrane transport	transport.sugars	34.2	weakly similar to ( 175)AT1G75220| Symbols: | integral membrane protein, putative | chr1:28233073-28236267 REVERSEweakly similar to ( 164)UniRef90_Q93YP9cluster: sugar transporter erd6-like 4; n=2; arabidopsis thaliana|rep: sugar transporter erd6-like 4	cn5264	gi|15222158|ref|NP_177658.1|	NP_177658	175	2e-42	integral membrane protein, putative [Arabidopsis thaliana] RecName: Full=Sugar transporter ERD6-like 6 integral membrane protein, putative; 33518-36712 [Arabidopsis thaliana] At1g75220/F22H5_6 [Arabidopsis thaliana] At1g75220/F22H5_6 [Arabidopsis thaliana	gi|223551096|gb|EEF52582.1|	EEF52582	173	8e-42	sugar transporter, putative [Ricinus communis]	gi|223539236|gb|EEF40829.1|	EEF40829	167	5e-40	sugar transporter, putative [Ricinus communis]	gi|15223557|ref|NP_173377.1|	NP_173377	164	4e-39	integral membrane protein, putative / sugar transporter family protein [Arabidopsis thaliana] RecName: Full=Sugar transporter ERD6-like 4 similar to integral membrane protein [Arabidopsis thaliana] similar to integral membrane protein [Arabidopsis thalian	gi|8778437|gb|AAF79445.1|AC025808_27	AAF79445	164	4e-39	F18O14.22 [Arabidopsis thaliana]	cn5264	AT1G75220.1	AT1G75220.1	175	2e-44	| Symbols: | integral membrane protein, putative | chr1:28233073-28236267 REVERSE	AT1G19450.1	AT1G19450.1	164	3e-41	| Symbols: | integral membrane protein, putative / sugar transporter family protein | chr1:6731662-6734624 REVERSE
cn5320	0.424534	1.4358	1.4776	1.23697	0.953851	0.415995	0.336302	vacuolar proton-ATPase subunit-like protein	IIIa. Membrane transport	transport.p- and v-ATPases.H+-transporting two-sector ATPase	34.1.01	moderately similar to ( 206)AT4G34720| Symbols: VHA-C1, ATVHA-C1, AVA-P1 | AVA-P1 (vacuolar H+-pumping ATPase 16 kDa proteolipid subunit 1); ATPase/ hydrogen ion transporting ATPase, rotational mechanism | chr4:16568228-16569170 REVERSEmoderately similar	cn5320	gi|224103313|ref|XP_002313006.1|	XP_002313006	207	7e-52	predicted protein [Populus trichocarpa] predicted protein [Populus trichocarpa]	gi|15227232|ref|NP_179244.1|	NP_179244	206	2e-51	vacuolar ATP synthase 16 kDa proteolipid subunit 5 / V-ATPase 16 kDa proteolipid subunit 5 (AVAP5) [Arabidopsis thaliana] ATVHA-C3/AVA-P3 (vacuolar-type H(+)-ATPase C3); ATPase [Arabidopsis thaliana] AVA-P1 (vacuolar H+-pumping ATPase 16 kDa proteolipid s	gi|2493148|sp|Q40585.1|VATL_TOBAC	Q40585	206	2e-51	RecName: Full=V-type proton ATPase 16 kDa proteolipid subunit; Short=V-ATPase 16 kDa proteolipid subunit; AltName: Full=Vacuolar proton pump 16 kDa proteolipid subunit c subunit of V-type ATPase [Nicotiana tabacum]	gi|224097134|ref|XP_002310846.1|	XP_002310846	205	4e-51	predicted protein [Populus trichocarpa] predicted protein [Populus trichocarpa]	gi|147765496|emb|CAN78114.1|	CAN78114	205	4e-51	hypothetical protein [Vitis vinifera] unnamed protein product [Vitis vinifera]	cn5320	AT4G34720.1	AT4G34720.1	206	1e-53	| Symbols: VHA-C1, ATVHA-C1, AVA-P1 | AVA-P1 (vacuolar H+-pumping ATPase 16 kDa proteolipid subunit 1); ATPase/ hydrogen ion transporting ATPase, rotational mechanism | chr4:16568228-16569170 REVERSE	AT4G38920.1	AT4G38920.1	206	1e-53	| Symbols: AVA-P3, ATVHA-C3 | ATVHA-C3/AVA-P3 (vacuolar-type H(+)-ATPase C3); ATPase | chr4:18147324-18148847 FORWARD
cn5321	0.62963	0.499119	0.528442	0.768126	0.486974	0.552497	0.719279	vacuolar proton-ATPase subunit-like protein	IIIa. Membrane transport	transport.p- and v-ATPases.H+-transporting two-sector ATPase	34.1.01	weakly similar to ( 112)AT1G75630| Symbols: AVA-P4 | AVA-P4 (vacuolar H+-pumping ATPase 16 kDa proteolipid subunit 4); ATPase | chr1:28404323-28405693 FORWARDweakly similar to ( 112)VATL_TOBACweakly similar to ( 107)UniRef90_O22038cluster: vacuolar type	cn5321	gi|159476524|ref|XP_001696361.1|	XP_001696361	106	1e-25	vacuolar H(+)-ATPase V0 sector, c/c' subunits [Chlamydomonas reinhardtii] vacuolar H(+)-ATPase V0 sector, c/c' subunits [Chlamydomonas reinhardtii]	gi|2293353|dbj|BAA21683.1|	BAA21683	107	1e-25	vacuolar type H+-ATPase proteolipid subunit [Acetabularia acetabulum]	gi|2605483|dbj|BAA23350.1|	BAA23350	107	1e-25	vacuolar type H+-ATPase proteolipid subunit [Acetabularia acetabulum]	gi|2605487|dbj|BAA23352.1|	BAA23352	107	1e-25	vacuolar type H+-ATPase proteolipid subunit [Acetabularia acetabulum]	gi|2605485|dbj|BAA23351.1|	BAA23351	107	1e-25	vacuolar type H+-ATPase proteolipid subunit [Acetabularia acetabulum]	cn5321	AT1G75630.1	AT1G75630.1	112	3e-26	| Symbols: AVA-P4 | AVA-P4 (vacuolar H+-pumping ATPase 16 kDa proteolipid subunit 4); ATPase | chr1:28404323-28405693 FORWARD	AT4G34720.1	AT4G34720.1	112	3e-26	| Symbols: VHA-C1, ATVHA-C1, AVA-P1 | AVA-P1 (vacuolar H+-pumping ATPase 16 kDa proteolipid subunit 1); ATPase/ hydrogen ion transporting ATPase, rotational mechanism | chr4:16568228-16569170 REVERSE
cn5364	0.786655	0.700633	1.24381	0.770645	0.867818	0.588901	0.764166	amino acid transporter	IIIa. Membrane transport	transport.amino acids	34.3	moderately similar to ( 350)AT1G77380| Symbols: AAP3 | AAP3 (amino acid permease 3); amino acid transmembrane transporter | chr1:29080095-29082146 REVERSEmoderately similar to ( 380)UniRef90_Q8GZV3cluster: amino acid transporter; n=2; solanum|rep: amino	cn5364	gi|27447657|gb|AAO13689.1|AF013280_1	AAO13689	380	1e-104	amino acid transporter [Lycopersicon esculentum]	gi|147811503|emb|CAN61092.1|	CAN61092	365	2e-99	hypothetical protein [Vitis vinifera] unnamed protein product [Vitis vinifera]	gi|223540541|gb|EEF42108.1|	EEF42108	358	2e-97	amino acid transporter, putative [Ricinus communis]	gi|3293031|emb|CAA07563.1|	CAA07563	358	2e-97	amino acid carrier [Ricinus communis] amino acid transporter, putative [Ricinus communis]	gi|224066805|ref|XP_002302224.1|	XP_002302224	355	1e-96	amino acid permease [Populus trichocarpa] amino acid permease [Populus trichocarpa]	cn5364	AT1G77380.1	AT1G77380.1	350	5e-97	| Symbols: AAP3 | AAP3 (amino acid permease 3); amino acid transmembrane transporter | chr1:29080095-29082146 REVERSE	AT5G09220.1	AT5G09220.1	328	2e-90	| Symbols: AAP2 | AAP2 (AMINO ACID PERMEASE 2); amino acid transmembrane transporter | chr5:2866868-2868864 FORWARD
cn5368	1.06345	1.53508	1.11929	1.35089	1.23741	1.29713	0.960204	nucleobase:cation symporter	IIIa. Membrane transport	not assigned.unknown	35.2	no original description	cn5368	gi|223541298|gb|EEF42849.1|	EEF42849	80	6e-14	nucleobase:cation symporter, putative [Ricinus communis]	gi|157356765|emb|CAO62967.1|	CAO62967	77	4e-13	unnamed protein product [Vitis vinifera]	gi|224138802|ref|XP_002322905.1|	XP_002322905	75	2e-12	predicted protein [Populus trichocarpa] predicted protein [Populus trichocarpa]	gi|7378643|emb|CAB83319.1|	CAB83319	70	5e-11	putative protein [Arabidopsis thaliana]	gi|18414270|ref|NP_568123.1|	NP_568123	70	5e-11	nucleobase:cation symporter [Arabidopsis thaliana] AT5g03560/F12E4 [Arabidopsis thaliana] AT5g03560/F12E4 [Arabidopsis thaliana]	cn5368	AT5G03560.1	AT5G03560.1	70	4e-13	| Symbols: | nucleobase:cation symporter | chr5:900672-902718 REVERSE
cn5468	1.55019	2.19387	2.71648	1.99139	1.13278	1.54468	0.775676	MATE efflux family protein	IIIa. Membrane transport	transport.misc	34.99	moderately similar to ( 210)AT5G65380| Symbols: | ripening-responsive protein, putative | chr5:26140467-26143578 REVERSEmoderately similar to ( 276)UniRef90_A7Q9Z0cluster: chromosome chr8 scaffold_68, whole genome shotgun sequence; n=1; vitis vinifera|r	cn5468	gi|157353463|emb|CAO45402.1|	CAO45402	276	1e-143	unnamed protein product [Vitis vinifera]	gi|218186354|gb|EEC68781.1|	EEC68781	253	1e-128	hypothetical protein OsI_37322 [Oryza sativa Indica Group]	gi|115483923|ref|NP_001065623.1|	NP_001065623	252	1e-127	Os11g0126100 [Oryza sativa (japonica cultivar-group)] MATE efflux family protein, expressed [Oryza sativa (japonica cultivar-group)] Os11g0126100 [Oryza sativa (japonica cultivar-group)]	gi|218186358|gb|EEC68785.1|	EEC68785	252	1e-126	hypothetical protein OsI_37326 [Oryza sativa Indica Group]	gi|115487120|ref|NP_001066047.1|	NP_001066047	252	1e-126	Os12g0126000 [Oryza sativa (japonica cultivar-group)] MATE efflux family protein, expressed [Oryza sativa (japonica cultivar-group)] Os12g0126000 [Oryza sativa (japonica cultivar-group)] hypothetical protein OsJ_35077 [Oryza sativa Japonica Group]	cn5468	AT5G65380.1	AT5G65380.1	210	1e-102	| Symbols: | ripening-responsive protein, putative | chr5:26140467-26143578 REVERSE	AT5G44050.1	AT5G44050.1	216	2e-99	| Symbols: | MATE efflux family protein | chr5:17739711-17743436 FORWARD
cn5524	0.723069	0.818873	0.803729	0.719604	0.739168	1.19901	1.6662	amino acid transporter	IIIa. Membrane transport	transport.amino acids	34.3	weakly similar to ( 105)AT1G31830| Symbols: | amino acid permease family protein | chr1:11418856-11420295 REVERSEweakly similar to ( 115)UniRef90_A7P8G2cluster: chromosome chr3 scaffold_8, whole genome shotgun sequence; n=2; vitis vinifera|rep: chromoso	cn5524	gi|223540925|gb|EEF42483.1|	EEF42483	131	3e-30	amino acid transporter, putative [Ricinus communis]	gi|224074521|ref|XP_002304384.1|	XP_002304384	117	4e-26	neutral amino acid transport protein [Populus trichocarpa] neutral amino acid transport protein [Populus trichocarpa]	gi|157340622|emb|CAO47427.1|	CAO47427	115	2e-25	unnamed protein product [Vitis vinifera]	gi|224080658|ref|XP_002306199.1|	XP_002306199	110	6e-24	neutral amino acid transport protein [Populus trichocarpa] neutral amino acid transport protein [Populus trichocarpa]	gi|223551196|gb|EEF52682.1|	EEF52682	109	2e-23	amino acid transporter, putative [Ricinus communis]	cn5524	AT1G31830.1	AT1G31830.1	105	2e-24	| Symbols: | amino acid permease family protein | chr1:11418856-11420343 REVERSE	AT1G31830.2	AT1G31830.2	102	1e-23	| Symbols: | amino acid permease family protein | chr1:11418856-11420295 REVERSE
cn5601	3.2109	0.972722	1.3316	0.812348	0.977958	1.53234	1.8863	contains InterPro domain Membrane attack complex component/perforin	IIIa. Membrane transport	not assigned.unknown	35.2	moderately similar to ( 279)AT1G14780| Symbols: | similar to unknown protein [Arabidopsis thaliana] (TAIR:AT4G24290.2); similar to unnamed protein product [Vitis vinifera] (GB:CAO42380.1); contains InterPro domain Membrane attack complex component/perfo	cn5601	gi|157339029|emb|CAO42380.1|	CAO42380	354	3e-96	unnamed protein product [Vitis vinifera]	gi|224101909|ref|XP_002312471.1|	XP_002312471	339	1e-91	predicted protein [Populus trichocarpa] predicted protein [Populus trichocarpa]	gi|224108259|ref|XP_002314778.1|	XP_002314778	328	2e-88	predicted protein [Populus trichocarpa] predicted protein [Populus trichocarpa]	gi|115448545|ref|NP_001048052.1|	NP_001048052	296	1e-78	Os02g0736300 [Oryza sativa (japonica cultivar-group)] unknown protein [Oryza sativa Japonica Group] Os02g0736300 [Oryza sativa (japonica cultivar-group)] hypothetical protein OsJ_08302 [Oryza sativa Japonica Group]	gi|125541046|gb|EAY87441.1|	EAY87441	293	8e-78	hypothetical protein OsI_08850 [Oryza sativa Indica Group]	cn5601	AT1G14780.1	AT1G14780.1	279	1e-75	| Symbols: | similar to unknown protein [Arabidopsis thaliana] (TAIR:AT4G24290.2); similar to unnamed protein product [Vitis vinifera] (GB:CAO42380.1); contains InterPro domain Membrane attack complex component/perforin/complement C9 (InterPro:IPR001862)	AT4G24290.2	AT4G24290.2	207	4e-54	| Symbols: | similar to NSL1 (NECROTIC SPOTTED LESIONS 1) [Arabidopsis thaliana] (TAIR:AT1G28380.1); similar to unnamed protein product [Vitis vinifera] (GB:CAO46862.1); similar to unnamed protein product [Vitis vinifera] (GB:CAO71620.1); similar to Membr
cn5619	0.981058	0.846848	1.46379	0.862189	1.03445	1.05565	1.22439	ABC transporter protein	IIIa. Membrane transport	transport.ABC transporters and multidrug resistance systems	34.16	weakly similar to ( 164)AT5G61690| Symbols: ATATH15 | ATATH15 (ABC2 homolog 15); ATPase, coupled to transmembrane movement of substances | chr5:24806721-24810713 REVERSEweakly similar to ( 178)UniRef90_A7QI66cluster: chromosome chr17 scaffold_101, whole	cn5619	gi|224124170|ref|XP_002330122.1|	XP_002330122	187	5e-46	ABC transporter family, retinal flippase subfamily [Populus trichocarpa] ABC transporter family, retinal flippase subfamily [Populus trichocarpa]	gi|224119112|ref|XP_002317988.1|	XP_002317988	179	1e-43	ABC transporter family, retinal flippase subfamily [Populus trichocarpa] ABC transporter family, retinal flippase subfamily [Populus trichocarpa]	gi|157356372|emb|CAO62524.1|	CAO62524	178	2e-43	unnamed protein product [Vitis vinifera]	gi|147841474|emb|CAN62102.1|	CAN62102	178	2e-43	hypothetical protein [Vitis vinifera]	gi|218201104|gb|EEC83531.1|	EEC83531	166	2e-40	hypothetical protein OsI_29139 [Oryza sativa Indica Group]	cn5619	AT5G61690.1	AT5G61690.1	164	3e-41	| Symbols: ATATH15 | ATATH15 (ABC2 homolog 15); ATPase, coupled to transmembrane movement of substances | chr5:24806721-24810713 REVERSE	AT3G47730.1	AT3G47730.1	164	4e-41	| Symbols: ATATH1 | ATATH1 (ABC2 homolog 1); ATPase, coupled to transmembrane movement of substances | chr3:17605327-17609813 REVERSE
cn5690	2.15996	0.878498	1.49895	0.837625	0.814211	1.06217	1.26807	ABC transporter	IIIa. Membrane transport	not assigned.no ontology.ABC1 family protein	35.1.1	moderately similar to ( 209)AT5G64940| Symbols: ATATH13 | ATATH13 (ABC2 homolog 13) | chr5:25966342-25970552 FORWARDmoderately similar to ( 209)UniRef90_Q9LV84cluster: abc transporter-like; n=1; arabidopsis thaliana|rep: abc transporter-like - arabidopsi	cn5690	gi|22328063|ref|NP_201299.2|	NP_201299	209	6e-53	ATATH13 (ABC2 homolog 13) [Arabidopsis thaliana] ATATH13 (ABC2 homolog 13) [Arabidopsis thaliana] ABC transporter-like [Arabidopsis thaliana] putative ABC transporter protein [Arabidopsis thaliana] putative ABC transporter protein [Arabidopsis thaliana]	gi|8843758|dbj|BAA97306.1|	BAA97306	209	6e-53	ABC transporter-like [Arabidopsis thaliana]	gi|157345051|emb|CAO71779.1|	CAO71779	207	3e-52	unnamed protein product [Vitis vinifera]	gi|110740021|dbj|BAF01914.1|	BAF01914	206	4e-52	ABC transporter-like [Arabidopsis thaliana]	gi|224083787|ref|XP_002307123.1|	XP_002307123	203	5e-51	predicted protein [Populus trichocarpa] predicted protein [Populus trichocarpa]	cn5690	AT5G64940.2	AT5G64940.2	209	4e-55	| Symbols: ATATH13 | ATATH13 (ABC2 homolog 13) | chr5:25966342-25970552 FORWARD	AT5G64940.1	AT5G64940.1	209	4e-55	| Symbols: ATATH13 | ATATH13 (ABC2 homolog 13) | chr5:25966342-25970552 FORWARD
cn5704	1.72707	0.744273	0.706395	0.820073	1.16737	0.92577	1.12889	glucose transporter	IIIa. Membrane transport	transport.sugars	34.2	weakly similar to ( 147)AT5G16150| Symbols: PGLCT, GLT1 | GLT1/PGLCT (GLUCOSE TRANSPORTER 1); carbohydrate transmembrane transporter/ sugar:hydrogen ion symporter | chr5:5272907-5275681 FORWARDweakly similar to ( 166)UniRef90_Q9LLE1cluster: hexose transp	cn5704	gi|8347244|gb|AAF74566.1|AF215852_1	AAF74566	166	6e-43	hexose transporter [Nicotiana tabacum]	gi|15625046|gb|AAK62031.1|	AAK62031	156	2e-39	hexose transporter pGlT [Olea europaea]	gi|9858106|gb|AAG00995.1|AF286906_1	AAG00995	155	2e-39	putative glucose translocator [Mesembryanthemum crystallinum]	gi|223544108|gb|EEF45633.1|	EEF45633	152	3e-39	sugar transporter, putative [Ricinus communis]	gi|8347246|gb|AAF74567.1|AF215853_1	AAF74567	153	5e-39	hexose transporter [Solanum tuberosum]	cn5704	AT5G16150.3	AT5G16150.3	147	4e-38	| Symbols: PGLCT, GLT1 | GLT1/PGLCT (GLUCOSE TRANSPORTER 1); carbohydrate transmembrane transporter/ sugar:hydrogen ion symporter | chr5:5272907-5275681 FORWARD	AT5G16150.2	AT5G16150.2	147	4e-38	| Symbols: PGLCT, GLT1 | GLT1/PGLCT (GLUCOSE TRANSPORTER 1); carbohydrate transmembrane transporter/ sugar:hydrogen ion symporter | chr5:5272907-5275681 FORWARD
cn5819	1.36898	1.0417	1.25059	0.931148	0.881403	1.26611	1.35973	mitochondrial substrate carrier family protein	IIIa. Membrane transport	transport.metabolite transporters at the mitochondrial membrane	34.9	moderately similar to ( 294)AT2G47490| Symbols: | mitochondrial substrate carrier family protein | chr2:19494619-19496381 FORWARDmoderately similar to ( 329)UniRef90_A7Q0H8cluster: chromosome chr7 scaffold_42, whole genome shotgun sequence; n=2; vitis v	cn5819	gi|157350125|emb|CAO40063.1|	CAO40063	329	3e-88	unnamed protein product [Vitis vinifera]	gi|223537698|gb|EEF39321.1|	EEF39321	305	4e-81	mitochondrial carrier protein, putative [Ricinus communis]	gi|224128430|ref|XP_002320327.1|	XP_002320327	299	3e-79	predicted protein [Populus trichocarpa] predicted protein [Populus trichocarpa]	gi|224068406|ref|XP_002302737.1|	XP_002302737	299	4e-79	predicted protein [Populus trichocarpa] predicted protein [Populus trichocarpa]	gi|18407372|ref|NP_566102.1|	NP_566102	294	1e-77	mitochondrial substrate carrier family protein [Arabidopsis thaliana] At2g47490/T30B22.21 [Arabidopsis thaliana] At2g47490/T30B22.21 [Arabidopsis thaliana] putative mitochondrial carrier protein [Arabidopsis thaliana] putative mitochondrial carrier protei	cn5819	AT2G47490.1	AT2G47490.1	294	8e-80	| Symbols: | mitochondrial substrate carrier family protein | chr2:19494619-19496381 FORWARD	AT1G25380.1	AT1G25380.1	232	3e-61	| Symbols: | mitochondrial substrate carrier family protein | chr1:8903713-8905805 FORWARD
cn5918	0.693028	0.933997	1.00351	0.931937	1.02248	1.27686	1.37011	Protein ABC1	IIIa. Membrane transport	transport.ABC transporters and multidrug resistance systems	34.16	weakly similar to ( 196)AT4G31390| Symbols: | ABC1 family protein | chr4:15233132-15236770 FORWARDmoderately similar to ( 207)UniRef90_A7P4Z2cluster: chromosome chr4 scaffold_6, whole genome shotgun sequence; n=1; vitis vinifera|rep: chromosome chr4 sca	cn5918	gi|223532592|gb|EEF34378.1|	EEF34378	209	2e-52	Protein ABC1, mitochondrial precursor, putative [Ricinus communis]	gi|157339400|emb|CAO43941.1|	CAO43941	207	7e-52	unnamed protein product [Vitis vinifera]	gi|218185458|gb|EEC67885.1|	EEC67885	206	9e-52	hypothetical protein OsI_35541 [Oryza sativa Indica Group]	gi|125576606|gb|EAZ17828.1|	EAZ17828	206	9e-52	hypothetical protein OsJ_33372 [Oryza sativa Japonica Group]	gi|115484731|ref|NP_001067509.1|	NP_001067509	206	9e-52	Os11g0216300 [Oryza sativa (japonica cultivar-group)] Os11g0216300 [Oryza sativa (japonica cultivar-group)]	cn5918	AT4G31390.2	AT4G31390.2	196	8e-51	| Symbols: | ABC1 family protein | chr4:15233132-15236770 FORWARD	AT4G31390.1	AT4G31390.1	196	8e-51	| Symbols: | ABC1 family protein | chr4:15233132-15236770 FORWARD
cn5943	6.42148	19.2349	41.4143	15.7055	6.2317	17.946	1.14265	proton-dependent oligopeptide transport (POT) family protein	IIIa. Membrane transport	transport.peptides and oligopeptides	34.13	highly similar to ( 508)AT1G68570| Symbols: | proton-dependent oligopeptide transport (POT) family protein | chr1:25750474-25753773 FORWARDhighly similar to ( 521)UniRef90_A7P371cluster: chromosome chr1 scaffold_5, whole genome shotgun sequence; n=1; vi	cn5943	gi|224108488|ref|XP_002314866.1|	XP_002314866	538	1e-151	predicted protein [Populus trichocarpa] predicted protein [Populus trichocarpa]	gi|157338778|emb|CAO42129.1|	CAO42129	521	1e-146	unnamed protein product [Vitis vinifera]	gi|15221439|ref|NP_177024.1|	NP_177024	508	1e-142	proton-dependent oligopeptide transport (POT) family protein [Arabidopsis thaliana] Similar to gb|AF023472 peptide transporter from Hordeum vulgare and is a member of the PF|00854 Peptide transporter family. ESTs gb|T41927 and gb|AA395024 come from this g	gi|224284876|gb|ACN40168.1|	ACN40168	461	1e-128	unknown [Picea sitchensis]	gi|223975261|gb|ACN31818.1|	ACN31818	431	1e-119	unknown [Zea mays]	cn5943	AT1G68570.1	AT1G68570.1	508	1e-144	| Symbols: | proton-dependent oligopeptide transport (POT) family protein | chr1:25750474-25753773 FORWARD	AT3G54140.1	AT3G54140.1	275	4e-74	| Symbols: | proton-dependent oligopeptide transport (POT) family protein | chr3:20056863-20059132 REVERSE
cn5947	0.110701	0.523701	3.58222	2.7581	2.72257	2.48668	0.901593	glucose-6-phosphate/phosphate-translocator	IIIa. Membrane transport	transport.metabolite transporters at the envelope membrane	34.8	weakly similar to ( 103)AT5G22330| Symbols: ATTIP49A, RIN1 | ATTIP49A/RIN1 (RESISTANCE TO PSEUDOMONAS SYRINGAE PV MACULICOLA INTERACTOR 1); protein binding | chr5:7391029-7394074 REVERSEweakly similar to ( 103)UniRef90_Q9FMR9cluster: ruv dna-helicase-lik	cn5947	gi|194701358|gb|ACF84763.1|	ACF84763	107	1e-21	unknown [Zea mays]	gi|223536935|gb|EEF38573.1|	EEF38573	106	2e-21	DNA helicase, putative [Ricinus communis]	gi|212274341|ref|NP_001130525.1|	NP_001130525	103	1e-20	hypothetical protein LOC100191624 [Zea mays] unknown [Zea mays] unknown [Zea mays]	gi|15242217|ref|NP_197625.1|	NP_197625	103	2e-20	ATTIP49A/RIN1 (RESISTANCE TO PSEUDOMONAS SYRINGAE PV MACULICOLA INTERACTOR 1); protein binding [Arabidopsis thaliana] Ruv DNA-helicase-like protein [Arabidopsis thaliana] Ruv DNA-helicase-like protein [Arabidopsis thaliana] putative Ruv DNA-helicase [Arab	gi|2997591|gb|AAC08525.1|	AAC08525	102	4e-20	glucose-6-phosphate/phosphate-translocator precursor [Pisum sativum] plastid phosphate translocator [Vicia narbonensis]	cn5947	AT5G22330.1	AT5G22330.1	103	1e-22	| Symbols: ATTIP49A, RIN1 | ATTIP49A/RIN1 (RESISTANCE TO PSEUDOMONAS SYRINGAE PV MACULICOLA INTERACTOR 1); protein binding | chr5:7391029-7394074 REVERSE	AT1G61800.1	AT1G61800.1	101	6e-22	| Symbols: GPT2 | GPT2 (glucose-6-phosphate/phosphate translocator 2); antiporter/ glucose-6-phosphate transmembrane transporter | chr1:22828192-22830124 FORWARD
cn6081	0.819026	1.35954	1.4931	1.36538	1.03564	0.813213	0.595595	sugar transporter	IIIa. Membrane transport	transport.sugars	34.2	weakly similar to ( 163)AT1G75220| Symbols: | integral membrane protein, putative | chr1:28233073-28236267 REVERSEweakly similar to ( 155)UniRef90_Q39416cluster: integral membrane protein; n=1; beta vulgaris|rep: integral membrane protein - beta vulgari	cn6081	gi|15222158|ref|NP_177658.1|	NP_177658	163	1e-48	integral membrane protein, putative [Arabidopsis thaliana] RecName: Full=Sugar transporter ERD6-like 6 integral membrane protein, putative; 33518-36712 [Arabidopsis thaliana] At1g75220/F22H5_6 [Arabidopsis thaliana] At1g75220/F22H5_6 [Arabidopsis thaliana	gi|8778437|gb|AAF79445.1|AC025808_27	AAF79445	160	3e-47	F18O14.22 [Arabidopsis thaliana]	gi|1209756|gb|AAB53155.1|	AAB53155	155	3e-47	integral membrane protein [Beta vulgaris]	gi|15223557|ref|NP_173377.1|	NP_173377	160	3e-47	integral membrane protein, putative / sugar transporter family protein [Arabidopsis thaliana] RecName: Full=Sugar transporter ERD6-like 4 similar to integral membrane protein [Arabidopsis thaliana] similar to integral membrane protein [Arabidopsis thalian	gi|223539236|gb|EEF40829.1|	EEF40829	159	6e-47	sugar transporter, putative [Ricinus communis]	cn6081	AT1G75220.1	AT1G75220.1	163	1e-50	| Symbols: | integral membrane protein, putative | chr1:28233073-28236267 REVERSE	AT1G19450.1	AT1G19450.1	160	2e-49	| Symbols: | integral membrane protein, putative / sugar transporter family protein | chr1:6731662-6734624 REVERSE
cn6111	0.617418	0.94038	0.904527	0.953974	1.29125	1.1541	1.20978	permease-related	IIIa. Membrane transport	not assigned.unknown	35.2	weakly similar to ( 135)AT1G71900| Symbols: | similar to permease-related [Arabidopsis thaliana] (TAIR:AT1G34470.1); similar to hypothetical protein [Vitis vinifera] (GB:CAN81783.1); contains InterPro domain Protein of unknown function DUF803 (InterPro:	cn6111	gi|223531545|gb|EEF33375.1|	EEF33375	161	3e-38	Non-imprinted in Prader-Willi/Angelman syndrome region protein, putative [Ricinus communis]	gi|223533841|gb|EEF35572.1|	EEF35572	148	4e-34	Non-imprinted in Prader-Willi/Angelman syndrome region protein, putative [Ricinus communis]	gi|157354374|emb|CAO46989.1|	CAO46989	147	8e-34	unnamed protein product [Vitis vinifera]	gi|147855843|emb|CAN81783.1|	CAN81783	147	8e-34	hypothetical protein [Vitis vinifera]	gi|223945921|gb|ACN27044.1|	ACN27044	145	2e-33	unknown [Zea mays]	cn6111	AT1G71900.1	AT1G71900.1	135	3e-32	| Symbols: | similar to permease-related [Arabidopsis thaliana] (TAIR:AT1G34470.1); similar to hypothetical protein [Vitis vinifera] (GB:CAN81783.1); contains InterPro domain Protein of unknown function DUF803 (InterPro:IPR008521) | chr1:27065416-27067715	AT1G34470.1	AT1G34470.1	130	8e-31	| Symbols: | permease-related | chr1:12604552-12606736 FORWARD
cn6138	1.65688	0.809589	1.14906	0.883781	1.06027	0.803679	0.909365	beta-subunit of K+ channels	IIIa. Membrane transport	transport.potassium	34.15	weakly similar to ( 173)AT1G04690| Symbols: KV-BETA1, KAB1 | KAB1 (POTASSIUM CHANNEL BETA SUBUNIT); potassium channel | chr1:1313661-1315419 FORWARDweakly similar to ( 172)KCAB_ORYSAweakly similar to ( 181)UniRef90_A7NXT0cluster: chromosome chr5 scaffold	cn6138	gi|3402279|emb|CAA04451.1|	CAA04451	189	7e-47	putative beta-subunit of K+ channels [Solanum tuberosum]	gi|118485072|gb|ABK94399.1|	ABK94399	182	6e-45	unknown [Populus trichocarpa]	gi|157336884|emb|CAO71569.1|	CAO71569	181	2e-44	unnamed protein product [Vitis vinifera]	gi|224057628|ref|XP_002299286.1|	XP_002299286	181	2e-44	predicted protein [Populus trichocarpa] predicted protein [Populus trichocarpa]	gi|223542738|gb|EEF44275.1|	EEF44275	179	5e-44	potassium channel beta, putative [Ricinus communis]	cn6138	AT1G04690.1	AT1G04690.1	173	2e-44	| Symbols: KV-BETA1, KAB1 | KAB1 (POTASSIUM CHANNEL BETA SUBUNIT); potassium channel | chr1:1313661-1315419 FORWARD
cn6156	1.01754	1.05844	1.09962	1.10315	1.12009	1.11131	1.0074	vacuolar proton-ATPase subunit-like protein	IIIa. Membrane transport	transport.p- and v-ATPases.H+-transporting two-sector ATPase	34.1.01	moderately similar to ( 439)AT3G28715| Symbols: | H+-transporting two-sector ATPase, putative | chr3:10779262-10781587 FORWARDmoderately similar to ( 427)VA0D_ORYSAmoderately similar to ( 436)UniRef90_Q9LJI5cluster: probable vacuolar atp synthase subuni	cn6156	gi|147866282|emb|CAN79922.1|	CAN79922	439	0	hypothetical protein [Vitis vinifera] unnamed protein product [Vitis vinifera]	gi|223539237|gb|EEF40830.1|	EEF40830	441	0	vacuolar ATP synthase subunit ac39, putative [Ricinus communis]	gi|124360985|gb|ABN08957.1|	ABN08957	444	0	H+-transporting two-sector ATPase, C (AC39) subunit [Medicago truncatula]	gi|217072440|gb|ACJ84580.1|	ACJ84580	444	0	unknown [Medicago truncatula]	gi|209981405|gb|ACJ05375.1|	ACJ05375	438	0	vacuolar ATPase subunit d [Vigna radiata]	cn6156	AT3G28715.1	AT3G28715.1	439	0	| Symbols: | H+-transporting two-sector ATPase, putative | chr3:10779262-10781587 FORWARD	AT3G28710.1	AT3G28710.1	436	0	| Symbols: | H+-transporting two-sector ATPase, putative | chr3:10774381-10776831 REVERSE
cn6157	1.28887	1.48145	0.679476	0.915167	0.901282	1.1594	1.26687	vacuolar proton-ATPase subunit-like protein	IIIa. Membrane transport	transport.p- and v-ATPases.H+-transporting two-sector ATPase	34.1.01	moderately similar to ( 261)AT3G28715| Symbols: | H+-transporting two-sector ATPase, putative | chr3:10779262-10781587 FORWARDmoderately similar to ( 258)VA0D_ORYSAmoderately similar to ( 261)UniRef90_Q8GUB0cluster: putative vacuolar atpase subunit d; n	cn6157	gi|147866282|emb|CAN79922.1|	CAN79922	268	4e-70	hypothetical protein [Vitis vinifera] unnamed protein product [Vitis vinifera]	gi|217072440|gb|ACJ84580.1|	ACJ84580	266	1e-69	unknown [Medicago truncatula]	gi|124360985|gb|ABN08957.1|	ABN08957	266	1e-69	H+-transporting two-sector ATPase, C (AC39) subunit [Medicago truncatula]	gi|209981405|gb|ACJ05375.1|	ACJ05375	263	8e-69	vacuolar ATPase subunit d [Vigna radiata]	gi|223539237|gb|EEF40830.1|	EEF40830	262	2e-68	vacuolar ATP synthase subunit ac39, putative [Ricinus communis]	cn6157	AT3G28715.1	AT3G28715.1	261	3e-70	| Symbols: | H+-transporting two-sector ATPase, putative | chr3:10779262-10781587 FORWARD	AT3G28710.1	AT3G28710.1	258	2e-69	| Symbols: | H+-transporting two-sector ATPase, putative | chr3:10774381-10776831 REVERSE
cn6172	2.02045	1.02203	1.28176	1.08015	1.11358	0.787535	0.729095	oligopeptide transporter	IIIa. Membrane transport	transport.peptides and oligopeptides	34.13	moderately similar to ( 450)AT5G64410| Symbols: ATOPT4 | ATOPT4 (oligopeptide transporter 4); oligopeptide transporter | chr5:25768147-25772200 REVERSEmoderately similar to ( 455)UniRef90_A7UQT0cluster: peptidase aspartic, active site; oligopeptide trans	cn6172	gi|224103837|ref|XP_002313213.1|	XP_002313213	465	1e-129	oligopeptide transporter OPT family [Populus trichocarpa] oligopeptide transporter OPT family [Populus trichocarpa]	gi|118485952|gb|ABK94821.1|	ABK94821	465	1e-129	unknown [Populus trichocarpa]	gi|224081897|ref|XP_002306519.1|	XP_002306519	463	1e-128	oligopeptide transporter OPT family [Populus trichocarpa] oligopeptide transporter OPT family [Populus trichocarpa]	gi|223533266|gb|EEF35019.1|	EEF35019	459	1e-127	Oligopeptide transporter, putative [Ricinus communis]	gi|223542548|gb|EEF44088.1|	EEF44088	459	1e-127	Oligopeptide transporter, putative [Ricinus communis]	cn6172	AT5G64410.1	AT5G64410.1	450	1e-127	| Symbols: ATOPT4 | ATOPT4 (oligopeptide transporter 4); oligopeptide transporter | chr5:25768147-25772200 REVERSE	AT1G09930.1	AT1G09930.1	417	1e-117	| Symbols: ATOPT2 | ATOPT2 (oligopeptide transporter 2); oligopeptide transporter | chr1:3227492-3230045 REVERSE
cn6221	1.0239	0.900422	1.44927	1.34934	1.5045	1.82625	1.35343	amino acid transporter	IIIa. Membrane transport	transport.amino acids	34.3	moderately similar to ( 330)AT3G13620| Symbols: | amino acid permease family protein | chr3:4450911-4452563 REVERSEmoderately similar to ( 337)UniRef90_A7P050cluster: chromosome chr6 scaffold_3, whole genome shotgun sequence; n=1; vitis vinifera|rep: ch	cn6221	gi|223533578|gb|EEF35317.1|	EEF35317	343	6e-93	amino acid transporter, putative [Ricinus communis]	gi|157337705|emb|CAO22051.1|	CAO22051	337	7e-91	unnamed protein product [Vitis vinifera]	gi|224057048|ref|XP_002299117.1|	XP_002299117	335	2e-90	neutral amino acid transport protein [Populus trichocarpa] neutral amino acid transport protein [Populus trichocarpa]	gi|18400079|ref|NP_566460.1|	NP_566460	330	9e-89	amino acid permease family protein [Arabidopsis thaliana] unnamed protein product [Arabidopsis thaliana] unknown protein [Arabidopsis thaliana]	gi|223533575|gb|EEF35314.1|	EEF35314	328	2e-88	amino acid transporter, putative [Ricinus communis]	cn6221	AT3G13620.1	AT3G13620.1	330	7e-91	| Symbols: | amino acid permease family protein | chr3:4450911-4452563 REVERSE	AT3G19553.1	AT3G19553.1	180	7e-46	| Symbols: | amino acid permease family protein | chr3:6790994-6792513 REVERSE
cn628	0.49446	1.6568	1.17247	1.09571	0.513772	0.531714	0.485269	ABC transporter protein	IIIa. Membrane transport	not assigned.unknown	35.2	no original description	cn628	gi|4741190|emb|CAB41856.1|	CAB41856	76	1e-12	ABC-type transport-like protein [Arabidopsis thaliana]	gi|22331647|ref|NP_190357.2|	NP_190357	76	1e-12	ATATH1 (ABC2 homolog 1); ATPase, coupled to transmembrane movement of substances [Arabidopsis thaliana] RecName: Full=ABC2 homolog 1 putative ABC transporter protein [Arabidopsis thaliana] putative ABC transporter protein [Arabidopsis thaliana]	gi|223550656|gb|EEF52143.1|	EEF52143	74	9e-12	abc transporter, putative [Ricinus communis]	gi|15240334|ref|NP_200981.1|	NP_200981	74	9e-12	ATATH11 (ABC2 homolog 11); ATPase, coupled to transmembrane movement of substances [Arabidopsis thaliana]	gi|75334036|sp|Q9FLT5.1|ATH11_ARATH	Q9FLT5	74	9e-12	RecName: Full=ABC2 homolog 11 unnamed protein product [Arabidopsis thaliana]	cn628	AT3G47730.1	AT3G47730.1	76	1e-14	| Symbols: ATATH1 | ATATH1 (ABC2 homolog 1); ATPase, coupled to transmembrane movement of substances | chr3:17605327-17609813 REVERSE	AT5G61730.1	AT5G61730.1	74	8e-14	| Symbols: ATATH11 | ATATH11 (ABC2 homolog 11); ATPase, coupled to transmembrane movement of substances | chr5:24820809-24825124 REVERSE
cn629	0.826421	0.656544	0.655876	0.732362	1.1745	1.12894	1.5415	ABC transporter protein	IIIa. Membrane transport	transport.ABC transporters and multidrug resistance systems	34.16	highly similar to ( 614)AT3G47730| Symbols: ATATH1 | ATATH1 (ABC2 homolog 1); ATPase, coupled to transmembrane movement of substances | chr3:17605327-17609813 REVERSEhighly similar to ( 619)UniRef90_A7QI66cluster: chromosome chr17 scaffold_101, whole gen	cn629	gi|157356372|emb|CAO62524.1|	CAO62524	619	1e-175	unnamed protein product [Vitis vinifera]	gi|22331647|ref|NP_190357.2|	NP_190357	614	1e-174	ATATH1 (ABC2 homolog 1); ATPase, coupled to transmembrane movement of substances [Arabidopsis thaliana] RecName: Full=ABC2 homolog 1 putative ABC transporter protein [Arabidopsis thaliana] putative ABC transporter protein [Arabidopsis thaliana]	gi|75334036|sp|Q9FLT5.1|ATH11_ARATH	Q9FLT5	612	1e-173	RecName: Full=ABC2 homolog 11 unnamed protein product [Arabidopsis thaliana]	gi|15240334|ref|NP_200981.1|	NP_200981	612	1e-173	ATATH11 (ABC2 homolog 11); ATPase, coupled to transmembrane movement of substances [Arabidopsis thaliana]	gi|75333985|sp|Q9FKF2.1|ATH15_ARATH	Q9FKF2	608	1e-172	RecName: Full=Putative ABC2 homolog 15 unnamed protein product [Arabidopsis thaliana]	cn629	AT3G47730.1	AT3G47730.1	614	1e-176	| Symbols: ATATH1 | ATATH1 (ABC2 homolog 1); ATPase, coupled to transmembrane movement of substances | chr3:17605327-17609813 REVERSE	AT5G61730.1	AT5G61730.1	612	1e-175	| Symbols: ATATH11 | ATATH11 (ABC2 homolog 11); ATPase, coupled to transmembrane movement of substances | chr5:24820809-24825124 REVERSE
cn6335	2.28104	0.951347	1.36715	0.779793	0.988983	2.71332	3.47954	sugar transporter	IIIa. Membrane transport	transport.sugars	34.2	very weakly similar to (94.0)AT5G26250| Symbols: | sugar transporter, putative | chr5:9196761-9198684 FORWARDvery weakly similar to (97.4)UniRef90_A5BTU8cluster: putative uncharacterized protein; n=1; vitis vinifera|rep: putative uncharacterized protein	cn6335	gi|147822727|emb|CAN61764.1|	CAN61764	97	4e-44	hypothetical protein [Vitis vinifera] unnamed protein product [Vitis vinifera]	gi|223530309|gb|EEF32204.1|	EEF32204	102	2e-42	sugar transporter, putative [Ricinus communis]	gi|157350613|emb|CAO40704.1|	CAO40704	102	4e-42	unnamed protein product [Vitis vinifera]	gi|157350622|emb|CAO40713.1|	CAO40713	102	4e-42	unnamed protein product [Vitis vinifera]	gi|157350620|emb|CAO40711.1|	CAO40711	102	1e-41	unnamed protein product [Vitis vinifera]	cn6335	AT5G26250.1	AT5G26250.1	94	1e-36	| Symbols: | sugar transporter, putative | chr5:9196761-9198684 FORWARD	AT3G05960.1	AT3G05960.1	93	1e-35	| Symbols: | sugar transporter, putative | chr3:1783593-1785340 REVERSE
cn6336	0.669604	0.711735	0.631447	0.948471	1.12703	1.82094	1.91987	sugar transporter	IIIa. Membrane transport	transport.sugars	34.2	weakly similar to ( 127)AT5G26250| Symbols: | sugar transporter, putative | chr5:9196761-9198684 FORWARDvery weakly similar to ( 100)HEX6_RICCOweakly similar to ( 147)UniRef90_A5BTU8cluster: putative uncharacterized protein; n=1; vitis vinifera|rep: put	cn6336	gi|147822727|emb|CAN61764.1|	CAN61764	147	6e-34	hypothetical protein [Vitis vinifera] unnamed protein product [Vitis vinifera]	gi|157350622|emb|CAO40713.1|	CAO40713	144	5e-33	unnamed protein product [Vitis vinifera]	gi|157350613|emb|CAO40704.1|	CAO40704	144	5e-33	unnamed protein product [Vitis vinifera]	gi|224099775|ref|XP_002311614.1|	XP_002311614	143	1e-32	predicted protein [Populus trichocarpa] predicted protein [Populus trichocarpa]	gi|157350620|emb|CAO40711.1|	CAO40711	142	1e-32	unnamed protein product [Vitis vinifera]	cn6336	AT5G26250.1	AT5G26250.1	127	5e-30	| Symbols: | sugar transporter, putative | chr5:9196761-9198684 FORWARD	AT3G05960.1	AT3G05960.1	126	1e-29	| Symbols: | sugar transporter, putative | chr3:1783593-1785340 REVERSE
cn6377	0.536208	0.923984	0.78896	0.777507	0.933619	0.991777	1.27559	ABC transporter family, cholesterol/phospholipid flippase	IIIa. Membrane transport	transport.ABC transporters and multidrug resistance systems	34.16	highly similar to ( 547)AT3G47780| Symbols: ATATH6 | ATATH6 (ABC2 homolog 6); ATPase, coupled to transmembrane movement of substances | chr3:17635485-17639957 FORWARDvery weakly similar to (93.6)CYSA_MESVIhighly similar to ( 571)UniRef90_A7QI68cluster: c	cn6377	gi|157356374|emb|CAO62526.1|	CAO62526	571	1e-161	unnamed protein product [Vitis vinifera]	gi|224121524|ref|XP_002318606.1|	XP_002318606	566	1e-159	ABC transporter family, cholesterol/phospholipid flippase [Populus trichocarpa] ABC transporter family, cholesterol/phospholipid flippase [Populus trichocarpa]	gi|223550659|gb|EEF52146.1|	EEF52146	555	1e-156	abc transporter, putative [Ricinus communis]	gi|224124050|ref|XP_002330092.1|	XP_002330092	553	1e-156	ABC transporter family, cholesterol/phospholipid flippase [Populus trichocarpa] ABC transporter family, cholesterol/phospholipid flippase [Populus trichocarpa]	gi|4741195|emb|CAB41861.1|	CAB41861	547	1e-154	ABC transporter-like protein [Arabidopsis thaliana]	cn6377	AT3G47780.1	AT3G47780.1	547	1e-156	| Symbols: ATATH6 | ATATH6 (ABC2 homolog 6); ATPase, coupled to transmembrane movement of substances | chr3:17635485-17639957 FORWARD	AT5G61740.1	AT5G61740.1	540	1e-154	| Symbols: ATATH14 | ATATH14 (ABC2 homolog 14); ATPase, coupled to transmembrane movement of substances | chr5:24825710-24829823 FORWARD
cn6379	1.12221	0.81642	0.890904	1.02006	0.895922	0.668308	0.655166	sugar transporter	IIIa. Membrane transport	transport.sugars	34.2	moderately similar to ( 444)AT5G26250| Symbols: | sugar transporter, putative | chr5:9196761-9198684 FORWARDmoderately similar to ( 364)STC_RICCOmoderately similar to ( 493)UniRef90_A7PVN5cluster: chromosome chr9 scaffold_33, whole genome shotgun sequen	cn6379	gi|157350615|emb|CAO40706.1|	CAO40706	495	1e-138	unnamed protein product [Vitis vinifera]	gi|157350613|emb|CAO40704.1|	CAO40704	495	1e-138	unnamed protein product [Vitis vinifera]	gi|157350612|emb|CAO40703.1|	CAO40703	495	1e-138	unnamed protein product [Vitis vinifera]	gi|157350611|emb|CAO40702.1|	CAO40702	495	1e-138	unnamed protein product [Vitis vinifera]	gi|147846602|emb|CAN79503.1|	CAN79503	495	1e-138	hypothetical protein [Vitis vinifera]	cn6379	AT5G26250.1	AT5G26250.1	444	1e-125	| Symbols: | sugar transporter, putative | chr5:9196761-9198684 FORWARD	AT3G05960.1	AT3G05960.1	439	1e-123	| Symbols: | sugar transporter, putative | chr3:1783593-1785340 REVERSE
cn6380	0.214046	0.577088	0.56289	0.739616	0.348748	0.66113	0.893882	monosaccharide transporter	IIIa. Membrane transport	transport.sugars	34.2	very weakly similar to ( 100)AT5G26250| Symbols: | sugar transporter, putative | chr5:9196761-9198684 FORWARDvery weakly similar to (94.4)STA_RICCOweakly similar to ( 113)UniRef90_Q8S383cluster: monosaccharide transporter; n=1; olea europaea|rep: monosa	cn6380	gi|20067237|gb|AAM09566.1|AF492010_1	AAM09566	113	2e-38	monosaccharide transporter [Olea europaea]	gi|157350620|emb|CAO40711.1|	CAO40711	105	8e-37	unnamed protein product [Vitis vinifera]	gi|157350615|emb|CAO40706.1|	CAO40706	105	8e-37	unnamed protein product [Vitis vinifera]	gi|157350613|emb|CAO40704.1|	CAO40704	105	8e-37	unnamed protein product [Vitis vinifera]	gi|157350612|emb|CAO40703.1|	CAO40703	105	8e-37	unnamed protein product [Vitis vinifera]	cn6380	AT5G26250.1	AT5G26250.1	100	3e-35	| Symbols: | sugar transporter, putative | chr5:9196761-9198684 FORWARD	AT3G05960.1	AT3G05960.1	102	7e-34	| Symbols: | sugar transporter, putative | chr3:1783593-1785340 REVERSE
cn6439	8.3605	2.04437	2.65106	1.80868	1.51552	1.54376	0.853532	NOD26-like intrinsic protein	IIIa. Membrane transport	transport.Major Intrinsic Proteins.PIP	34.19.1	moderately similar to ( 381)AT5G37820| Symbols: NIP4;2, NLM5 | NIP4;2/NLM5 (NOD26-LIKE INTRINSIC PROTEIN 4;2); water channel | chr5:15067491-15068772 FORWARDmoderately similar to ( 288)NO26_SOYBNmoderately similar to ( 483)UniRef90_P49173cluster: probabl	cn6439	gi|1346736|sp|P49173.1|NIP1_NICAL	P49173	483	1e-134	RecName: Full=Probable aquaporin NIP-type; AltName: Full=Pollen-specific membrane integral protein putative membrane integral protein	gi|224069322|ref|XP_002302955.1|	XP_002302955	402	1e-110	aquaporin, MIP family, NIP subfamily [Populus trichocarpa] aquaporin, MIP family, NIP subfamily [Populus trichocarpa]	gi|15240348|ref|NP_198598.1|	NP_198598	381	1e-104	NIP4;2/NLM5 (NOD26-LIKE INTRINSIC PROTEIN 4;2); water channel [Arabidopsis thaliana] RecName: Full=Probable aquaporin NIP4-2; AltName: Full=NOD26-like intrinsic protein 4-2; Short=AtNIP4;2; AltName: Full=Nodulin-26-like major intrinsic protein 5; Short=No	gi|15240347|ref|NP_198597.1|	NP_198597	373	1e-101	NIP4;1/NLM4 (NOD26-LIKE INTRINSIC PROTEIN 4;1); water channel [Arabidopsis thaliana] RecName: Full=Putative aquaporin NIP4-1; AltName: Full=NOD26-like intrinsic protein 4-1; Short=AtNIP4;1 pollen-specific membrane integral protein-like [Arabidopsis thalia	gi|223527256|gb|EEF29414.1|	EEF29414	357	2e-96	Nodulin-26, putative [Ricinus communis]	cn6439	AT5G37820.1	AT5G37820.1	381	1e-106	| Symbols: NIP4;2, NLM5 | NIP4;2/NLM5 (NOD26-LIKE INTRINSIC PROTEIN 4;2); water channel | chr5:15067491-15068772 FORWARD	AT5G37810.1	AT5G37810.1	373	1e-103	| Symbols: NIP4;1, NLM4 | NIP4;1/NLM4 (NOD26-LIKE INTRINSIC PROTEIN 4;1); water channel | chr5:15062462-15065037 FORWARD
cn6460	0.568975	0.581076	0.546893	0.654343	1.2035	0.694459	1.06131	sugar transporter	IIIa. Membrane transport	transport.sugars	34.2	very weakly similar to (86.7)AT3G20460| Symbols: | sugar transporter, putative | chr3:7135056-7139475 FORWARDvery weakly similar to (88.2)UniRef90_A7QSX9cluster: chromosome chr14 scaffold_164, whole genome shotgun sequence; n=1; vitis vinifera|rep: chro	cn6460	gi|157359848|emb|CAO68577.1|	CAO68577	88	3e-22	unnamed protein product [Vitis vinifera]	gi|224125374|ref|XP_002319570.1|	XP_002319570	87	1e-21	predicted protein [Populus trichocarpa] predicted protein [Populus trichocarpa]	gi|157359849|emb|CAO68578.1|	CAO68578	86	1e-21	unnamed protein product [Vitis vinifera]	gi|157359853|emb|CAO68582.1|	CAO68582	86	3e-21	unnamed protein product [Vitis vinifera]	gi|157359857|emb|CAO68586.1|	CAO68586	90	5e-21	unnamed protein product [Vitis vinifera]	cn6460	AT3G20460.1	AT3G20460.1	87	5e-22	| Symbols: | sugar transporter, putative | chr3:7135056-7139475 FORWARD	AT1G54730.2	AT1G54730.2	77	6e-21	| Symbols: | sugar transporter, putative | chr1:20428138-20433645 FORWARD
cn6473	1.67986	0.759528	0.507539	0.372293	0.798799	1.16769	3.13649	phosphate/phosphoenolpyruvate translocator	IIIa. Membrane transport	transport.metabolite transporters at the envelope membrane	34.8	moderately similar to ( 401)AT5G04160| Symbols: | phosphate translocator-related | chr5:1143034-1144778 REVERSEmoderately similar to ( 400)UniRef90_A5B8H8cluster: putative uncharacterized protein; n=1; vitis vinifera|rep: putative uncharacterized protei	cn6473	gi|15237644|ref|NP_196036.1|	NP_196036	401	1e-110	phosphate translocator-related [Arabidopsis thaliana] phosphate/phosphoenolpyruvate translocator-like protein [Arabidopsis thaliana] phosphate/phosphoenolpyruvate translocator-like protein [Arabidopsis thaliana]	gi|17064798|gb|AAL32553.1|	AAL32553	400	1e-110	phosphate/phosphoenolpyruvate translocator-like protein [Arabidopsis thaliana] phosphate/phosphoenolpyruvate translocator-like protein [Arabidopsis thaliana]	gi|147819472|emb|CAN61104.1|	CAN61104	400	1e-109	hypothetical protein [Vitis vinifera] unnamed protein product [Vitis vinifera]	gi|224139772|ref|XP_002323269.1|	XP_002323269	397	1e-108	predicted protein [Populus trichocarpa] predicted protein [Populus trichocarpa]	gi|224090051|ref|XP_002308922.1|	XP_002308922	395	1e-108	predicted protein [Populus trichocarpa] predicted protein [Populus trichocarpa]	cn6473	AT5G04160.1	AT5G04160.1	401	1e-112	| Symbols: | phosphate translocator-related | chr5:1143034-1144778 REVERSE	AT3G10290.1	AT3G10290.1	394	1e-110	| Symbols: | phosphate translocator-related | chr3:3183516-3185329 REVERSE
cn6541	1.39659	0.657673	0.197094	0.352318	0.528904	0.236336	0.670804	plasma membrane intrinsic protein TIP	IIIa. Membrane transport	transport.Major Intrinsic Proteins.TIP	34.19.2	moderately similar to ( 396)AT3G16240| Symbols: TIP2;1, DELTA-TIP1, AQP1, ATTIP2;1, DELTA-TIP | DELTA-TIP (delta tonoplast integral protein); water channel | chr3:5505540-5506794 FORWARDmoderately similar to ( 366)TIP2_TOBACmoderately similar to ( 413)Un	cn6541	gi|1439609|gb|AAB04557.1|	AAB04557	413	1e-113	delta-tonoplast intrinsic protein [Gossypium hirsutum]	gi|223544904|gb|EEF46419.1|	EEF46419	405	1e-111	tonoplast intrinsic protein, putative [Ricinus communis]	gi|224054384|ref|XP_002298233.1|	XP_002298233	405	1e-111	aquaporin, MIP family, TIP subfamily [Populus trichocarpa] unknown [Populus trichocarpa] unknown [Populus trichocarpa] unknown [Populus trichocarpa x Populus deltoides] aquaporin, MIP family, TIP subfamily [Populus trichocarpa]	gi|12006841|gb|AAG44945.1|AF290618_1	AAG44945	405	1e-111	putative delta TIP [Nicotiana glauca]	gi|118485017|gb|ABK94373.1|	ABK94373	402	1e-110	unknown [Populus trichocarpa]	cn6541	AT3G16240.1	AT3G16240.1	396	1e-111	| Symbols: TIP2;1, DELTA-TIP1, AQP1, ATTIP2;1, DELTA-TIP | DELTA-TIP (delta tonoplast integral protein); water channel | chr3:5505540-5506794 FORWARD	AT4G17340.1	AT4G17340.1	340	1e-93	| Symbols: TIP2;2, DELTA-TIP2 | DELTA-TIP2/TIP2;2 (tonoplast intrinsic protein 2;2); water channel | chr4:9699330-9700262 FORWARD
cn6547	0.98834	0.833868	1.14393	0.86118	1.334	1.13025	1.31244	ABC transporter	IIIa. Membrane transport	transport.ABC transporters and multidrug resistance systems	34.16	weakly similar to ( 182)AT5G39040| Symbols: ATTAP2 | ATTAP2 (Arabidopsis thaliana transporter associated with antigen processing protein 2); ATPase, coupled to transmembrane movement of substances | chr5:15642889-15646850 FORWARDweakly similar to ( 139)M	cn6547	gi|157356297|emb|CAO62449.1|	CAO62449	211	3e-53	unnamed protein product [Vitis vinifera]	gi|147795083|emb|CAN65170.1|	CAN65170	211	3e-53	hypothetical protein [Vitis vinifera]	gi|224141527|ref|XP_002324121.1|	XP_002324121	203	5e-51	ABC transporter family protein [Populus trichocarpa] ABC transporter family protein [Populus trichocarpa]	gi|125587960|gb|EAZ28624.1|	EAZ28624	201	3e-50	hypothetical protein OsJ_12612 [Oryza sativa Japonica Group]	gi|115455421|ref|NP_001051311.1|	NP_001051311	201	3e-50	Os03g0755100 [Oryza sativa (japonica cultivar-group)] 36I5.4 [Oryza sativa (japonica cultivar-group)] putative ABC (ATP-binding cassette) transporter transmembrane protein [Oryza sativa (japonica cultivar-group)] ABC transporter transmembrane region famil	cn6547	AT5G39040.1	AT5G39040.1	182	1e-46	| Symbols: ATTAP2 | ATTAP2 (Arabidopsis thaliana transporter associated with antigen processing protein 2); ATPase, coupled to transmembrane movement of substances | chr5:15642889-15646850 FORWARD	AT3G28860.1	AT3G28860.1	148	2e-36	| Symbols: ATMDR11, ATMDR1, PGP19, MDR11, MDR1, ATPGP19 | ATMDR11/ATPGP19/MDR1/MDR11/PGP19 (P-GLYCOPROTEIN 19); ATPase, coupled to transmembrane movement of substances / auxin efflux transmembrane transporter | chr3:10871524-10878523 REVERSE
cn655	0.861819	0.876855	0.863732	1.00469	1.29457	0.639463	0.636478	glucose-6-phosphate/phosphate translocator	IIIa. Membrane transport	transport.metabolite transporters at the envelope membrane	34.8	weakly similar to ( 105)AT1G21870| Symbols: | glucose-6-phosphate/phosphate translocator-related | chr1:7678197-7679686 FORWARDweakly similar to ( 105)UniRef90_Q9SFE9cluster: t26f17.9; n=3; arabidopsis thaliana|rep: t26f17.9 - arabidopsis thaliana (mous	cn655	gi|116830901|gb|ABK28407.1|	ABK28407	105	1e-21	unknown [Arabidopsis thaliana]	gi|15219121|ref|NP_173605.1|	NP_173605	105	1e-21	glucose-6-phosphate/phosphate translocator-related [Arabidopsis thaliana] T26F17.9 [Arabidopsis thaliana] GONST5 Golgi Nucleotide sugar transporter [Arabidopsis thaliana] glucose-6-phosphate/phosphate translocator-like protein [Arabidopsis thaliana]	gi|147794987|emb|CAN67423.1|	CAN67423	103	5e-21	hypothetical protein [Vitis vinifera] unnamed protein product [Vitis vinifera]	gi|224063100|ref|XP_002300993.1|	XP_002300993	102	8e-21	predicted protein [Populus trichocarpa] predicted protein [Populus trichocarpa]	gi|18411611|ref|NP_565158.1|	NP_565158	102	1e-20	glucose-6-phosphate/phosphate translocator-related [Arabidopsis thaliana] unknown protein; 76010-78007 [Arabidopsis thaliana] unknown protein [Arabidopsis thaliana] unknown protein [Arabidopsis thaliana] UDP-galactose transporter [Arabidopsis thaliana]	cn655	AT1G21870.1	AT1G21870.1	105	9e-24	| Symbols: | glucose-6-phosphate/phosphate translocator-related | chr1:7678197-7679686 FORWARD	AT1G77610.1	AT1G77610.1	102	1e-22	| Symbols: | glucose-6-phosphate/phosphate translocator-related | chr1:29170383-29172380 FORWARD
cn6559	3.46807	0.856715	0.689745	1.02559	1.14313	2.04062	1.9897	sucrose transporter	IIIa. Membrane transport	transport.sugars.sucrose	34.2.01	weakly similar to ( 190)AT1G71880| Symbols: ATSUC1, SUC1 | SUC1 (SUCROSE-PROTON SYMPORTER 1); carbohydrate transmembrane transporter/ sucrose:hydrogen symporter/ sugar:hydrogen ion symporter | chr1:27057996-27059762 FORWARDweakly similar to ( 187)SUT_SPI	cn6559	gi|4960089|gb|AAD34610.1|AF149981_1	AAD34610	228	1e-72	sucrose transporter-like protein [Nicotiana tabacum]	gi|197690588|emb|CAQ58421.1|	CAQ58421	209	2e-64	sucrose transporter [Nicotiana tabacum]	gi|197690586|emb|CAQ58420.1|	CAQ58420	209	2e-64	sucrose transporter [Nicotiana tabacum]	gi|157887684|emb|CAM33257.1|	CAM33257	209	3e-64	sucrose transporter [Nicotiana tabacum]	gi|197690590|emb|CAQ58422.1|	CAQ58422	209	1e-63	sucrose transporter [Nicotiana tabacum]	cn6559	AT1G71890.1	AT1G71890.1	191	7e-59	| Symbols: SUC5, ATSUC5 | ATSUC5/SUC5 (SUCROSE-PROTON SYMPORTER 5); carbohydrate transmembrane transporter/ sucrose:hydrogen symporter/ sugar:hydrogen ion symporter | chr1:27062154-27064235 FORWARD	AT1G71880.1	AT1G71880.1	190	7e-59	| Symbols: ATSUC1, SUC1 | SUC1 (SUCROSE-PROTON SYMPORTER 1); carbohydrate transmembrane transporter/ sucrose:hydrogen symporter/ sugar:hydrogen ion symporter | chr1:27057996-27059762 FORWARD
cn6570	1.09369	0.646887	0.524733	0.500696	0.99951	0.681643	1.36139	ABC transporter	IIIa. Membrane transport	transport.ABC transporters and multidrug resistance systems	34.16	moderately similar to ( 236)AT2G47000| Symbols: PGP4, MDR4 | MDR4/PGP4 (P-GLYCOPROTEIN4); ATPase, coupled to transmembrane movement of substances / xenobiotic-transporting ATPase | chr2:19317077-19321819 REVERSEweakly similar to ( 191)MDR_ORYSAmoderately	cn6570	gi|157336252|emb|CAO70937.1|	CAO70937	241	3e-62	unnamed protein product [Vitis vinifera]	gi|147865782|emb|CAN81148.1|	CAN81148	241	3e-62	hypothetical protein [Vitis vinifera]	gi|224116786|ref|XP_002331877.1|	XP_002331877	240	5e-62	multidrug/pheromone exporter, MDR family, ABC transporter family [Populus trichocarpa] multidrug/pheromone exporter, MDR family, ABC transporter family [Populus trichocarpa]	gi|157358982|emb|CAO66884.1|	CAO66884	240	5e-62	unnamed protein product [Vitis vinifera]	gi|223545664|gb|EEF47168.1|	EEF47168	239	9e-62	multidrug resistance protein 1, 2, putative [Ricinus communis]	cn6570	AT2G47000.1	AT2G47000.1	236	1e-62	| Symbols: PGP4, MDR4 | MDR4/PGP4 (P-GLYCOPROTEIN4); ATPase, coupled to transmembrane movement of substances / xenobiotic-transporting ATPase | chr2:19317077-19321819 REVERSE	AT3G62150.1	AT3G62150.1	234	2e-62	| Symbols: PGP21 | PGP21 (P-GLYCOPROTEIN 21); ATPase, coupled to transmembrane movement of substances | chr3:23019730-23024554 REVERSE
cn6571	0.488203	1.05194	0.883486	1.38122	1.0342	0.76691	0.555242	multidrug resistance protein ABC transporter family	IIIa. Membrane transport	transport.ABC transporters and multidrug resistance systems	34.16	moderately similar to ( 322)AT5G46540| Symbols: PGP7 | PGP7 (P-GLYCOPROTEIN 7); ATPase, coupled to transmembrane movement of substances | chr5:18894419-18899574 REVERSEmoderately similar to ( 274)MDR_ORYSAmoderately similar to ( 337)UniRef90_A5X7X7cluste	cn6571	gi|223541174|gb|EEF42730.1|	EEF42730	340	8e-92	multidrug resistance protein 1, 2, putative [Ricinus communis]	gi|110226562|gb|ABG56413.1|	ABG56413	337	7e-91	MDR-like ABC transporter [Catharanthus roseus]	gi|224116786|ref|XP_002331877.1|	XP_002331877	337	9e-91	multidrug/pheromone exporter, MDR family, ABC transporter family [Populus trichocarpa] multidrug/pheromone exporter, MDR family, ABC transporter family [Populus trichocarpa]	gi|157358982|emb|CAO66884.1|	CAO66884	336	2e-90	unnamed protein product [Vitis vinifera]	gi|157358973|emb|CAO66875.1|	CAO66875	332	3e-89	unnamed protein product [Vitis vinifera]	cn6571	AT5G46540.1	AT5G46540.1	322	1e-88	| Symbols: PGP7 | PGP7 (P-GLYCOPROTEIN 7); ATPase, coupled to transmembrane movement of substances | chr5:18894419-18899574 REVERSE	AT4G18050.1	AT4G18050.1	318	2e-87	| Symbols: PGP9 | PGP9 (P-GLYCOPROTEIN 9); ATPase, coupled to transmembrane movement of substances | chr4:10022217-10027427 FORWARD
cn6574	1.07328	1.92741	1.66694	1.5286	1.33231	0.916683	0.599689	cationic amino acid transporter	IIIa. Membrane transport	transport.amino acids	34.3	moderately similar to ( 201)AT1G58030| Symbols: CAT2 | CAT2 (CATIONIC AMINO ACID TRANSPORTER 2); amino acid transmembrane transporter | chr1:21467850-21471806 REVERSEmoderately similar to ( 246)UniRef90_A7QRK1cluster: chromosome chr8 scaffold_150, whole	cn6574	gi|157359356|emb|CAO67513.1|	CAO67513	246	3e-63	unnamed protein product [Vitis vinifera]	gi|224144852|ref|XP_002325438.1|	XP_002325438	245	4e-63	cationic amino acid transporter [Populus trichocarpa] cationic amino acid transporter [Populus trichocarpa]	gi|223534990|gb|EEF36673.1|	EEF36673	237	1e-60	cationic amino acid transporter, putative [Ricinus communis]	gi|224123888|ref|XP_002319189.1|	XP_002319189	234	1e-59	cationic amino acid transporter [Populus trichocarpa] cationic amino acid transporter [Populus trichocarpa]	gi|157359354|emb|CAO67511.1|	CAO67511	203	2e-50	unnamed protein product [Vitis vinifera]	cn6574	AT1G58030.1	AT1G58030.1	201	6e-52	| Symbols: CAT2 | CAT2 (CATIONIC AMINO ACID TRANSPORTER 2); amino acid transmembrane transporter | chr1:21467850-21471806 REVERSE	AT5G36940.1	AT5G36940.1	187	1e-47	| Symbols: CAT3 | CAT3 (CATIONIC AMINO ACID TRANSPORTER 3); cationic amino acid transmembrane transporter | chr5:14607560-14611367 FORWARD
cn6657	1.77175	1.13913	1.17373	0.851727	0.945089	1.37987	1.62008	ADP,ATP carrier protein 1, mitochondrial	IIIa. Membrane transport	major CHO metabolism.synthesis.starch.transporter	2.1.2.05	moderately similar to ( 385)AT5G17400| Symbols: ER-ANT1 | ADP, ATP carrier protein, mitochondrial, putative / ADP/ATP translocase, putative / adenine nucleotide translocator, putative | chr5:5729017-5730106 REVERSEmoderately similar to ( 320)ADT_ORYSAmod	cn6657	gi|223546224|gb|EEF47726.1|	EEF47726	397	1e-109	ADP,ATP carrier protein, putative [Ricinus communis]	gi|224121414|ref|XP_002318576.1|	XP_002318576	394	1e-108	predicted protein [Populus trichocarpa] predicted protein [Populus trichocarpa]	gi|157356282|emb|CAO62434.1|	CAO62434	389	1e-106	unnamed protein product [Vitis vinifera]	gi|18418286|ref|NP_568345.1|	NP_568345	385	1e-105	ADP, ATP carrier protein, mitochondrial, putative / ADP/ATP translocase, putative / adenine nucleotide translocator, putative [Arabidopsis thaliana]	gi|21593088|gb|AAM65037.1|	AAM65037	372	1e-101	ADP/ATP translocase-like protein [Arabidopsis thaliana]	cn6657	AT5G17400.1	AT5G17400.1	385	1e-107	| Symbols: ER-ANT1 | ADP, ATP carrier protein, mitochondrial, putative / ADP/ATP translocase, putative / adenine nucleotide translocator, putative | chr5:5729017-5730106 REVERSE	AT4G28390.1	AT4G28390.1	327	6e-90	| Symbols: ATAAC3, AAC3 | AAC3 (ADP/ATP CARRIER 3); ATP:ADP antiporter/ binding | chr4:14041492-14042787 REVERSE
cn6694	1.92815	1.10986	1.06926	1.49136	1.94837	3.6813	2.46842	Peptide transporter	IIIa. Membrane transport	transport.peptides and oligopeptides	34.13	moderately similar to ( 345)AT5G19640| Symbols: | proton-dependent oligopeptide transport (POT) family protein | chr5:6636462-6638592 FORWARDmoderately similar to ( 395)UniRef90_A7NZZ9cluster: chromosome chr6 scaffold_3, whole genome shotgun sequence; n	cn6694	gi|223532471|gb|EEF34262.1|	EEF34262	405	1e-111	Peptide transporter, putative [Ricinus communis]	gi|224057172|ref|XP_002299155.1|	XP_002299155	402	1e-110	predicted protein [Populus trichocarpa] predicted protein [Populus trichocarpa]	gi|224076056|ref|XP_002304892.1|	XP_002304892	400	1e-110	predicted protein [Populus trichocarpa] predicted protein [Populus trichocarpa]	gi|147784164|emb|CAN77230.1|	CAN77230	396	1e-108	hypothetical protein [Vitis vinifera]	gi|157337654|emb|CAO22000.1|	CAO22000	395	1e-108	unnamed protein product [Vitis vinifera]	cn6694	AT5G19640.1	AT5G19640.1	345	2e-95	| Symbols: | proton-dependent oligopeptide transport (POT) family protein | chr5:6636462-6638592 FORWARD	AT1G32450.1	AT1G32450.1	323	1e-88	| Symbols: | proton-dependent oligopeptide transport (POT) family protein | chr1:11715317-11719787 REVERSE
cn6720	3.08835	1.20555	1.25755	0.99912	0.844241	1.66317	1.66464	mitochondrial substrate carrier family protein	IIIa. Membrane transport	transport.metabolite transporters at the mitochondrial membrane	34.9	moderately similar to ( 396)AT2G35800| Symbols: | mitochondrial substrate carrier family protein | chr2:15051516-15055431 FORWARDmoderately similar to ( 396)UniRef90_Q8VZP7cluster: putative mitochondrial carrier protein; n=1; arabidopsis thaliana|rep: p	cn6720	gi|224098050|ref|XP_002311112.1|	XP_002311112	405	1e-151	predicted protein [Populus trichocarpa] predicted protein [Populus trichocarpa]	gi|223530806|gb|EEF32670.1|	EEF32670	417	1e-150	mitochondrial carrier protein, putative [Ricinus communis]	gi|224112957|ref|XP_002316345.1|	XP_002316345	396	1e-149	predicted protein [Populus trichocarpa] predicted protein [Populus trichocarpa]	gi|30686563|ref|NP_850252.1|	NP_850252	396	1e-145	mitochondrial substrate carrier family protein [Arabidopsis thaliana] putative mitochondrial carrier protein [Arabidopsis thaliana] putative mitochondrial carrier protein [Arabidopsis thaliana]	gi|195615090|gb|ACG29375.1|	ACG29375	393	1e-143	hypothetical protein [Zea mays]	cn6720	AT2G35800.1	AT2G35800.1	396	1e-147	| Symbols: | mitochondrial substrate carrier family protein | chr2:15051516-15055431 FORWARD	AT2G26360.1	AT2G26360.1	244	6e-65	| Symbols: | binding | chr2:11228681-11230238 REVERSE
cn673	1.21085	1.17247	1.61965	1.09826	1.14192	1.30498	1.18822	ABC transporter protein	IIIa. Membrane transport	transport.ABC transporters and multidrug resistance systems	34.16	weakly similar to ( 111)AT1G64550| Symbols: ATGCN3 | ATGCN3 (Arabidopsis thaliana general control non-repressible 3) | chr1:23972513-23977032 FORWARDweakly similar to ( 113)UniRef90_A7QU38cluster: chromosome chr2 scaffold_176, whole genome shotgun sequen	cn673	gi|224058091|ref|XP_002299447.1|	XP_002299447	117	4e-25	ABC transporter family protein [Populus trichocarpa] ABC transporter family protein [Populus trichocarpa]	gi|223541859|gb|EEF43405.1|	EEF43405	116	1e-24	ATP-dependent transporter, putative [Ricinus communis]	gi|157360269|emb|CAO69480.1|	CAO69480	113	8e-24	unnamed protein product [Vitis vinifera]	gi|6633814|gb|AAF19673.1|AC009519_7	AAF19673	111	3e-23	F1N19.11 [Arabidopsis thaliana]	gi|15217680|ref|NP_176636.1|	NP_176636	111	3e-23	ATGCN3 (Arabidopsis thaliana general control non-repressible 3) RecName: Full=GCN20-type ATP-binding cassette protein GCN3 ABC transporter protein, putative [Arabidopsis thaliana] At1g64550 [Arabidopsis thaliana]	cn673	AT1G64550.1	AT1G64550.1	111	3e-25	| Symbols: ATGCN3 | ATGCN3 (Arabidopsis thaliana general control non-repressible 3) | chr1:23972513-23977032 FORWARD
cn6748	2.00265	0.916675	0.971731	1.34021	0.795236	1.01464	0.757078	phosphoglyceride transfer protein	IIIa. Membrane transport	not assigned.unknown	35.2	very weakly similar to (99.4)UniRef90_A5C714cluster: putative uncharacterized protein; n=1; vitis vinifera|rep: putative uncharacterized protein - vitis vinifera (grape) no original description	cn6748	gi|147807974|emb|CAN70946.1|	CAN70946	99	7e-28	hypothetical protein [Vitis vinifera]	gi|157354975|emb|CAO48321.1|	CAO48321	88	2e-24	unnamed protein product [Vitis vinifera]	gi|147772642|emb|CAN73819.1|	CAN73819	66	2e-15	hypothetical protein [Vitis vinifera]	gi|147860767|emb|CAN82580.1|	CAN82580	60	8e-14	hypothetical protein [Vitis vinifera]	gi|223539204|gb|EEF40797.1|	EEF40797	50	3e-12	Sec14 cytosolic factor, putative [Ricinus communis]	cn6748	AT2G21540.2	AT2G21540.2	50	9e-13	| Symbols: | SEC14 cytosolic factor, putative / phosphoglyceride transfer protein, putative | chr2:9227911-9230817 REVERSE	AT2G21540.1	AT2G21540.1	50	9e-13	| Symbols: | SEC14 cytosolic factor, putative / phosphoglyceride transfer protein, putative | chr2:9227911-9230817 REVERSE
cn6824	0.632501	0.836115	0.684181	0.997039	1.31645	0.603027	0.604818	vacuolar proton-ATPase subunit-like protein	IIIa. Membrane transport	transport.p- and v-ATPases.H+-transporting two-sector ATPase	34.1.01	moderately similar to ( 247)AT4G32530| Symbols: | vacuolar ATP synthase, putative / V-ATPase, putative | chr4:15693405-15694964 REVERSEmoderately similar to ( 249)UniRef90_Q9AX79cluster: vacuolar h+-exporting atpase chain c.ppa1-like; n=2; oryza sativa|	cn6824	gi|157339615|emb|CAO44156.1|	CAO44156	261	4e-68	unnamed protein product [Vitis vinifera]	gi|29423617|gb|AAO73433.1|	AAO73433	260	9e-68	vacuolar membrane ATPase subunit c'' [Citrus limon]	gi|147776902|emb|CAN65724.1|	CAN65724	259	2e-67	hypothetical protein [Vitis vinifera]	gi|157340347|emb|CAO46024.1|	CAO46024	257	7e-67	unnamed protein product [Vitis vinifera]	gi|224141847|ref|XP_002324273.1|	XP_002324273	254	6e-66	predicted protein [Populus trichocarpa] predicted protein [Populus trichocarpa]	cn6824	AT4G32530.1	AT4G32530.1	247	6e-66	| Symbols: | vacuolar ATP synthase, putative / V-ATPase, putative | chr4:15693405-15694964 REVERSE	AT2G25610.1	AT2G25610.1	246	2e-65	| Symbols: | H+-transporting two-sector ATPase, C subunit family protein | chr2:10908663-10909572 REVERSE
cn6828	1.11365	0.80468	0.817497	0.777781	0.904604	1.20537	1.54975	aromatic and neutral amino acid transporter	IIIa. Membrane transport	transport.amino acids	34.3	weakly similar to ( 130)AT2G42005| Symbols: | amino acid transporter family protein | chr2:17538401-17539642 REVERSEweakly similar to ( 139)UniRef90_A7PKV9cluster: chromosome chr7 scaffold_20, whole genome shotgun sequence; n=1; vitis vinifera|rep: chro	cn6828	gi|224084123|ref|XP_002307218.1|	XP_002307218	149	4e-34	aromatic and neutral amino acid transporter [Populus trichocarpa] aromatic and neutral amino acid transporter [Populus trichocarpa]	gi|223539119|gb|EEF40715.1|	EEF40715	142	3e-32	amino acid transporter, putative [Ricinus communis]	gi|157344981|emb|CAO71709.1|	CAO71709	139	4e-31	unnamed protein product [Vitis vinifera]	gi|224132448|ref|XP_002328275.1|	XP_002328275	134	1e-29	aromatic and neutral amino acid transporter [Populus trichocarpa] aromatic and neutral amino acid transporter [Populus trichocarpa]	gi|157340727|emb|CAO47532.1|	CAO47532	132	3e-29	unnamed protein product [Vitis vinifera]	cn6828	AT2G42005.1	AT2G42005.1	130	1e-30	| Symbols: | amino acid transporter family protein | chr2:17538401-17539642 REVERSE	AT4G38250.1	AT4G38250.1	126	2e-29	| Symbols: | amino acid transporter family protein | chr4:17935527-17936837 FORWARD
cn685	1.2209	0.862008	0.792124	0.916626	1.10566	1.71086	1.86647	GDP-mannose transporter	IIIa. Membrane transport	not assigned.unknown	35.2	weakly similar to ( 170)AT5G09310| Symbols: | Identical to Gamma-secretase subunit PEN2-like protein [Arabidopsis Thaliana] (GB:Q9FY84); similar to unnamed protein product [Vitis vinifera] (GB:CAO46410.1); contains domain PD337913 (PD337913); contains d	cn685	gi|157353875|emb|CAO46410.1|	CAO46410	184	5e-45	unnamed protein product [Vitis vinifera]	gi|224080967|ref|XP_002306247.1|	XP_002306247	176	2e-42	predicted protein [Populus trichocarpa] predicted protein [Populus trichocarpa]	gi|15242387|ref|NP_196493.1|	NP_196493	170	1e-40	unknown protein [Arabidopsis thaliana] RecName: Full=Probable gamma-secretase subunit PEN-2 putative protein [Arabidopsis thaliana] unknown [Arabidopsis thaliana] unknown protein [Arabidopsis thaliana] At5g09310 [Arabidopsis thaliana]	gi|223537926|gb|EEF39540.1|	EEF39540	167	6e-40	GDP-mannose transporter, putative [Ricinus communis]	gi|116780360|gb|ABK21649.1|	ABK21649	145	2e-33	unknown [Picea sitchensis] unknown [Picea sitchensis]	cn685	AT5G09310.1	AT5G09310.1	170	9e-43	| Symbols: | Identical to Gamma-secretase subunit PEN2-like protein [Arabidopsis Thaliana] (GB:Q9FY84); similar to unnamed protein product [Vitis vinifera] (GB:CAO46410.1); contains domain PD337913 (PD337913); contains domain PTHR16318 (PTHR16318) | chr5:
cn6856	1.13563	1.33171	1.234	1.4755	1.39308	2.02499	1.37241	ATP synthase family	IIIa. Membrane transport	PS.lightreaction.ATP synthase	1.1.04	weakly similar to ( 119)AT2G31040| Symbols: | ATP synthase protein I -related | chr2:13216171-13218089 REVERSEweakly similar to ( 126)UniRef90_A7PJH4cluster: chromosome chr12 scaffold_18, whole genome shotgun sequence; n=2; vitis vinifera|rep: chromosom	cn6856	gi|157344494|emb|CAO69877.1|	CAO69877	126	1e-27	unnamed protein product [Vitis vinifera]	gi|147770695|emb|CAN77926.1|	CAN77926	126	1e-27	hypothetical protein [Vitis vinifera]	gi|223532043|gb|EEF33853.1|	EEF33853	124	4e-27	conserved hypothetical protein [Ricinus communis]	gi|217072138|gb|ACJ84429.1|	ACJ84429	121	5e-26	unknown [Medicago truncatula]	gi|118489593|gb|ABK96598.1|	ABK96598	119	2e-25	unknown [Populus trichocarpa x Populus deltoides]	cn6856	AT2G31040.1	AT2G31040.1	119	2e-27	| Symbols: | ATP synthase protein I -related | chr2:13216171-13218089 REVERSE
cn6886	0.728348	0.734415	0.615179	0.851828	0.845	0.504634	0.592413	mitochondrial dicarboxylate carrier protein	IIIa. Membrane transport	transport.metabolite transporters at the mitochondrial membrane	34.9	weakly similar to ( 150)AT2G22500| Symbols: | mitochondrial substrate carrier family protein | chr2:9570611-9571552 REVERSEweakly similar to ( 164)UniRef90_Q2PEQ8cluster: putative mitochondrial dicarboxylate carrier protein; n=1; trifolium pratense|rep:	cn6886	gi|157335791|emb|CAO61621.1|	CAO61621	169	7e-41	unnamed protein product [Vitis vinifera]	gi|223529751|gb|EEF31690.1|	EEF31690	167	2e-40	mitochondrial dicarboxylate carrier protein, putative [Ricinus communis]	gi|224099879|ref|XP_002334433.1|	XP_002334433	167	4e-40	predicted protein [Populus trichocarpa] predicted protein [Populus trichocarpa]	gi|224141165|ref|XP_002323945.1|	XP_002323945	167	4e-40	predicted protein [Populus trichocarpa] predicted protein [Populus trichocarpa]	gi|118487428|gb|ABK95542.1|	ABK95542	167	4e-40	unknown [Populus trichocarpa]	cn6886	AT2G22500.1	AT2G22500.1	150	5e-37	| Symbols: | mitochondrial substrate carrier family protein | chr2:9570611-9571552 REVERSE	AT4G24570.1	AT4G24570.1	134	3e-32	| Symbols: | mitochondrial substrate carrier family protein | chr4:12686556-12687497 FORWARD
cn6943	1.5245	0.731597	1.26426	1.20631	1.37775	2.74422	2.27489	endomembrane protein 70 transporter	IIIa. Membrane transport	not assigned.no ontology	35.1	weakly similar to ( 102)AT2G01970| Symbols: | endomembrane protein 70, putative | chr2:452196-454818 REVERSEweakly similar to ( 102)UniRef90_Q9MA18cluster: t5e21.15; n=2; rosids|rep: t5e21.15 - arabidopsis thaliana (mouse-ear cress) no original descript	cn6943	gi|116788498|gb|ABK24901.1|	ABK24901	108	4e-22	unknown [Picea sitchensis]	gi|148906084|gb|ABR16201.1|	ABR16201	105	3e-21	unknown [Picea sitchensis]	gi|157339085|emb|CAO42436.1|	CAO42436	105	3e-21	unnamed protein product [Vitis vinifera]	gi|168036392|ref|XP_001770691.1|	XP_001770691	105	5e-21	predicted protein [Physcomitrella patens subsp. patens] predicted protein [Physcomitrella patens subsp. patens]	gi|194466105|gb|ACF74283.1|	ACF74283	104	8e-21	putative endosomal protein [Arachis hypogaea]	cn6943	AT2G01970.1	AT2G01970.1	102	2e-22	| Symbols: | endomembrane protein 70, putative | chr2:452196-454818 REVERSE	AT1G14670.1	AT1G14670.1	102	2e-22	| Symbols: | endomembrane protein 70, putative | chr1:5037664-5040194 FORWARD
cn6997	1.39261	0.978239	1.17157	1.01413	1.27516	1.5451	1.52357	sugar transporter	IIIa. Membrane transport	transport.misc	34.99	weakly similar to ( 162)AT3G13050| Symbols: | transporter-related | chr3:4176873-4178875 FORWARDweakly similar to ( 174)UniRef90_A5AGQ9cluster: putative uncharacterized protein; n=1; vitis vinifera|rep: putative uncharacterized protein - vitis vinifera	cn6997	gi|224118680|ref|XP_002331421.1|	XP_002331421	185	4e-48	predicted protein [Populus trichocarpa] predicted protein [Populus trichocarpa]	gi|223532569|gb|EEF34357.1|	EEF34357	183	6e-47	sugar transporter, putative [Ricinus communis]	gi|147767934|emb|CAN64534.1|	CAN64534	174	4e-45	hypothetical protein [Vitis vinifera]	gi|223532795|gb|EEF34573.1|	EEF34573	174	4e-44	sugar transporter, putative [Ricinus communis]	gi|224122710|ref|XP_002330449.1|	XP_002330449	170	4e-43	predicted protein [Populus trichocarpa] predicted protein [Populus trichocarpa]	cn6997	AT3G13050.1	AT3G13050.1	162	3e-42	| Symbols: | transporter-related | chr3:4176873-4178875 FORWARD
cn7164	0.141329	1.56125	0.456453	1.18005	0.490618	0.1284	0.108809	aquaporin TIP	IIIa. Membrane transport	not assigned.unknown	35.2	no original description	cn7164	gi|52355224|gb|AAU44787.1|	AAU44787	76	8e-13	putative aquaporin TIP-type [Lycopersicon esculentum]	gi|1518057|gb|AAB67881.1|	AAB67881	76	8e-13	membrane channel protein [Solanum tuberosum]	gi|2058706|gb|AAB53329.1|	AAB53329	76	8e-13	Rb7 [Lycopersicon esculentum]	gi|1212921|emb|CAA65187.1|	CAA65187	75	2e-12	aquaporin [Helianthus annuus]	gi|53748455|emb|CAH59430.1|	CAH59430	75	2e-12	aquaporin 1 [Plantago major]	cn7164	AT4G17340.1	AT4G17340.1	74	2e-14	| Symbols: TIP2;2, DELTA-TIP2 | DELTA-TIP2/TIP2;2 (tonoplast intrinsic protein 2;2); water channel | chr4:9699330-9700262 FORWARD	AT5G47450.1	AT5G47450.1	72	1e-13	| Symbols: TIP2;3, DELTA-TIP3, AtTIP2;3 | AtTIP2;3 (Arabidopsis thaliana tonoplast intrinsic protein 2;3); water channel | chr5:19265736-19266693 REVERSE
cn7262	2.20235	0.884911	1.045	0.905734	1.04216	1.4865	1.64121	multidrug resistance pump	IIIa. Membrane transport	transport.misc	34.99	weakly similar to ( 157)AT5G65380| Symbols: | ripening-responsive protein, putative | chr5:26140467-26143578 REVERSEweakly similar to ( 172)UniRef90_A7R0I1cluster: chromosome undetermined scaffold_309, whole genome shotgun sequence; n=1; vitis vinifera|	cn7262	gi|157328655|emb|CAO22360.1|	CAO22360	172	7e-42	unnamed protein product [Vitis vinifera]	gi|147780137|emb|CAN73286.1|	CAN73286	172	7e-42	hypothetical protein [Vitis vinifera]	gi|223526044|gb|EEF28410.1|	EEF28410	172	1e-41	multidrug resistance pump, putative [Ricinus communis]	gi|224097194|ref|XP_002310871.1|	XP_002310871	164	2e-39	predicted protein [Populus trichocarpa] predicted protein [Populus trichocarpa]	gi|15238439|ref|NP_201341.1|	NP_201341	157	4e-37	ripening-responsive protein, putative [Arabidopsis thaliana] AT5g65380/MNA5_11 [Arabidopsis thaliana] unnamed protein product [Arabidopsis thaliana] At5g65380/MNA5_11 [Arabidopsis thaliana]	cn7262	AT5G65380.1	AT5G65380.1	157	4e-39	| Symbols: | ripening-responsive protein, putative | chr5:26140467-26143578 REVERSE	AT5G10420.1	AT5G10420.1	148	1e-36	| Symbols: | antiporter | chr5:3273579-3276491 REVERSE
cn7279	1.41473	0.961787	0.885676	0.983001	0.95972	0.985964	1.00301	plasma membrane intrinsic protein PIP	IIIa. Membrane transport	transport.Major Intrinsic Proteins.PIP	34.19.1	weakly similar to ( 181)AT2G16850| Symbols: PIP3B, PIP2;8 | PIP2;8/PIP3B (plasma membrane intrinsic protein 2;8); water channel | chr2:7308729-7310262 FORWARDweakly similar to ( 177)PIP26_ORYSAweakly similar to ( 183)UniRef90_Q307Z2cluster: major intrins	cn7279	gi|115334277|dbj|BAF33069.1|	BAF33069	185	2e-45	aquaporin [Hordeum vulgare]	gi|5327263|emb|CAB46351.1|	CAB46351	183	9e-45	major intrinsic protein 2 [Solanum tuberosum]	gi|162460423|ref|NP_001105616.1|	NP_001105616	183	9e-45	plasma membrane intrinsic protein [Zea mays] RecName: Full=Aquaporin PIP2-5; AltName: Full=Plasma membrane intrinsic protein 2-5; AltName: Full=ZmPIP2-5; AltName: Full=ZmPIP2;5; AltName: Full=ZmPIP2a plasma membrane intrinsic protein [Zea mays] aquaporin	gi|78191436|gb|ABB29939.1|	ABB29939	183	9e-45	major intrinsic protein 2-like [Solanum tuberosum]	gi|172055390|gb|ACB71281.1|	ACB71281	182	1e-44	plasma membrane intrinsic protein [Tamarix hispida]	cn7279	AT2G16850.1	AT2G16850.1	181	2e-46	| Symbols: PIP3B, PIP2;8 | PIP2;8/PIP3B (plasma membrane intrinsic protein 2;8); water channel | chr2:7308729-7310262 FORWARD	AT4G35100.1	AT4G35100.1	178	2e-45	| Symbols: PIP3A, PIP2;7, SIMIP, PIP3 | PIP3 (PLASMA MEMBRANE INTRINSIC PROTEIN 3); water channel | chr4:16708677-16709963 FORWARD
cn7333	0.354668	0.377058	0.752239	0.441171	0.705486	0.600854	1.36195	PDR-type ABC transporter	IIIa. Membrane transport	transport.ABC transporters and multidrug resistance systems	34.16	very weakly similar to (97.4)AT3G30842| Symbols: PDR10, ATPDR10 | ATPDR10/PDR10 (PLEIOTROPIC DRUG RESISTANCE 10); ATP binding / ATPase/ nucleoside-triphosphatase/ nucleotide binding | chr3:12596438-12602911 REVERSEweakly similar to ( 114)PDR1_TOBACweakly	cn7333	gi|55056944|emb|CAH39854.1|	CAH39854	156	6e-37	PDR-like ABC transporter [Nicotiana tabacum]	gi|223546806|gb|EEF48304.1|	EEF48304	129	6e-29	ATP-binding cassette transporter, putative [Ricinus communis]	gi|223546807|gb|EEF48305.1|	EEF48305	127	4e-28	ATP-binding cassette transporter, putative [Ricinus communis]	gi|223546804|gb|EEF48302.1|	EEF48302	127	4e-28	ATP-binding cassette transporter, putative [Ricinus communis]	gi|157340313|emb|CAO45990.1|	CAO45990	126	5e-28	unnamed protein product [Vitis vinifera]	cn7333	AT3G30842.1	AT3G30842.1	97	3e-21	| Symbols: PDR10, ATPDR10 | ATPDR10/PDR10 (PLEIOTROPIC DRUG RESISTANCE 10); ATP binding / ATPase/ nucleoside-triphosphatase/ nucleotide binding | chr3:12596438-12602911 REVERSE	AT1G59870.1	AT1G59870.1	97	3e-21	| Symbols: PEN3, PDR8 | PDR8/PEN3 (PLEIOTROPIC DRUG RESISTANCE8); ATPase, coupled to transmembrane movement of substances / cadmium ion transmembrane transporter | chr1:22038326-22043509 FORWARD
cn7337	1.60634	0.779656	1.02042	0.687672	1.18788	1.89675	2.75823	D-galactonate transporter	IIIa. Membrane transport	not assigned.no ontology	35.1	weakly similar to ( 153)AT5G44370| Symbols: | transporter-related | chr5:17892374-17893672 REVERSEweakly similar to ( 157)UniRef90_A7P8R8cluster: chromosome chr3 scaffold_8, whole genome shotgun sequence; n=2; vitis vinifera|rep: chromosome chr3 scaffol	cn7337	gi|157340728|emb|CAO47533.1|	CAO47533	157	6e-37	unnamed protein product [Vitis vinifera]	gi|147810087|emb|CAN64710.1|	CAN64710	157	6e-37	hypothetical protein [Vitis vinifera]	gi|223530367|gb|EEF32257.1|	EEF32257	156	2e-36	D-galactonate transporter, putative [Ricinus communis]	gi|224104815|ref|XP_002313576.1|	XP_002313576	153	1e-35	predicted protein [Populus trichocarpa] predicted protein [Populus trichocarpa]	gi|15241475|ref|NP_199250.1|	NP_199250	153	1e-35	transporter-related [Arabidopsis thaliana] RecName: Full=Probable anion transporter 5; Flags: Precursor Na+-dependent inorganic phosphate cotransporter-like protein [Arabidopsis thaliana] putative Na+-dependent inorganic phosphate cotransporter [Arabidops	cn7337	AT5G44370.1	AT5G44370.1	153	1e-37	| Symbols: | transporter-related | chr5:17892374-17893672 REVERSE	AT2G29650.3	AT2G29650.3	70	1e-12	| Symbols: | inorganic phosphate transporter, putative | chr2:12680762-12682799 REVERSE
cn7353	0.931351	0.709253	0.698524	0.551075	1.12542	2.04835	3.717	plasma membrane intrinsic protein SIP	IIIa. Membrane transport	transport.Major Intrinsic Proteins.SIP	34.19.4	weakly similar to ( 190)AT3G04090| Symbols: SIP1;1, SIP1A | SIP1;1 (SMALL AND BASIC INTRINSIC PROTEIN 1A) | chr3:1072347-1074038 REVERSEmoderately similar to ( 212)UniRef90_Q107W9cluster: small basic intrinsic protein 1; n=3; vitis vinifera|rep: small ba	cn7353	gi|197723812|gb|ACH72790.1|	ACH72790	216	4e-60	small basic intrinsic protein 1-2 [Olea europaea]	gi|88604775|gb|ABD46741.1|	ABD46741	212	3e-58	small basic intrinsic protein 1 [Vitis vinifera] hypothetical protein [Vitis vinifera]	gi|223535284|gb|EEF36961.1|	EEF36961	215	5e-58	aquaporin sip2.1, putative [Ricinus communis]	gi|116781579|gb|ABK22163.1|	ABK22163	209	2e-55	unknown [Picea sitchensis]	gi|145105253|gb|ABP35568.1|	ABP35568	205	2e-54	small basic intrinsic protein 1.1 [Olea europaea]	cn7353	AT3G04090.1	AT3G04090.1	190	2e-48	| Symbols: SIP1;1, SIP1A | SIP1;1 (SMALL AND BASIC INTRINSIC PROTEIN 1A) | chr3:1072347-1074038 REVERSE	AT5G18290.1	AT5G18290.1	169	2e-42	| Symbols: SIP1;2, SIP1B | SIP1;2 (SMALL AND BASIC INTRINSIC PROTEIN1B) | chr5:6055200-6056409 REVERSE
cn7379	1.19865	0.851276	1.10861	1.0586	1.0287	1.31076	1.2382	glutamate/malate translocator	IIIa. Membrane transport	transport.metabolite transporters at the mitochondrial membrane	34.9	moderately similar to ( 412)AT5G64290| Symbols: DCT, DIT2.1 | DCT/DIT2.1 (DICARBOXYLATE TRANSPORT); oxoglutarate:malate antiporter | chr5:25731721-25733868 REVERSEmoderately similar to ( 230)SOT1_SPIOLmoderately similar to ( 447)UniRef90_Q8L7Z8cluster: g	cn7379	gi|22121982|gb|AAM89397.1|	AAM89397	447	1e-124	glutamate/malate translocator [Nicotiana tabacum]	gi|223534824|gb|EEF36513.1|	EEF36513	427	1e-118	2-oxoglutarate/malate translocator, chloroplast precursor, putative [Ricinus communis]	gi|22121978|gb|AAM89395.1|	AAM89395	422	1e-116	glutamate/malate translocator [Flaveria bidentis]	gi|125564063|gb|EAZ09443.1|	EAZ09443	421	1e-116	hypothetical protein OsI_31717 [Oryza sativa Indica Group]	gi|47497689|dbj|BAD19756.1|	BAD19756	421	1e-116	putative plastidic general dicarboxylate transporter [Oryza sativa Japonica Group] putative plastidic general dicarboxylate transporter [Oryza sativa Japonica Group]	cn7379	AT5G64290.1	AT5G64290.1	412	1e-115	| Symbols: DCT, DIT2.1 | DCT/DIT2.1 (DICARBOXYLATE TRANSPORT); oxoglutarate:malate antiporter | chr5:25731721-25733868 REVERSE	AT5G64280.1	AT5G64280.1	363	1e-101	| Symbols: DIT2.2 | DIT2.2 (DICARBOXYLATE TRANSPORTER 2.2); oxoglutarate:malate antiporter | chr5:25728556-25730637 REVERSE
cn739	0.98363	1.67901	1.17496	1.53217	1.07772	0.940295	0.6137	transporter-related	IIIa. Membrane transport	not assigned.no ontology	35.1	moderately similar to ( 220)AT4G09810| Symbols: | transporter-related | chr4:6175412-6176889 REVERSEmoderately similar to ( 224)UniRef90_A7Q771cluster: chromosome chr18 scaffold_59, whole genome shotgun sequence; n=1; vitis vinifera|rep: chromosome chr1	cn739	gi|157352485|emb|CAO43591.1|	CAO43591	224	5e-57	unnamed protein product [Vitis vinifera]	gi|147806100|emb|CAN72212.1|	CAN72212	224	5e-57	hypothetical protein [Vitis vinifera]	gi|224085186|ref|XP_002307514.1|	XP_002307514	223	1e-56	predicted protein [Populus trichocarpa] predicted protein [Populus trichocarpa]	gi|224062856|ref|XP_002300904.1|	XP_002300904	222	2e-56	predicted protein [Populus trichocarpa] predicted protein [Populus trichocarpa]	gi|110742098|dbj|BAE98980.1|	BAE98980	220	1e-55	hypothetical protein [Arabidopsis thaliana]	cn739	AT4G09810.1	AT4G09810.1	220	8e-58	| Symbols: | transporter-related | chr4:6175412-6176889 REVERSE	AT1G34020.1	AT1G34020.1	218	4e-57	| Symbols: | transporter-related | chr1:12367339-12368945 FORWARD
cn7459	2.04772	1.18726	1.08982	1.36141	1.26348	1.32297	0.971759	ALUMINUM-ACTIVATED MALATE TRANSPORTER	IIIa. Membrane transport	not assigned.unknown	35.2	no original description	cn7459	gi|223527611|gb|EEF29724.1|	EEF29724	72	3e-11	conserved hypothetical protein [Ricinus communis]	gi|224130126|ref|XP_002328660.1|	XP_002328660	72	3e-11	predicted protein [Populus trichocarpa] predicted protein [Populus trichocarpa]	gi|157338767|emb|CAO42118.1|	CAO42118	72	3e-11	unnamed protein product [Vitis vinifera]	gi|147841618|emb|CAN68659.1|	CAN68659	72	3e-11	hypothetical protein [Vitis vinifera]	gi|218197940|gb|EEC80367.1|	EEC80367	72	4e-11	hypothetical protein OsI_22476 [Oryza sativa Indica Group]	cn7459	AT3G18440.1	AT3G18440.1	68	4e-12	ATALMT9 | ATALMT9 (ALUMINUM-ACTIVATED MALATE TRANSPORTER 9); anion channel/ | chr3:6328187-6330658 FORWARD	AT1G68600.1	AT1G68600.1	65	3e-11	| similar to unknown protein [Arabidopsis thaliana] (TAIR:AT1G25480.1); similar to unknown protein [Arabidopsis thaliana] (TAIR:AT2G17470.1); similar to unnamed protein product [Vitis vinifera] (GB:CAO42118.1); contains InterPro domain Protein of unknown
cn7621	0.878481	0.818199	0.895338	0.90017	0.921237	1.05092	1.16747	nucleoporin	IIIa. Membrane transport	not assigned.unknown	35.2	moderately similar to ( 372)AT2G05120| Symbols: | transporter | chr2:1842066-1846855 REVERSEhighly similar to ( 523)UniRef90_A7Q337cluster: chromosome chr12 scaffold_47, whole genome shotgun sequence; n=1; vitis vinifera|rep: chromosome chr12 scaffold_4	cn7621	gi|157351039|emb|CAO41196.1|	CAO41196	523	1e-146	unnamed protein product [Vitis vinifera]	gi|224064848|ref|XP_002301581.1|	XP_002301581	510	1e-142	predicted protein [Populus trichocarpa] predicted protein [Populus trichocarpa]	gi|223528664|gb|EEF30679.1|	EEF30679	503	1e-140	conserved hypothetical protein [Ricinus communis]	gi|83423282|emb|CAI64810.1|	CAI64810	461	1e-127	nucleoporin [Lotus japonicus] nucleoporin [Lotus japonicus]	gi|115451665|ref|NP_001049433.1|	NP_001049433	384	1e-104	Os03g0225500 [Oryza sativa (japonica cultivar-group)] Nup133 nucleoporin family protein, expressed [Oryza sativa (japonica cultivar-group)] Os03g0225500 [Oryza sativa (japonica cultivar-group)] hypothetical protein OsJ_09987 [Oryza sativa Japonica Group]	cn7621	AT2G05120.1	AT2G05120.1	372	1e-103	| Symbols: | transporter | chr2:1842066-1846855 REVERSE
cn763	0.900535	0.905993	1.07583	1.01172	1.14059	0.925519	0.914797	vacuolar proton-ATPase subunit-like protein	IIIa. Membrane transport	transport.p- and v-ATPases.H+-transporting two-sector ATPase	34.1.01	moderately similar to ( 498)AT3G42050| Symbols: | vacuolar ATP synthase subunit H family protein | chr3:14239832-14243214 REVERSEmoderately similar to ( 494)VATH_ORYSAmoderately similar to ( 498)UniRef90_Q9LX65cluster: probable vacuolar atp synthase sub	cn763	gi|224124112|ref|XP_002319248.1|	XP_002319248	527	1e-148	predicted protein [Populus trichocarpa] predicted protein [Populus trichocarpa]	gi|223540836|gb|EEF42396.1|	EEF42396	523	1e-147	vacuolar ATP synthase subunit h, putative [Ricinus communis]	gi|217073296|gb|ACJ85007.1|	ACJ85007	515	1e-144	unknown [Medicago truncatula]	gi|195605938|gb|ACG24799.1|	ACG24799	507	1e-142	vacuolar ATPase subunit H protein [Zea mays]	gi|194701162|gb|ACF84665.1|	ACF84665	506	1e-142	unknown [Zea mays] unknown [Zea mays]	cn763	AT3G42050.1	AT3G42050.1	498	1e-141	| Symbols: | vacuolar ATP synthase subunit H family protein | chr3:14239832-14243214 REVERSE
cn764	0.697584	1.1096	1.24047	0.808424	0.752107	0.622127	0.769555	vacuolar proton-ATPase subunit-like protein	IIIa. Membrane transport	transport.p- and v-ATPases.H+-transporting two-sector ATPase	34.1.01	weakly similar to ( 157)AT3G42050| Symbols: | vacuolar ATP synthase subunit H family protein | chr3:14239832-14243214 REVERSEweakly similar to ( 154)VATH_ORYSAweakly similar to ( 160)UniRef90_Q8GUB3cluster: putative vacuolar atpase subunit h; n=1; mesem	cn764	gi|224124112|ref|XP_002319248.1|	XP_002319248	167	8e-44	predicted protein [Populus trichocarpa] predicted protein [Populus trichocarpa]	gi|224145903|ref|XP_002325805.1|	XP_002325805	160	5e-43	predicted protein [Populus trichocarpa] predicted protein [Populus trichocarpa]	gi|217073296|gb|ACJ85007.1|	ACJ85007	163	6e-42	unknown [Medicago truncatula]	gi|26986110|emb|CAD27445.1|	CAD27445	160	2e-41	putative vacuolar ATPase subunit H [Mesembryanthemum crystallinum]	gi|14334994|gb|AAK59761.1|	AAK59761	157	5e-41	AT3g42050/F4M19_10 [Arabidopsis thaliana]	cn764	AT3G42050.1	AT3G42050.1	157	4e-43	| Symbols: | vacuolar ATP synthase subunit H family protein | chr3:14239832-14243214 REVERSE
cn7708	1.15834	1.73699	1.05647	1.54946	1.0985	0.772257	0.498405	sugar transporter	IIIa. Membrane transport	not assigned.unknown	35.2	no original description	cn7708																										cn7708	AT5G17010.2	AT5G17010.2	65	3e-11	| Symbols: | sugar transporter family protein | chr5:5587854-5592335 REVERSE	AT5G17010.3	AT5G17010.3	65	3e-11	| Symbols: | sugar transporter family protein | chr5:5587854-5592335 REVERSE
cn7806	1.28715	1.51945	1.59616	1.90341	1.62813	3.27254	1.7193	amino acid transporter	IIIa. Membrane transport	transport.amino acids	34.3	weakly similar to ( 128)AT2G39130| Symbols: | amino acid transporter family protein | chr2:16330249-16333822 REVERSEweakly similar to ( 142)UniRef90_A7PI10cluster: chromosome chr13 scaffold_17, whole genome shotgun sequence; n=1; vitis vinifera|rep: chr	cn7806	gi|223529500|gb|EEF31456.1|	EEF31456	143	6e-33	amino acid transporter, putative [Ricinus communis]	gi|157343979|emb|CAO68912.1|	CAO68912	142	1e-32	unnamed protein product [Vitis vinifera]	gi|224097816|ref|XP_002311078.1|	XP_002311078	136	5e-31	amino acid transporter [Populus trichocarpa] amino acid transporter [Populus trichocarpa]	gi|30687791|ref|NP_850312.1|	NP_850312	128	2e-28	amino acid transporter family protein [Arabidopsis thaliana]	gi|15292735|gb|AAK92736.1|	AAK92736	128	2e-28	unknown protein [Arabidopsis thaliana]	cn7806	AT2G39130.1	AT2G39130.1	128	2e-30	| Symbols: | amino acid transporter family protein | chr2:16330249-16333822 REVERSE	AT5G02180.1	AT5G02180.1	100	5e-22	| Symbols: | amino acid transporter family protein | chr5:431032-433542 FORWARD
cn7847	0.947238	1.16626	1.22611	1.559	1.44023	1.0297	0.660486	vacuolar proton-ATPase subunit-like protein	IIIa. Membrane transport	transport.p- and v-ATPases	34.1	moderately similar to ( 219)AT4G02620| Symbols: | (VACUOLAR ATPASE SUBUNIT F); hydrogen ion transporting ATP synthase, rotational mechanism / hydrogen ion transporting ATPase, rotational mechanism | chr4:1149419-1151132 REVERSEmoderately similar to ( 23	cn7847	gi|154269266|gb|ABS72193.1|	ABS72193	235	4e-60	vacuolar proton pump subunit F [Corchorus olitorius]	gi|147766833|emb|CAN63147.1|	CAN63147	235	4e-60	hypothetical protein [Vitis vinifera]	gi|224082722|ref|XP_002306813.1|	XP_002306813	230	1e-58	predicted protein [Populus trichocarpa] unknown [Populus trichocarpa] predicted protein [Populus trichocarpa]	gi|195627436|gb|ACG35548.1|	ACG35548	229	2e-58	vacuolar ATP synthase subunit F [Zea mays]	gi|194697658|gb|ACF82913.1|	ACF82913	229	2e-58	unknown [Zea mays] vacuolar ATP synthase subunit F [Zea mays]	cn7847	AT4G02620.1	AT4G02620.1	219	1e-57	| Symbols: | (VACUOLAR ATPASE SUBUNIT F); hydrogen ion transporting ATP synthase, rotational mechanism / hydrogen ion transporting ATPase, rotational mechanism | chr4:1149419-1151132 REVERSE
cn788	1.02116	1.03302	1.05788	0.940705	0.939219	0.950356	1.01026	Intracellular chloride channel	IIIa. Membrane transport	misc.glutathione S transferases	26.09	weakly similar to ( 182)AT4G19880| Symbols: | similar to unknown protein [Arabidopsis thaliana] (TAIR:AT5G45020.1); similar to Intracellular chloride channel [Medicago truncatula] (GB:ABC75353.2); contains InterPro domain Thioredoxin-like fold (InterPro	cn788	gi|147798988|emb|CAN61636.1|	CAN61636	195	6e-72	hypothetical protein [Vitis vinifera]	gi|157338647|emb|CAO41998.1|	CAO41998	195	6e-72	unnamed protein product [Vitis vinifera]	gi|124301261|gb|ABC75353.2|	ABC75353	182	2e-70	Intracellular chloride channel [Medicago truncatula] unknown [Medicago truncatula]	gi|222622718|gb|EEE56850.1|	EEE56850	185	1e-69	hypothetical protein OsJ_06467 [Oryza sativa Japonica Group]	gi|79478363|ref|NP_193723.3|	NP_193723	182	2e-69	unknown protein [Arabidopsis thaliana] unknown protein [Arabidopsis thaliana]	cn788	AT4G19880.1	AT4G19880.1	182	1e-71	| Symbols: | similar to unknown protein [Arabidopsis thaliana] (TAIR:AT5G45020.1); similar to Intracellular chloride channel [Medicago truncatula] (GB:ABC75353.2); contains InterPro domain Thioredoxin-like fold (InterPro:IPR012336); contains InterPro doma	AT4G19880.2	AT4G19880.2	167	3e-67	| Symbols: | similar to unknown protein [Arabidopsis thaliana] (TAIR:AT5G45020.1); similar to Intracellular chloride channel [Medicago truncatula] (GB:ABC75353.2); contains InterPro domain Thioredoxin-like fold (InterPro:IPR012336); contains InterPro doma
cn7926	1.11514	0.822713	1.22985	0.89202	1.11044	1.23157	1.38065	VIc. Detoxification	IIIa. Membrane transport	transport.ABC transporters and multidrug resistance systems	34.16	moderately similar to ( 229)AT3G10670| Symbols: ATNAP7 | ATNAP7 (Arabidopsis thaliana non-intrinsic ABC protein 7) | chr3:3335330-3337309 REVERSEmoderately similar to ( 248)UniRef90_A7QMF6cluster: chromosome undetermined scaffold_125, whole genome shotgu	cn7926	gi|157357886|emb|CAO64891.1|	CAO64891	248	6e-64	unnamed protein product [Vitis vinifera]	gi|147839171|emb|CAN61388.1|	CAN61388	248	6e-64	hypothetical protein [Vitis vinifera]	gi|223537089|gb|EEF38723.1|	EEF38723	241	4e-62	abc transporter, putative [Ricinus communis]	gi|224097506|ref|XP_002310964.1|	XP_002310964	239	2e-61	white-brown-complex ABC transporter family [Populus trichocarpa] white-brown-complex ABC transporter family [Populus trichocarpa]	gi|21537227|gb|AAM61568.1|	AAM61568	229	2e-58	putative ABC transporter ATPase [Arabidopsis thaliana]	cn7926	AT3G10670.1	AT3G10670.1	229	1e-60	| Symbols: ATNAP7 | ATNAP7 (Arabidopsis thaliana non-intrinsic ABC protein 7) | chr3:3335330-3337309 REVERSE
cn7945	1.40164	1.07085	1.1653	1.39327	0.777287	0.874594	0.627726	ABC transporter protein	IIIa. Membrane transport	transport.ABC transporters and multidrug resistance systems	34.16	weakly similar to ( 184)AT1G17840| Symbols: WBC11, ABCG11, DSO, COF1 | ABCG11/COF1/DSO/WBC11 (DESPERADO); ATPase, coupled to transmembrane movement of substances | chr1:6142863-6145887 FORWARDmoderately similar to ( 201)UniRef90_A7PAW2cluster: chromosome	cn7945	gi|223535106|gb|EEF36788.1|	EEF36788	207	6e-52	ATP-binding cassette transporter, putative [Ricinus communis]	gi|224118648|ref|XP_002331414.1|	XP_002331414	205	3e-51	white-brown-complex ABC transporter family [Populus trichocarpa] white-brown-complex ABC transporter family [Populus trichocarpa]	gi|224116514|ref|XP_002331916.1|	XP_002331916	201	3e-50	white-brown-complex ABC transporter family [Populus trichocarpa] white-brown-complex ABC transporter family [Populus trichocarpa]	gi|157341474|emb|CAO62029.1|	CAO62029	201	3e-50	unnamed protein product [Vitis vinifera]	gi|147773147|emb|CAN69297.1|	CAN69297	201	3e-50	hypothetical protein [Vitis vinifera]	cn7945	AT1G17840.1	AT1G17840.1	184	6e-47	| Symbols: WBC11, ABCG11, DSO, COF1 | ABCG11/COF1/DSO/WBC11 (DESPERADO); ATPase, coupled to transmembrane movement of substances | chr1:6142863-6145887 FORWARD	AT1G51500.1	AT1G51500.1	91	8e-19	| Symbols: D3, ABCG12, WBC12, CER5 | CER5 (ECERIFERUM 5); ATPase, coupled to transmembrane movement of substances | chr1:19101635-19104640 REVERSE
cn7962	0.776314	0.691095	0.920156	0.767496	1.24253	1.23824	1.61335	glucose-6-phosphate/phosphate translocator	IIIa. Membrane transport	transport.metabolite transporters at the envelope membrane	34.8	weakly similar to ( 191)AT5G17630| Symbols: | glucose-6-phosphate/phosphate translocator, putative | chr5:5809477-5810730 FORWARDvery weakly similar to (89.7)TPT_SOLTUweakly similar to ( 191)UniRef90_Q94JT2cluster: at5g17630/k10a8_110; n=4; arabidopsis	cn7962	gi|15238003|ref|NP_197265.1|	NP_197265	191	5e-47	glucose-6-phosphate/phosphate translocator, putative [Arabidopsis thaliana] glucose 6 phosphate/phosphate translocator-like protein [Arabidopsis thaliana]	gi|13937218|gb|AAK50101.1|AF372964_1	AAK50101	191	5e-47	AT5g17630/K10A8_110 [Arabidopsis thaliana] At5g17630/K10A8_110 [Arabidopsis thaliana]	gi|157347307|emb|CAO17836.1|	CAO17836	189	2e-46	unnamed protein product [Vitis vinifera]	gi|12060553|gb|AAG48163.1|AF209211_1	AAG48163	185	2e-45	phosphate/pentose phosphate translocator [Arabidopsis thaliana]	gi|223536714|gb|EEF38355.1|	EEF38355	184	3e-45	Glucose-6-phosphate/phosphate translocator 1, chloroplast precursor, putative [Ricinus communis]	cn7962	AT5G17630.1	AT5G17630.1	191	4e-49	| Symbols: | glucose-6-phosphate/phosphate translocator, putative | chr5:5809477-5810730 FORWARD	AT5G54800.1	AT5G54800.1	138	2e-33	| Symbols: GPT1 | GPT1 (glucose-6-phosphate transporter 1); antiporter/ glucose-6-phosphate transmembrane transporter | chr5:22278634-22280788 FORWARD
cn7981	0.791137	0.766819	2.1952	1.11036	0.888273	1.76615	1.59061	sorbitol transporter	IIIa. Membrane transport	transport.sugars	34.2	weakly similar to ( 158)AT3G18830| Symbols: ATPLT5 | ATPLT5 (POLYOL TRANSPORTER 5); D-ribose transmembrane transporter/ D-xylose transmembrane transporter/ carbohydrate transmembrane transporter/ galactose transmembrane transporter/ glucose transmembrane	cn7981	gi|73696168|gb|AAZ80876.1|	AAZ80876	237	6e-61	putative sorbitol transporter [Nicotiana langsdorffii x Nicotiana sanderae]	gi|116833020|gb|ABK29439.1|	ABK29439	203	1e-50	sugar transport protein [Coffea canephora]	gi|30025133|gb|AAM44082.1|	AAM44082	197	5e-49	putative sorbitol transporter [Prunus cerasus]	gi|51849627|dbj|BAD42345.1|	BAD42345	194	6e-48	sorbitol transporter [Malus x domestica]	gi|223541746|gb|EEF43294.1|	EEF43294	192	2e-47	sugar transporter, putative [Ricinus communis]	cn7981	AT3G18830.1	AT3G18830.1	158	4e-39	| Symbols: ATPLT5 | ATPLT5 (POLYOL TRANSPORTER 5); D-ribose transmembrane transporter/ D-xylose transmembrane transporter/ carbohydrate transmembrane transporter/ galactose transmembrane transporter/ glucose transmembrane transporter/ glycerol transmembra	AT2G16130.1	AT2G16130.1	142	3e-34	| Symbols: | mannitol transporter, putative | chr2:7009404-7011125 FORWARD
cn7996	1.19773	0.989756	1.16231	1.36696	1.09282	1.76682	1.29251	Triose phosphate/phosphate translocato	IIIa. Membrane transport	transport.metabolite transporters at the envelope membrane	34.8	moderately similar to ( 227)AT3G17430| Symbols: | phosphate translocator-related | chr3:5966603-5968968 FORWARDmoderately similar to ( 227)UniRef90_A7Q0V9cluster: chromosome chr7 scaffold_42, whole genome shotgun sequence; n=2; vitis vinifera|rep: chrom	cn7996	gi|157350256|emb|CAO40194.1|	CAO40194	227	4e-58	unnamed protein product [Vitis vinifera]	gi|147844254|emb|CAN82124.1|	CAN82124	227	4e-58	hypothetical protein [Vitis vinifera]	gi|18401506|ref|NP_566577.1|	NP_566577	227	5e-58	phosphate translocator-related [Arabidopsis thaliana] unnamed protein product [Arabidopsis thaliana] Unknown protein [Arabidopsis thaliana] unknown protein [Arabidopsis thaliana]	gi|8778534|gb|AAF79542.1|AC023673_30	AAF79542	226	1e-57	F21D18.5 [Arabidopsis thaliana]	gi|15221115|ref|NP_175257.1|	NP_175257	226	1e-57	phosphate translocator-related [Arabidopsis thaliana]	cn7996	AT3G17430.1	AT3G17430.1	227	5e-60	| Symbols: | phosphate translocator-related | chr3:5966603-5968968 FORWARD	AT1G48230.1	AT1G48230.1	226	1e-59	| Symbols: | phosphate translocator-related | chr1:17809932-17812272 FORWARD
cn8040	0.720872	0.635356	0.953967	0.68103	0.854684	0.724488	1.06381	MFS general substrate transporter	IIIa. Membrane transport	not assigned.unknown	35.2	moderately similar to ( 204)AT2G23093| Symbols: | similar to unknown protein [Arabidopsis thaliana] (TAIR:AT3G49310.1); similar to unnamed protein product [Vitis vinifera] (GB:CAO71977.1); contains InterPro domain Protein of unknown function DUF791 (Int	cn8040	gi|147781852|emb|CAN72170.1|	CAN72170	224	9e-57	hypothetical protein [Vitis vinifera]	gi|157345249|emb|CAO71977.1|	CAO71977	222	5e-56	unnamed protein product [Vitis vinifera]	gi|224074231|ref|XP_002304311.1|	XP_002304311	219	4e-55	predicted protein [Populus trichocarpa] predicted protein [Populus trichocarpa]	gi|30681953|ref|NP_850037.1|	NP_850037	204	1e-50	unknown protein [Arabidopsis thaliana] unknown protein [Arabidopsis thaliana] unknown protein [Arabidopsis thaliana]	gi|218200382|gb|EEC82809.1|	EEC82809	166	3e-39	hypothetical protein OsI_27585 [Oryza sativa Indica Group] hypothetical protein OsJ_25809 [Oryza sativa Japonica Group]	cn8040	AT2G23093.1	AT2G23093.1	204	7e-53	| Symbols: | similar to unknown protein [Arabidopsis thaliana] (TAIR:AT3G49310.1); similar to unnamed protein product [Vitis vinifera] (GB:CAO71977.1); contains InterPro domain Protein of unknown function DUF791 (InterPro:IPR008509); contains InterPro dom
cn8085	1.25029	1.0351	0.70069	1.34308	1.2962	1.05726	0.787194	ion channel	IIIa. Membrane transport	not assigned.unknown	35.2	moderately similar to ( 236)AT2G43950OEP37 | OEP37 | chr2:18207906-18209720 REVERSEmoderately similar to ( 243)UniRef90_Q4LDF9cluster: outer envelope protein; n=1; pisum sativum|rep: outer envelope protein - pisum sativum (garden pea) no original descrip	cn8085	gi|5531418|emb|CAB50915.1|	CAB50915	243	2e-62	outer envelope protein [Pisum sativum]	gi|224095364|ref|XP_002310382.1|	XP_002310382	241	1e-61	predicted protein [Populus trichocarpa] predicted protein [Populus trichocarpa]	gi|118485779|gb|ABK94738.1|	ABK94738	241	1e-61	unknown [Populus trichocarpa]	gi|223531460|gb|EEF33293.1|	EEF33293	238	9e-61	conserved hypothetical protein [Ricinus communis]	gi|18406405|ref|NP_566003.1|	NP_566003	236	4e-60	OEP37; ion channel [Arabidopsis thaliana] unknown protein [Arabidopsis thaliana] unknown protein [Arabidopsis thaliana] expressed protein [Arabidopsis thaliana]	cn8085	AT2G43950.1	AT2G43950.1	236	3e-62	OEP37 | OEP37; ion channel | chr2:18207629-18209720 REVERSE	AT2G43950.2	AT2G43950.2	162	4e-40	OEP37 | OEP37 | chr2:18207906-18209720 REVERSE
cn8165	2.52785	1.36155	1.33931	1.39595	1.41622	2.2811	1.63408	MATE efflux family protein	IIIa. Membrane transport	transport.misc	34.99	weakly similar to ( 146)AT1G33110| Symbols: | MATE efflux family protein | chr1:12005064-12008020 FORWARDweakly similar to ( 146)UniRef90_Q3ED28cluster: uncharacterized protein at1g33100.1; n=1; arabidopsis thaliana|rep: uncharacterized protein at1g3310	cn8165	gi|224126053|ref|XP_002319744.1|	XP_002319744	155	2e-36	predicted protein [Populus trichocarpa] predicted protein [Populus trichocarpa]	gi|223529470|gb|EEF31427.1|	EEF31427	148	2e-35	multidrug resistance pump, putative [Ricinus communis]	gi|212274855|ref|NP_001130797.1|	NP_001130797	147	3e-34	hypothetical protein LOC100191901 [Zea mays] unknown [Zea mays] unknown [Zea mays] unknown [Zea mays] unknown [Zea mays]	gi|194706652|gb|ACF87410.1|	ACF87410	147	3e-34	unknown [Zea mays]	gi|15223402|ref|NP_174587.1|	NP_174587	146	9e-34	MATE efflux family protein [Arabidopsis thaliana] Unknown protein [Arabidopsis thaliana] unknown protein [Arabidopsis thaliana]	cn8165	AT1G33110.1	AT1G33110.1	146	8e-36	| Symbols: | MATE efflux family protein | chr1:12005064-12008598 FORWARD	AT1G33100.1	AT1G33100.1	146	1e-35	| Symbols: | MATE efflux family protein | chr1:11997663-12001288 FORWARD
cn8188	2.44939	0.988037	1.69096	1.10349	1.91017	4.15024	3.76101	Glutathione S-conjugate-transporting ATPase	IIIa. Membrane transport	transport.ABC transporters and multidrug resistance systems	34.16	weakly similar to ( 117)AT3G60970| Symbols: ATMRP15 | ATMRP15 (Arabidopsis thaliana multidrug resistance-associated protein 15) | chr3:22568510-22572550 FORWARDweakly similar to ( 120)UniRef90_A7PK05cluster: chromosome chr15 scaffold_19, whole genome sho	cn8188	gi|157344676|emb|CAO70431.1|	CAO70431	120	5e-44	unnamed protein product [Vitis vinifera]	gi|15233000|ref|NP_191656.1|	NP_191656	117	4e-43	ATMRP15 (Arabidopsis thaliana multidrug resistance-associated protein 15) RecName: Full=Putative multidrug resistance-associated protein 15; AltName: Full=Glutathione S-conjugate-transporting ATPase 15; AltName: Full=ATP-energized glutathione S-conjugate	gi|224132090|ref|XP_002321253.1|	XP_002321253	121	5e-43	multidrug resistance protein ABC transporter family [Populus trichocarpa] multidrug resistance protein ABC transporter family [Populus trichocarpa]	gi|15232264|ref|NP_191575.1|	NP_191575	117	1e-42	ATMRP9 (Arabidopsis thaliana multidrug resistance-associated protein 9) RecName: Full=Multidrug resistance-associated protein 9; AltName: Full=Glutathione S-conjugate-transporting ATPase 9; AltName: Full=ATP-energized glutathione S-conjugate pump 9 multi	gi|218195448|gb|EEC77875.1|	EEC77875	110	6e-37	hypothetical protein OsI_17163 [Oryza sativa Indica Group]	cn8188	AT3G60970.1	AT3G60970.1	117	3e-45	| Symbols: ATMRP15 | ATMRP15 (Arabidopsis thaliana multidrug resistance-associated protein 15) | chr3:22568510-22572550 FORWARD	AT3G60160.1	AT3G60160.1	117	1e-44	| Symbols: ATMRP9 | ATMRP9 (Arabidopsis thaliana multidrug resistance-associated protein 9) | chr3:22234804-22240170 REVERSE
cn822	1.37253	0.850428	0.88505	1.17958	1.10733	1.54996	1.31399	bile acid:Na+ symporter family protein	IIIa. Membrane transport	not assigned.unknown	35.2	no original description	cn822	gi|224119994|ref|XP_002331111.1|	XP_002331111	70	8e-11	bile acid:Na+ symporter family protein [Populus trichocarpa] bile acid:Na+ symporter family protein [Populus trichocarpa]																					cn822
cn8246	0.467343	1.206	0.732977	0.766559	0.68147	0.533115	0.695466	plasma membrane intrinsic protein PIP	IIIa. Membrane transport	transport.Major Intrinsic Proteins.PIP	34.19.1	weakly similar to ( 187)AT3G53420| Symbols: PIP2, PIP2;1, PIP2A | PIP2A (PLASMA MEMBRANE INTRINSIC PROTEIN 2A) | chr3:19814884-19816432 REVERSEweakly similar to ( 196)PIP22_ORYSAmoderately similar to ( 202)UniRef90_Q307Z2cluster: major intrinsic protein	cn8246	gi|78191436|gb|ABB29939.1|	ABB29939	202	8e-51	major intrinsic protein 2-like [Solanum tuberosum]	gi|162459653|ref|NP_001105026.1|	NP_001105026	201	2e-50	plasma membrane intrinsic protein2 [Zea mays] RecName: Full=Aquaporin PIP2-4; AltName: Full=Plasma membrane intrinsic protein 2-4; AltName: Full=ZmPIP2-4; AltName: Full=ZmPIP2;4 plasma membrane integral protein ZmPIP2-4 [Zea mays] unknown [Zea mays]	gi|195622342|gb|ACG33001.1|	ACG33001	201	2e-50	aquaporin PIP2.2 [Zea mays]	gi|68299599|dbj|BAE02729.1|	BAE02729	198	1e-49	PIP aquaporin [Hordeum vulgare]	gi|7381269|gb|AAF61464.1|AF139815_1	AAF61464	198	1e-49	plasma membrane intrinsic protein 2 [Triticum aestivum]	cn8246	AT3G53420.2	AT3G53420.2	187	2e-48	| Symbols: PIP2, PIP2;1, PIP2A | PIP2A (PLASMA MEMBRANE INTRINSIC PROTEIN 2A) | chr3:19814884-19816432 REVERSE	AT3G53420.1	AT3G53420.1	187	2e-48	| Symbols: PIP2, PIP2;1, PIP2A | PIP2A (PLASMA MEMBRANE INTRINSIC PROTEIN 2A); water channel | chr3:19814884-19816432 REVERSE
cn8261	0.216496	0.143003	0.0858275	0.199764	0.967741	0.147236	0.737048	Glycerol-3-phosphate transporter	IIIa. Membrane transport	transport.membrane system unknown	34.98	very weakly similar to (99.4)AT3G47420| Symbols: | glycerol-3-phosphate transporter, putative / glycerol 3-phosphate permease, putative | chr3:17483526-17485194 REVERSEweakly similar to ( 106)UniRef90_A7Q502cluster: chromosome undetermined scaffold_51,	cn8261	gi|157351708|emb|CAO42697.1|	CAO42697	106	1e-21	unnamed protein product [Vitis vinifera]	gi|147771686|emb|CAN78171.1|	CAN78171	106	1e-21	hypothetical protein [Vitis vinifera]	gi|223550066|gb|EEF51553.1|	EEF51553	104	4e-21	Glycerol-3-phosphate transporter, putative [Ricinus communis]	gi|18408421|ref|NP_566891.1|	NP_566891	99	1e-19	glycerol-3-phosphate transporter, putative / glycerol 3-phosphate permease, putative [Arabidopsis thaliana] unknown protein [Arabidopsis thaliana]	gi|224138500|ref|XP_002326618.1|	XP_002326618	99	2e-19	predicted protein [Populus trichocarpa] predicted protein [Populus trichocarpa]	cn8261	AT3G47420.1	AT3G47420.1	99	1e-21	| Symbols: | glycerol-3-phosphate transporter, putative / glycerol 3-phosphate permease, putative | chr3:17483526-17485194 REVERSE	AT1G30560.1	AT1G30560.1	67	7e-12	| Symbols: | transporter, putative | chr1:10824743-10826275 FORWARD
cn8262	0.256982	0.121193	0.0732304	0.175695	0.850599	0.170424	0.969995	Glycerol-3-phosphate transporter	IIIa. Membrane transport	transport.membrane system unknown	34.98	very weakly similar to (99.4)AT3G47420| Symbols: | glycerol-3-phosphate transporter, putative / glycerol 3-phosphate permease, putative | chr3:17483526-17485194 REVERSEweakly similar to ( 106)UniRef90_A7Q502cluster: chromosome undetermined scaffold_51,	cn8262	gi|157351708|emb|CAO42697.1|	CAO42697	106	8e-22	unnamed protein product [Vitis vinifera]	gi|147771686|emb|CAN78171.1|	CAN78171	106	8e-22	hypothetical protein [Vitis vinifera]	gi|223550066|gb|EEF51553.1|	EEF51553	104	3e-21	Glycerol-3-phosphate transporter, putative [Ricinus communis]	gi|18408421|ref|NP_566891.1|	NP_566891	99	9e-20	glycerol-3-phosphate transporter, putative / glycerol 3-phosphate permease, putative [Arabidopsis thaliana] unknown protein [Arabidopsis thaliana]	gi|224138500|ref|XP_002326618.1|	XP_002326618	99	1e-19	predicted protein [Populus trichocarpa] predicted protein [Populus trichocarpa]	cn8262	AT3G47420.1	AT3G47420.1	99	8e-22	| Symbols: | glycerol-3-phosphate transporter, putative / glycerol 3-phosphate permease, putative | chr3:17483526-17485194 REVERSE	AT1G30560.1	AT1G30560.1	67	5e-12	| Symbols: | transporter, putative | chr1:10824743-10826275 FORWARD
cn8332	0.33419	0.242261	0.238455	0.262389	0.731821	0.249089	0.94931	voltage-dependent anion channel	IIIa. Membrane transport	transport.sugars	34.2	moderately similar to ( 400)AT3G01280| Symbols: | porin, putative | chr3:85761-87619 FORWARDmoderately similar to ( 490)VDAC2_SOLTUmoderately similar to ( 492)UniRef90_P42056cluster: 36 kda outer mitochondrial membrane protein porin; n=1; solanum tubero	cn8332	gi|161788874|dbj|BAF95071.1|	BAF95071	492	1e-137	voltage-dependent anion channel [Nicotiana tabacum]	gi|1172556|sp|P42056.2|VDAC2_SOLTU	P42056	492	1e-137	RecName: Full=Mitochondrial outer membrane protein porin of 36 kDa; AltName: Full=Voltage-dependent anion-selective channel protein; Short=VDAC; AltName: Full=POM 36 36kDA porin II [Solanum tuberosum]	gi|515358|emb|CAA56601.1|	CAA56601	490	1e-136	36kDa porin I [Solanum tuberosum]	gi|157350923|emb|CAO41038.1|	CAO41038	462	1e-128	unnamed protein product [Vitis vinifera]	gi|5031279|gb|AAD38145.1|AF139498_1	AAD38145	461	1e-128	porin [Prunus armeniaca]	cn8332	AT3G01280.1	AT3G01280.1	400	1e-112	| Symbols: | porin, putative | chr3:85761-87619 FORWARD	AT5G15090.1	AT5G15090.1	370	1e-103	| Symbols: | porin, putative / voltage-dependent anion-selective channel protein, putative | chr5:4889644-4891392 REVERSE
cn8356	0.797068	1.09686	0.734378	0.853571	1.40267	0.787768	0.922908	NOD26-like intrinsic protein	IIIa. Membrane transport	transport.Major Intrinsic Proteins.NIP	34.19.3	weakly similar to ( 105)AT4G10380| Symbols: NIP5;1, NLM6, NLM8 | NIP5;1/NLM6/NLM8 (NOD26-like intrinsic protein 5;1); boron transporter/ water channel | chr4:6431526-6434506 REVERSEweakly similar to ( 116)UniRef90_A7QIZ2cluster: chromosome chr2 scaffold_	cn8356	gi|223541960|gb|EEF43506.1|	EEF43506	125	5e-27	Nodulin-26, putative [Ricinus communis]	gi|224056721|ref|XP_002298990.1|	XP_002298990	121	7e-26	aquaporin, MIP family, NIP subfamily [Populus trichocarpa] aquaporin, MIP family, NIP subfamily [Populus trichocarpa]	gi|157356652|emb|CAO62847.1|	CAO62847	116	2e-24	unnamed protein product [Vitis vinifera]	gi|224117684|ref|XP_002317642.1|	XP_002317642	114	1e-23	aquaporin, MIP family, NIP subfamily [Populus trichocarpa] aquaporin, MIP family, NIP subfamily [Populus trichocarpa]	gi|15235034|ref|NP_192776.1|	NP_192776	105	4e-21	NIP5;1/NLM6/NLM8 (NOD26-like intrinsic protein 5;1); boron transporter/ water channel [Arabidopsis thaliana] RecName: Full=Probable aquaporin NIP5-1; AltName: Full=NOD26-like intrinsic protein 5-1; Short=AtNIP5;1; AltName: Full=Nodulin-26-like major intri	cn8356	AT4G10380.1	AT4G10380.1	105	3e-23	| Symbols: NIP5;1, NLM6, NLM8 | NIP5;1/NLM6/NLM8 (NOD26-like intrinsic protein 5;1); boron transporter/ water channel | chr4:6431526-6434506 REVERSE
cn836	0.525327	1.33106	1.28274	0.943655	0.905682	0.970216	1.02815	proton pump interactor	IIIa. Membrane transport	not assigned.unknown	35.2	weakly similar to ( 116)AT4G27500| Symbols: PPI1 | PPI1 (PROTON PUMP INTERACTOR 1) | chr4:13743620-13745906 FORWARDweakly similar to ( 116)UniRef90_Q9SZS5cluster: proton pump interactor; n=3; arabidopsis thaliana|rep: proton pump interactor - arabidopsis	cn836	gi|222422893|dbj|BAH19433.1|	BAH19433	116	5e-24	AT4G27500 [Arabidopsis thaliana]	gi|4972075|emb|CAB43882.1|	CAB43882	116	5e-24	proton pump interactor [Arabidopsis thaliana] proton pump interactor [Arabidopsis thaliana]	gi|22328976|ref|NP_194480.2|	NP_194480	116	5e-24	PPI1 (PROTON PUMP INTERACTOR 1) [Arabidopsis thaliana] proton pump interactor [Arabidopsis thaliana] AT4g27500/F27G19_100 [Arabidopsis thaliana] At4g27500/F27G19_100 [Arabidopsis thaliana]	gi|224114940|ref|XP_002316898.1|	XP_002316898	114	1e-23	predicted protein [Populus trichocarpa] predicted protein [Populus trichocarpa]	gi|147857052|emb|CAN81802.1|	CAN81802	110	3e-22	hypothetical protein [Vitis vinifera]	cn836	AT4G27500.1	AT4G27500.1	116	3e-26	| Symbols: PPI1 | PPI1 (PROTON PUMP INTERACTOR 1) | chr4:13743620-13745906 FORWARD
cn8365	0.187818	1.65028	0.288354	0.875467	0.469566	0.22771	0.260102	plasma membrane intrinsic protein PIP	IIIa. Membrane transport	transport.Major Intrinsic Proteins.PIP	34.19.1	moderately similar to ( 342)AT1G01620| Symbols: PIP1;3, PIP1C, TMP-B | PIP1C (PLASMA MEMBRANE INTRINSIC PROTEIN 1;3) | chr1:225986-226960 REVERSEmoderately similar to ( 341)PIP11_ORYSAmoderately similar to ( 346)UniRef90_Q40595cluster: aquaporin; n=1; ni	cn8365	gi|17017255|gb|AAL33585.1|AF440271_1	AAL33585	352	2e-95	aquaporin [Nicotiana tabacum]	gi|2114050|dbj|BAA20076.1|	BAA20076	350	5e-95	water channel protein [Nicotiana excelsior]	gi|116292722|gb|ABJ97677.1|	ABJ97677	347	5e-94	major intrinsic protein [Solanum tuberosum]	gi|17940738|gb|AAL49748.1|AF452010_1	AAL49748	347	5e-94	channel-like protein [Petunia x hybrida]	gi|77999265|gb|ABB16979.1|	ABB16979	346	9e-94	major intrinsic protein 1-like protein [Solanum tuberosum]	cn8365	AT1G01620.2	AT1G01620.2	342	2e-94	| Symbols: PIP1;3, PIP1C, TMP-B | PIP1C (PLASMA MEMBRANE INTRINSIC PROTEIN 1;3) | chr1:225986-226960 REVERSE	AT1G01620.1	AT1G01620.1	342	2e-94	| Symbols: PIP1;3, PIP1C, TMP-B | PIP1C (PLASMA MEMBRANE INTRINSIC PROTEIN 1;3); water channel | chr1:225986-227176 REVERSE
cn842	0.663533	0.779817	0.375653	0.916554	1.07533	0.429611	0.468724	Peptide transporter	IIIa. Membrane transport	transport.peptides and oligopeptides	34.13	moderately similar to ( 344)AT1G32450| Symbols: | proton-dependent oligopeptide transport (POT) family protein | chr1:11715317-11719787 REVERSEmoderately similar to ( 367)UniRef90_A7PC99cluster: chromosome chr2 scaffold_11, whole genome shotgun sequence	cn842	gi|224126323|ref|XP_002329526.1|	XP_002329526	371	1e-101	predicted protein [Populus trichocarpa] predicted protein [Populus trichocarpa]	gi|157341962|emb|CAO63418.1|	CAO63418	367	1e-100	unnamed protein product [Vitis vinifera]	gi|223540893|gb|EEF42451.1|	EEF42451	366	1e-99	Peptide transporter, putative [Ricinus communis]	gi|224138864|ref|XP_002326709.1|	XP_002326709	366	2e-99	predicted protein [Populus trichocarpa] predicted protein [Populus trichocarpa]	gi|147827175|emb|CAN77707.1|	CAN77707	362	2e-98	hypothetical protein [Vitis vinifera]	cn842	AT1G32450.1	AT1G32450.1	344	4e-95	| Symbols: | proton-dependent oligopeptide transport (POT) family protein | chr1:11715317-11719787 REVERSE	AT4G21680.1	AT4G21680.1	309	1e-84	| Symbols: | proton-dependent oligopeptide transport (POT) family protein | chr4:11517552-11519588 REVERSE
cn8442	1.20364	0.748931	0.863179	0.864337	1.2051	1.30105	1.50525	plasma membrane intrinsic protein PIP	IIIa. Membrane transport	transport.Major Intrinsic Proteins.PIP	34.19.1	very weakly similar to (82.4)AT3G54820| Symbols: PIP2D, PIP2;5 | PIP2;5/PIP2D (plasma membrane intrinsic protein 2;5); water channel | chr3:20313095-20314716 FORWARDvery weakly similar to (91.3)PIP22_ORYSAvery weakly similar to (96.3)UniRef90_Q307Z2clust	cn8442	gi|78191436|gb|ABB29939.1|	ABB29939	96	2e-18	major intrinsic protein 2-like [Solanum tuberosum]	gi|147791996|emb|CAN77505.1|	CAN77505	95	4e-18	hypothetical protein [Vitis vinifera]	gi|148907015|gb|ABR16651.1|	ABR16651	95	5e-18	unknown [Picea sitchensis]	gi|147864926|emb|CAN81538.1|	CAN81538	95	5e-18	hypothetical protein [Vitis vinifera]	gi|5327263|emb|CAB46351.1|	CAB46351	92	3e-17	major intrinsic protein 2 [Solanum tuberosum]	cn8442	AT3G54820.1	AT3G54820.1	82	2e-16	| Symbols: PIP2D, PIP2;5 | PIP2;5/PIP2D (plasma membrane intrinsic protein 2;5); water channel | chr3:20313095-20314716 FORWARD	AT2G47420.1	AT2G47420.1	81	6e-16	| Symbols: | dimethyladenosine transferase, putative | chr2:19464644-19465847 FORWARD
cn8444	2.73062	2.20023	1.39426	2.50836	1.88293	2.62117	1.04497	plasma membrane intrinsic protein PIP	IIIa. Membrane transport	transport.Major Intrinsic Proteins.PIP	34.19.1	very weakly similar to (82.0)PIP22_ORYSAvery weakly similar to (87.0)UniRef90_Q307Z2cluster: major intrinsic protein 2-like; n=2; solanum tuberosum|rep: major intrinsic protein 2-like - solanum tuberosum (potato) no original description	cn8444	gi|78191436|gb|ABB29939.1|	ABB29939	87	1e-15	major intrinsic protein 2-like [Solanum tuberosum]	gi|156754275|gb|ABU94631.1|	ABU94631	83	2e-14	putative aquaporin PIP2;3 [Phaseolus vulgaris]	gi|5327263|emb|CAB46351.1|	CAB46351	83	2e-14	major intrinsic protein 2 [Solanum tuberosum]	gi|125582955|gb|EAZ23886.1|	EAZ23886	82	4e-14	hypothetical protein OsJ_07605 [Oryza sativa Japonica Group]	gi|125540383|gb|EAY86778.1|	EAY86778	82	4e-14	hypothetical protein OsI_08158 [Oryza sativa Indica Group]	cn8444	AT3G54820.1	AT3G54820.1	75	3e-14	| Symbols: PIP2D, PIP2;5 | PIP2;5/PIP2D (plasma membrane intrinsic protein 2;5); water channel | chr3:20313095-20314716 FORWARD	AT2G37180.1	AT2G37180.1	73	1e-13	| Symbols: PIP2;3, PIP2C, RD28 | RD28 (plasma membrane intrinsic protein 2;3); water channel | chr2:15624858-15626016 FORWARD
cn8501	0.340379	0.724354	0.905072	0.670673	0.537633	0.673597	1.00436	VIc. Detoxification	IIIa. Membrane transport	transport.ABC transporters and multidrug resistance systems	34.16	weakly similar to ( 149)AT1G31770| Symbols: | ABC transporter family protein | chr1:11375233-11377625 REVERSEweakly similar to ( 155)UniRef90_A7QKL3cluster: chromosome chr2 scaffold_113, whole genome shotgun sequence; n=2; vitis vinifera|rep: chromosome	cn8501	gi|157357231|emb|CAO63733.1|	CAO63733	155	1e-36	unnamed protein product [Vitis vinifera]	gi|147817092|emb|CAN70956.1|	CAN70956	155	1e-36	hypothetical protein [Vitis vinifera]	gi|224073568|ref|XP_002304113.1|	XP_002304113	150	3e-35	white-brown-complex ABC transporter family [Populus trichocarpa] white-brown-complex ABC transporter family [Populus trichocarpa]	gi|12321303|gb|AAG50724.1|AC079041_17	AAG50724	149	1e-34	ABC transporter, putative [Arabidopsis thaliana]	gi|18398110|ref|NP_564383.1|	NP_564383	149	1e-34	ABC transporter family protein [Arabidopsis thaliana] RecName: Full=White-brown complex homolog protein 14 hypothetical protein [Arabidopsis thaliana] ABC transporter, putative [Arabidopsis thaliana] unknown protein [Arabidopsis thaliana]	cn8501	AT1G31770.1	AT1G31770.1	149	5e-37	| Symbols: | ABC transporter family protein | chr1:11375233-11377625 REVERSE	AT4G27420.1	AT4G27420.1	107	2e-24	| Symbols: | ABC transporter family protein | chr4:13712440-13714803 REVERSE
cn8502	0.635115	0.360054	0.684723	0.491576	0.720554	0.465058	0.946056	VIc. Detoxification	IIIa. Membrane transport	not assigned.unknown	35.2	very weakly similar to (81.6)UniRef90_A7QKL3cluster: chromosome chr2 scaffold_113, whole genome shotgun sequence; n=2; vitis vinifera|rep: chromosome chr2 scaffold_113, whole genome shotgun sequence - vitis vinifera (grape) no original description	cn8502	gi|157357231|emb|CAO63733.1|	CAO63733	82	2e-14	unnamed protein product [Vitis vinifera]	gi|147817092|emb|CAN70956.1|	CAN70956	82	2e-14	hypothetical protein [Vitis vinifera]	gi|223540988|gb|EEF42546.1|	EEF42546	79	1e-13	ATP-binding cassette transporter, putative [Ricinus communis]	gi|224073568|ref|XP_002304113.1|	XP_002304113	79	1e-13	white-brown-complex ABC transporter family [Populus trichocarpa] white-brown-complex ABC transporter family [Populus trichocarpa]	gi|224129984|ref|XP_002328852.1|	XP_002328852	79	1e-13	white-brown-complex ABC transporter family [Populus trichocarpa] white-brown-complex ABC transporter family [Populus trichocarpa]	cn8502	AT1G31770.1	AT1G31770.1	77	4e-15	| Symbols: | ABC transporter family protein | chr1:11375233-11377625 REVERSE
cn8582	0.793008	1.07534	1.93384	1.21735	0.845931	0.960788	0.789247	phosphate/phosphoenolpyruvate translocator	IIIa. Membrane transport	transport.metabolite transporters at the envelope membrane	34.8	moderately similar to ( 295)AT5G33320| Symbols: PPT, ARAPPT, CUE1 | CUE1 (CAB UNDEREXPRESSED 1); antiporter/ triose-phosphate transmembrane transporter | chr5:12606180-12608638 FORWARDweakly similar to ( 152)TPT_PEAmoderately similar to ( 432)UniRef90_P9	cn8582	gi|1778145|gb|AAB40648.1|	AAB40648	432	1e-119	phosphate/phosphoenolpyruvate translocator precursor	gi|1778143|gb|AAB40647.1|	AAB40647	367	1e-100	phosphate/phosphoenolpyruvate translocator precursor	gi|224135823|ref|XP_002322169.1|	XP_002322169	339	2e-91	predicted protein [Populus trichocarpa] predicted protein [Populus trichocarpa]	gi|118484795|gb|ABK94265.1|	ABK94265	339	2e-91	unknown [Populus trichocarpa]	gi|118482479|gb|ABK93162.1|	ABK93162	317	7e-85	unknown [Populus trichocarpa]	cn8582	AT5G33320.1	AT5G33320.1	295	3e-80	| Symbols: PPT, ARAPPT, CUE1 | CUE1 (CAB UNDEREXPRESSED 1); antiporter/ triose-phosphate transmembrane transporter | chr5:12606180-12608638 FORWARD	AT3G01550.1	AT3G01550.1	234	5e-62	| Symbols: | triose phosphate/phosphate translocator, putative | chr3:216954-218863 REVERSE
cn8587	1.05296	0.609427	0.782143	0.679713	1.12322	1.03392	1.52111	organic anion transporter	IIIa. Membrane transport	not assigned.no ontology	35.1	moderately similar to ( 331)AT4G39390| Symbols: | transporter-related | chr4:18316272-18317848 FORWARDmoderately similar to ( 323)UniRef90_Q9SVB8cluster: putative uncharacterized protein at4g39390; n=3; arabidopsis thaliana|rep: putative uncharacterized	cn8587	gi|224083837|ref|XP_002307141.1|	XP_002307141	336	2e-90	predicted protein [Populus trichocarpa] unknown [Populus trichocarpa] predicted protein [Populus trichocarpa]	gi|224096440|ref|XP_002310620.1|	XP_002310620	332	4e-89	predicted protein [Populus trichocarpa] unknown [Populus trichocarpa] predicted protein [Populus trichocarpa]	gi|18420440|ref|NP_568059.1|	NP_568059	331	6e-89	transporter-related [Arabidopsis thaliana] transporter-related [Arabidopsis thaliana] unknown protein [Arabidopsis thaliana] unknown protein [Arabidopsis thaliana]	gi|21593003|gb|AAM64952.1|	AAM64952	330	1e-88	unknown [Arabidopsis thaliana]	gi|223526164|gb|EEF28498.1|	EEF28498	326	2e-87	organic anion transporter, putative [Ricinus communis]	cn8587	AT4G39390.2	AT4G39390.2	331	5e-91	| Symbols: | transporter-related | chr4:18316272-18317848 FORWARD	AT4G39390.1	AT4G39390.1	331	5e-91	| Symbols: | transporter-related | chr4:18316272-18317848 FORWARD
cn8695	1.28743	1.00597	0.76515	1.05603	1.01994	1.07545	1.01839	copper uptake transmembrane transporter/ iron ion transmembrane transporter	IIIa. Membrane transport	not assigned.unknown	35.2	moderately similar to ( 271)AT2G15290ATTIC21, TIC21, CIA5, PIC1 | ATTIC21/CIA5/PIC1/TIC21 (CHLOROPLAST IMPORT APPARATUS 5); copper uptake transmembrane transporter/ iron ion transmembrane transporter/ protein homodimerization | chr2:6649594-6651093 REVER	cn8695	gi|223542065|gb|EEF43609.1|	EEF43609	315	4e-84	conserved hypothetical protein [Ricinus communis]	gi|157341058|emb|CAO47863.1|	CAO47863	313	2e-83	unnamed protein product [Vitis vinifera]	gi|224103661|ref|XP_002313144.1|	XP_002313144	303	3e-80	predicted protein [Populus trichocarpa] predicted protein [Populus trichocarpa]	gi|118484059|gb|ABK93915.1|	ABK93915	300	1e-79	unknown [Populus trichocarpa]	gi|224056190|ref|XP_002298747.1|	XP_002298747	296	2e-78	predicted protein [Populus trichocarpa] predicted protein [Populus trichocarpa]	cn8695	AT2G15290.1	AT2G15290.1	271	6e-73	ATTIC21, TIC21, CIA5, PIC1 | ATTIC21/CIA5/PIC1/TIC21 (CHLOROPLAST IMPORT APPARATUS 5); copper uptake transmembrane transporter/ iron ion transmembrane transporter/ protein homodimerization | chr2:6649594-6651093 REVERSE
cn8714	2.23618	0.306876	2.42212	0.269278	0.907029	0.726269	2.6971	ABC transporter	IIIa. Membrane transport	transport.ABC transporters and multidrug resistance systems	34.16	very weakly similar to (81.3)AT1G17840| Symbols: WBC11, ABCG11, DSO, COF1 | ABCG11/COF1/DSO/WBC11 (DESPERADO); ATPase, coupled to transmembrane movement of substances | chr1:6142863-6145887 FORWARDweakly similar to ( 155)UniRef90_A7R4M9cluster: chromosom	cn8714	gi|157330427|emb|CAO46591.1|	CAO46591	155	8e-37	unnamed protein product [Vitis vinifera]	gi|147856245|emb|CAN81791.1|	CAN81791	152	9e-36	hypothetical protein [Vitis vinifera]	gi|224081114|ref|XP_002306299.1|	XP_002306299	152	1e-35	white-brown-complex ABC transporter family [Populus trichocarpa] white-brown-complex ABC transporter family [Populus trichocarpa]	gi|224143857|ref|XP_002336087.1|	XP_002336087	149	6e-35	white-brown-complex ABC transporter family [Populus trichocarpa] white-brown-complex ABC transporter family [Populus trichocarpa]	gi|223528705|gb|EEF30718.1|	EEF30718	147	3e-34	ATP-binding cassette transporter, putative [Ricinus communis]	cn8714	AT1G17840.1	AT1G17840.1	81	1e-16	| Symbols: WBC11, ABCG11, DSO, COF1 | ABCG11/COF1/DSO/WBC11 (DESPERADO); ATPase, coupled to transmembrane movement of substances | chr1:6142863-6145887 FORWARD	AT3G21090.1	AT3G21090.1	72	9e-14	| Symbols: | ABC transporter family protein | chr3:7391503-7394939 REVERSE
cn873	0.978335	1.27164	1.21697	1.38396	0.968789	0.878499	0.634774	vacuolar proton-ATPase subunit-like protein	IIIa. Membrane transport	transport.p- and v-ATPases.H+-transporting two-sector ATPase	34.1.01	weakly similar to ( 169)AT3G08560| Symbols: VHA-E2 | VHA-E2 (VACUOLAR H+-ATPASE SUBUNIT E ISOFORM 2); hydrogen-exporting ATPase, phosphorylative mechanism | chr3:2600136-2601913 FORWARDweakly similar to ( 198)VATE_GOSHIweakly similar to ( 199)UniRef90_Q9	cn873	gi|9652289|gb|AAF91469.1|	AAF91469	199	1e-92	putative vacuolar proton ATPase subunit E [Lycopersicon esculentum]	gi|157358208|emb|CAO65845.1|	CAO65845	205	1e-91	unnamed protein product [Vitis vinifera]	gi|223549809|gb|EEF51297.1|	EEF51297	199	9e-90	vacuolar ATP synthase subunit E, putative [Ricinus communis]	gi|12585492|sp|Q9SWE7.1|VATE_CITLI	Q9SWE7	197	5e-88	RecName: Full=V-type proton ATPase subunit E; Short=V-ATPase subunit E; AltName: Full=Vacuolar proton pump subunit E; AltName: Full=ClVE-1 vacuolar V-H+ATPase subunit E [Citrus limon]	gi|12585474|sp|Q9MB46.1|VATE_CITUN	Q9MB46	195	3e-87	RecName: Full=V-type proton ATPase subunit E; Short=V-ATPase subunit E; AltName: Full=Vacuolar proton pump subunit E vacuolar H+-ATPase E subunit-1 [Citrus unshiu]	cn873	AT3G08560.1	AT3G08560.1	169	3e-70	| Symbols: VHA-E2 | VHA-E2 (VACUOLAR H+-ATPASE SUBUNIT E ISOFORM 2); hydrogen-exporting ATPase, phosphorylative mechanism | chr3:2600136-2601913 FORWARD	AT1G64200.1	AT1G64200.1	194	1e-49	| Symbols: VHA-E3 | VHA-E3 (VACUOLAR H+-ATPASE SUBUNIT E ISOFORM 3); hydrogen ion transporting ATPase, rotational mechanism | chr1:23832200-23833665 REVERSE
cn8753	1.05131	0.936716	1.251	1.12243	1.48389	1.17369	1.04566	lysine/histidine transporter	IIIa. Membrane transport	transport.amino acids	34.3	weakly similar to ( 106)AT1G25530| Symbols: | lysine and histidine specific transporter, putative | chr1:8964814-8967378 REVERSEweakly similar to ( 110)UniRef90_A7P347cluster: chromosome chr1 scaffold_5, whole genome shotgun sequence; n=2; vitis vinifer	cn8753	gi|224111726|ref|XP_002315954.1|	XP_002315954	110	5e-23	lysine/histidine transporter [Populus trichocarpa] lysine/histidine transporter [Populus trichocarpa]	gi|157338754|emb|CAO42105.1|	CAO42105	110	5e-23	unnamed protein product [Vitis vinifera]	gi|147858122|emb|CAN79675.1|	CAN79675	110	5e-23	hypothetical protein [Vitis vinifera]	gi|224099345|ref|XP_002311447.1|	XP_002311447	109	7e-23	lysine/histidine transporter [Populus trichocarpa] lysine/histidine transporter [Populus trichocarpa]	gi|15222615|ref|NP_173924.1|	NP_173924	106	6e-22	lysine and histidine specific transporter, putative [Arabidopsis thaliana] lysine and histidine specific transporter, putative [Arabidopsis thaliana] At1g25530 [Arabidopsis thaliana] hypothetical protein [Arabidopsis thaliana]	cn8753	AT1G25530.1	AT1G25530.1	106	3e-24	| Symbols: | lysine and histidine specific transporter, putative | chr1:8964814-8967378 REVERSE	AT1G48640.1	AT1G48640.1	89	8e-19	| Symbols: | lysine and histidine specific transporter, putative | chr1:17990026-17992659 FORWARD
cn8782	0.616841	0.848051	0.87745	1.08683	0.945613	1.11726	1.028	ATP-dependent transporter	IIIa. Membrane transport	transport.ABC transporters and multidrug resistance systems	34.16	very weakly similar to (94.0)AT5G44110| Symbols: ATPOP1, ATNAP2, POP1 | POP1 | chr5:17771619-17772899 REVERSEvery weakly similar to (98.2)UniRef90_A2XAU9cluster: putative uncharacterized protein; n=2; oryza sativa|rep: putative uncharacterized protein -	cn8782	gi|223948297|gb|ACN28232.1|	ACN28232	100	3e-19	unknown [Zea mays]	gi|224033879|gb|ACN36015.1|	ACN36015	98	1e-18	unknown [Zea mays]	gi|195626194|gb|ACG34927.1|	ACG34927	98	1e-18	ATP-dependent transporter YFL028C [Zea mays]	gi|125541564|gb|EAY87959.1|	EAY87959	98	1e-18	hypothetical protein OsI_09384 [Oryza sativa Indica Group]	gi|115449449|ref|NP_001048469.1|	NP_001048469	98	1e-18	Os02g0810300 [Oryza sativa (japonica cultivar-group)] putative ATP-dependent transporter [Oryza sativa Japonica Group] Os02g0810300 [Oryza sativa (japonica cultivar-group)] hypothetical protein OsJ_08816 [Oryza sativa Japonica Group] unnamed protein produ	cn8782	AT5G44110.2	AT5G44110.2	94	1e-19	| Symbols: ATPOP1, ATNAP2, POP1 | POP1 | chr5:17771651-17772899 REVERSE	AT5G44110.1	AT5G44110.1	94	1e-19	| Symbols: ATPOP1, ATNAP2, POP1 | POP1 | chr5:17771449-17772899 REVERSE
cn8783	0.736866	1.23773	1.3346	1.24684	1.18336	0.661022	0.530159	ABC transporter family	IIIa. Membrane transport	transport.ABC transporters and multidrug resistance systems	34.16	moderately similar to ( 317)AT5G44110| Symbols: ATPOP1, ATNAP2, POP1 | POP1 | chr5:17771619-17772899 REVERSEmoderately similar to ( 333)UniRef90_A7Q1R1cluster: chromosome chr7 scaffold_44, whole genome shotgun sequence; n=1; vitis vinifera|rep: chromosom	cn8783	gi|157350560|emb|CAO40609.1|	CAO40609	333	6e-90	unnamed protein product [Vitis vinifera]	gi|125541564|gb|EAY87959.1|	EAY87959	323	4e-87	hypothetical protein OsI_09384 [Oryza sativa Indica Group]	gi|115449449|ref|NP_001048469.1|	NP_001048469	323	4e-87	Os02g0810300 [Oryza sativa (japonica cultivar-group)] putative ATP-dependent transporter [Oryza sativa Japonica Group] Os02g0810300 [Oryza sativa (japonica cultivar-group)] hypothetical protein OsJ_08816 [Oryza sativa Japonica Group] unnamed protein produ	gi|224082840|ref|XP_002306861.1|	XP_002306861	323	8e-87	ABC transporter family protein [Populus trichocarpa] ABC transporter family protein [Populus trichocarpa]	gi|224066231|ref|XP_002302037.1|	XP_002302037	320	4e-86	ABC transporter family protein [Populus trichocarpa] ABC transporter family protein [Populus trichocarpa]	cn8783	AT5G44110.1	AT5G44110.1	317	3e-87	| Symbols: ATPOP1, ATNAP2, POP1 | POP1 | chr5:17771449-17772899 REVERSE	AT1G03905.1	AT1G03905.1	315	1e-86	| Symbols: | ABC transporter family protein | chr1:993477-995593 FORWARD
cn8784	0.775424	1.11519	1.56925	0.918392	0.974634	1.40539	1.53027	Sulfate/thiosulfate import ATP-binding protein	IIIa. Membrane transport	transport.ABC transporters and multidrug resistance systems	34.16	very weakly similar to (86.7)AT5G44110| Symbols: ATPOP1, ATNAP2, POP1 | POP1 | chr5:17771619-17772899 REVERSEvery weakly similar to (87.0)UniRef90_A7Q1R1cluster: chromosome chr7 scaffold_44, whole genome shotgun sequence; n=1; vitis vinifera|rep: chromos	cn8784	gi|157350560|emb|CAO40609.1|	CAO40609	87	1e-32	unnamed protein product [Vitis vinifera]	gi|224082840|ref|XP_002306861.1|	XP_002306861	88	1e-31	ABC transporter family protein [Populus trichocarpa] ABC transporter family protein [Populus trichocarpa]	gi|224066231|ref|XP_002302037.1|	XP_002302037	87	4e-31	ABC transporter family protein [Populus trichocarpa] ABC transporter family protein [Populus trichocarpa]	gi|223530675|gb|EEF32548.1|	EEF32548	84	2e-30	Sulfate/thiosulfate import ATP-binding protein cysA, putative [Ricinus communis]	gi|125541564|gb|EAY87959.1|	EAY87959	84	2e-29	hypothetical protein OsI_09384 [Oryza sativa Indica Group]	cn8784	AT5G44110.1	AT5G44110.1	87	3e-31	| Symbols: ATPOP1, ATNAP2, POP1 | POP1 | chr5:17771449-17772899 REVERSE	AT5G44110.3	AT5G44110.3	87	3e-31	| Symbols: ATPOP1, ATNAP2, POP1 | POP1 | chr5:17771619-17772899 REVERSE
cn8825	1.76248	0.952473	1.10667	0.873517	0.955504	1.40463	1.60802	mitochondrial substrate carrier family protein	IIIa. Membrane transport	transport.metabolite transporters at the mitochondrial membrane	34.9	moderately similar to ( 417)AT3G05290| Symbols: | mitochondrial substrate carrier family protein | chr3:1506135-1507620 REVERSEmoderately similar to ( 439)UniRef90_A6YTC9cluster: mitochondrial fad carrier; n=1; cucumis melo|rep: mitochondrial fad carrie	cn8825	gi|223548333|gb|EEF49824.1|	EEF49824	447	1e-124	peroxisomal membrane protein pmp34, putative [Ricinus communis]	gi|150036255|gb|ABR67418.1|	ABR67418	439	1e-121	mitochondrial FAD carrier [Cucumis melo]	gi|224131524|ref|XP_002328561.1|	XP_002328561	432	1e-119	predicted protein [Populus trichocarpa] predicted protein [Populus trichocarpa]	gi|224123206|ref|XP_002319020.1|	XP_002319020	426	1e-117	predicted protein [Populus trichocarpa] predicted protein [Populus trichocarpa]	gi|147801320|emb|CAN77030.1|	CAN77030	422	1e-116	hypothetical protein [Vitis vinifera]	cn8825	AT3G05290.1	AT3G05290.1	417	1e-117	| Symbols: | mitochondrial substrate carrier family protein | chr3:1506135-1507620 REVERSE	AT5G27520.1	AT5G27520.1	412	1e-115	| Symbols: | mitochondrial substrate carrier family protein | chr5:9714667-9716247 REVERSE
cn8862	0.973516	0.664483	0.366992	0.726451	0.710883	0.669472	0.921565	Peptide transporter	IIIa. Membrane transport	transport.peptides and oligopeptides	34.13	weakly similar to ( 134)AT1G32450| Symbols: | proton-dependent oligopeptide transport (POT) family protein | chr1:11715317-11719787 REVERSEweakly similar to ( 136)UniRef90_A7PK12cluster: chromosome chr15 scaffold_19, whole genome shotgun sequence; n=2;	cn8862	gi|223540893|gb|EEF42451.1|	EEF42451	144	3e-33	Peptide transporter, putative [Ricinus communis]	gi|224126323|ref|XP_002329526.1|	XP_002329526	140	4e-32	predicted protein [Populus trichocarpa] predicted protein [Populus trichocarpa]	gi|224138864|ref|XP_002326709.1|	XP_002326709	139	6e-32	predicted protein [Populus trichocarpa] predicted protein [Populus trichocarpa]	gi|157344683|emb|CAO70438.1|	CAO70438	136	7e-31	unnamed protein product [Vitis vinifera]	gi|147858202|emb|CAN83927.1|	CAN83927	136	7e-31	hypothetical protein [Vitis vinifera]	cn8862	AT1G32450.1	AT1G32450.1	134	2e-32	| Symbols: | proton-dependent oligopeptide transport (POT) family protein | chr1:11715317-11719787 REVERSE	AT4G21680.1	AT4G21680.1	102	4e-23	| Symbols: | proton-dependent oligopeptide transport (POT) family protein | chr4:11517552-11519588 REVERSE
cn8956	0.971	1.181	1.53154	1.00288	0.983216	0.902655	0.900065	beta-subunit of K+ channels	IIIa. Membrane transport	transport.potassium	34.15	weakly similar to ( 172)AT1G04690| Symbols: KV-BETA1, KAB1 | KAB1 (POTASSIUM CHANNEL BETA SUBUNIT); potassium channel | chr1:1313661-1315419 FORWARDweakly similar to ( 174)KCAB_ORYSAweakly similar to ( 177)UniRef90_A7NXT0cluster: chromosome chr5 scaffold	cn8956	gi|3402279|emb|CAA04451.1|	CAA04451	179	1e-43	putative beta-subunit of K+ channels [Solanum tuberosum]	gi|223542738|gb|EEF44275.1|	EEF44275	178	2e-43	potassium channel beta, putative [Ricinus communis]	gi|157336884|emb|CAO71569.1|	CAO71569	177	5e-43	unnamed protein product [Vitis vinifera]	gi|224057628|ref|XP_002299286.1|	XP_002299286	176	1e-42	predicted protein [Populus trichocarpa] predicted protein [Populus trichocarpa]	gi|118485072|gb|ABK94399.1|	ABK94399	176	1e-42	unknown [Populus trichocarpa]	cn8956	AT1G04690.1	AT1G04690.1	172	9e-44	| Symbols: KV-BETA1, KAB1 | KAB1 (POTASSIUM CHANNEL BETA SUBUNIT); potassium channel | chr1:1313661-1315419 FORWARD
cn8963	1.16454	1.07628	0.841712	1.2203	1.13144	0.680846	0.557933	mitochondrial carrier protein	IIIa. Membrane transport	transport.metabolite transporters at the mitochondrial membrane	34.9	moderately similar to ( 345)AT4G01100| Symbols: | mitochondrial substrate carrier family protein | chr4:477411-479590 FORWARDweakly similar to ( 105)BT1_MAIZEmoderately similar to ( 387)UniRef90_Q2PYY0cluster: mitochondrial carrier-like protein; n=1; so	cn8963	gi|83283981|gb|ABC01898.1|	ABC01898	387	1e-120	mitochondrial carrier-like protein [Solanum tuberosum]	gi|224130494|ref|XP_002320851.1|	XP_002320851	364	1e-110	predicted protein [Populus trichocarpa] predicted protein [Populus trichocarpa]	gi|224067958|ref|XP_002302618.1|	XP_002302618	365	1e-109	predicted protein [Populus trichocarpa] predicted protein [Populus trichocarpa]	gi|223527623|gb|EEF29736.1|	EEF29736	365	1e-109	Grave disease carrier protein, putative [Ricinus communis]	gi|157349871|emb|CAO39727.1|	CAO39727	363	1e-109	unnamed protein product [Vitis vinifera]	cn8963	AT4G01100.1	AT4G01100.1	345	1e-99	| Symbols: | mitochondrial substrate carrier family protein | chr4:477411-479590 FORWARD	AT5G51050.1	AT5G51050.1	129	3e-30	| Symbols: | mitochondrial substrate carrier family protein | chr5:20770607-20772940 FORWARD
cn8998	0.117971	0.602729	5.19357	2.86117	3.24753	6.66575	2.32972	glucose-6-phosphate/phosphate translocator	IIIa. Membrane transport	transport.metabolite transporters at the envelope membrane	34.8	moderately similar to ( 392)AT1G61800| Symbols: GPT2 | GPT2 (glucose-6-phosphate/phosphate translocator 2); antiporter/ glucose-6-phosphate transmembrane transporter | chr1:22828192-22830124 FORWARDweakly similar to ( 168)TPT_PEAmoderately similar to ( 5	cn8998	gi|2997593|gb|AAC08526.1|	AAC08526	490	1e-136	glucose-6-phosphate/phosphate-translocator precursor [Solanum tuberosum]	gi|157360453|emb|CAO69676.1|	CAO69676	411	1e-113	unnamed protein product [Vitis vinifera]	gi|147833196|emb|CAN68645.1|	CAN68645	409	1e-112	hypothetical protein [Vitis vinifera]	gi|224078664|ref|XP_002305598.1|	XP_002305598	400	1e-109	predicted protein [Populus trichocarpa] predicted protein [Populus trichocarpa]	gi|27752361|gb|AAO19451.1|	AAO19451	500	1e-140	glucose-6-phosphate/phosphate translocator 2 [Solanum tuberosum]	cn8998	AT1G61800.1	AT1G61800.1	392	1e-109	| Symbols: GPT2 | GPT2 (glucose-6-phosphate/phosphate translocator 2); antiporter/ glucose-6-phosphate transmembrane transporter | chr1:22828192-22830124 FORWARD	AT5G54800.1	AT5G54800.1	368	1e-102	| Symbols: GPT1 | GPT1 (glucose-6-phosphate transporter 1); antiporter/ glucose-6-phosphate transmembrane transporter | chr5:22278634-22280788 FORWARD
cn9014	0.646883	0.64788	0.555046	0.850964	0.976456	0.527275	0.619621	mitochondrial dicarboxylate carrier protein	IIIa. Membrane transport	transport.metabolite transporters at the mitochondrial membrane	34.9	weakly similar to ( 155)AT2G22500| Symbols: | mitochondrial substrate carrier family protein | chr2:9570611-9571552 REVERSEweakly similar to ( 150)UniRef90_Q2PEQ8cluster: putative mitochondrial dicarboxylate carrier protein; n=1; trifolium pratense|rep:	cn9014	gi|84468422|dbj|BAE71294.1|	BAE71294	150	1e-59	putative mitochondrial dicarboxylate carrier protein [Trifolium pratense]	gi|115479639|ref|NP_001063413.1|	NP_001063413	124	9e-45	Os09g0465400 [Oryza sativa (japonica cultivar-group)] 2-oxoglutarate carrier-like protein [Oryza sativa Japonica Group] Os09g0465400 [Oryza sativa (japonica cultivar-group)]	gi|125605998|gb|EAZ45034.1|	EAZ45034	123	1e-43	hypothetical protein OsJ_29672 [Oryza sativa Japonica Group]	gi|223529751|gb|EEF31690.1|	EEF31690	164	9e-39	mitochondrial dicarboxylate carrier protein, putative [Ricinus communis]	gi|224067038|ref|XP_002302335.1|	XP_002302335	162	3e-38	predicted protein [Populus trichocarpa] predicted protein [Populus trichocarpa]	cn9014	AT2G22500.1	AT2G22500.1	155	2e-38	| Symbols: | mitochondrial substrate carrier family protein | chr2:9570611-9571552 REVERSE	AT4G24570.1	AT4G24570.1	144	5e-35	| Symbols: | mitochondrial substrate carrier family protein | chr4:12686556-12687497 FORWARD
cn9025	1.11387	1.46748	1.16791	2.06173	1.12562	1.25138	0.606958	phosphate/phosphoenolpyruvate translocator	IIIa. Membrane transport	transport.metabolite transporters at the envelope membrane	34.8	moderately similar to ( 254)AT5G04160| Symbols: | phosphate translocator-related | chr5:1143034-1144778 REVERSEmoderately similar to ( 259)UniRef90_A5B8H8cluster: putative uncharacterized protein; n=1; vitis vinifera|rep: putative uncharacterized protei	cn9025	gi|147819472|emb|CAN61104.1|	CAN61104	259	1e-67	hypothetical protein [Vitis vinifera] unnamed protein product [Vitis vinifera]	gi|17064798|gb|AAL32553.1|	AAL32553	254	3e-66	phosphate/phosphoenolpyruvate translocator-like protein [Arabidopsis thaliana] phosphate/phosphoenolpyruvate translocator-like protein [Arabidopsis thaliana]	gi|15237644|ref|NP_196036.1|	NP_196036	254	3e-66	phosphate translocator-related [Arabidopsis thaliana] phosphate/phosphoenolpyruvate translocator-like protein [Arabidopsis thaliana] phosphate/phosphoenolpyruvate translocator-like protein [Arabidopsis thaliana]	gi|15228248|ref|NP_187640.1|	NP_187640	253	1e-65	phosphate translocator-related [Arabidopsis thaliana] unknown protein [Arabidopsis thaliana]	gi|224139772|ref|XP_002323269.1|	XP_002323269	252	1e-65	predicted protein [Populus trichocarpa] predicted protein [Populus trichocarpa]	cn9025	AT5G04160.1	AT5G04160.1	254	2e-68	| Symbols: | phosphate translocator-related | chr5:1143034-1144778 REVERSE	AT3G10290.1	AT3G10290.1	253	9e-68	| Symbols: | phosphate translocator-related | chr3:3183516-3185329 REVERSE
cn9036	1.47777	0.916939	1.17055	0.525875	1.20265	2.37863	4.52319	mitochondrial dicarboxylate carrier protein	IIIa. Membrane transport	transport.metabolite transporters at the mitochondrial membrane	34.9	moderately similar to ( 277)AT2G22500| Symbols: | mitochondrial substrate carrier family protein | chr2:9570611-9571552 REVERSEmoderately similar to ( 293)UniRef90_Q2PEQ8cluster: putative mitochondrial dicarboxylate carrier protein; n=1; trifolium prate	cn9036	gi|223529751|gb|EEF31690.1|	EEF31690	310	5e-83	mitochondrial dicarboxylate carrier protein, putative [Ricinus communis]	gi|147816254|emb|CAN77545.1|	CAN77545	304	3e-81	hypothetical protein [Vitis vinifera]	gi|224081955|ref|XP_002306542.1|	XP_002306542	297	3e-79	predicted protein [Populus trichocarpa] predicted protein [Populus trichocarpa]	gi|224140749|ref|XP_002323741.1|	XP_002323741	295	1e-78	predicted protein [Populus trichocarpa] predicted protein [Populus trichocarpa]	gi|224099879|ref|XP_002334433.1|	XP_002334433	295	2e-78	predicted protein [Populus trichocarpa] predicted protein [Populus trichocarpa]	cn9036	AT2G22500.1	AT2G22500.1	277	3e-75	| Symbols: | mitochondrial substrate carrier family protein | chr2:9570611-9571552 REVERSE	AT4G24570.1	AT4G24570.1	246	8e-66	| Symbols: | mitochondrial substrate carrier family protein | chr4:12686556-12687497 FORWARD
cn9085	0.340751	0.883563	1.41155	1.07827	0.931871	1.04532	0.969438	TONOPLAST MONOSACCHARIDE TRANSPORTER	IIIa. Membrane transport	transport.sugars	34.2	moderately similar to ( 295)AT4G35300| Symbols: TMT2 | TMT2 (TONOPLAST MONOSACCHARIDE TRANSPORTER2); carbohydrate transmembrane transporter/ sugar:hydrogen ion symporter | chr4:16796437-16799076 REVERSEmoderately similar to ( 315)UniRef90_Q4VKB3cluster:	cn9085	gi|147815142|emb|CAN59780.1|	CAN59780	315	2e-84	hypothetical protein [Vitis vinifera]	gi|61613105|gb|AAX47312.1|	AAX47312	315	2e-84	hexose transporter 6 [Vitis vinifera]	gi|63334145|gb|AAY40466.1|	AAY40466	315	2e-84	putative hexose transporter [Vitis vinifera] unnamed protein product [Vitis vinifera]	gi|223551417|gb|EEF52903.1|	EEF52903	301	3e-80	sugar transporter, putative [Ricinus communis]	gi|224086094|ref|XP_002307812.1|	XP_002307812	298	3e-79	predicted protein [Populus trichocarpa] predicted protein [Populus trichocarpa]	cn9085	AT4G35300.2	AT4G35300.2	295	3e-80	| Symbols: TMT2 | TMT2 (TONOPLAST MONOSACCHARIDE TRANSPORTER2); carbohydrate transmembrane transporter/ sugar:hydrogen ion symporter | chr4:16796437-16799076 REVERSE	AT4G35300.1	AT4G35300.1	295	3e-80	| Symbols: TMT2 | TMT2 (TONOPLAST MONOSACCHARIDE TRANSPORTER2); carbohydrate transmembrane transporter/ nucleoside transmembrane transporter/ sugar:hydrogen ion symporter | chr4:16796437-16799076 REVERSE
cn9122	0.884549	0.842903	0.669952	0.926744	0.850398	0.439338	0.474066	TRIGALACTOSYLDIACYLGLYCEROL	IIIa. Membrane transport	not assigned.unknown	35.2	very weakly similar to (84.3)UniRef90_A5AJN1cluster: putative uncharacterized protein; n=1; vitis vinifera|rep: putative uncharacterized protein - vitis vinifera (grape) no original description	cn9122	gi|147779029|emb|CAN71395.1|	CAN71395	84	9e-21	hypothetical protein [Vitis vinifera]	gi|223525556|gb|EEF28089.1|	EEF28089	84	1e-19	conserved hypothetical protein [Ricinus communis]	gi|18402572|ref|NP_566659.1|	NP_566659	72	4e-17	TGD2 (TRIGALACTOSYLDIACYLGLYCEROL2) [Arabidopsis thaliana] unnamed protein product [Arabidopsis thaliana] AT3g20320/MQC12_7 [Arabidopsis thaliana] AT3g20320/MQC12_7 [Arabidopsis thaliana]	gi|224093031|ref|XP_002309784.1|	XP_002309784	80	4e-17	predicted protein [Populus trichocarpa] predicted protein [Populus trichocarpa]	gi|21553847|gb|AAM62940.1|	AAM62940	72	4e-17	unknown [Arabidopsis thaliana]	cn9122	AT3G20320.1	AT3G20320.1	72	3e-19	TGD2 | TGD2 (TRIGALACTOSYLDIACYLGLYCEROL2) | chr3:7087663-7089646 REVERSE	AT3G20320.2	AT3G20320.2	72	3e-19	TGD2 | TGD2 (TRIGALACTOSYLDIACYLGLYCEROL2) | chr3:7088595-7089646 REVERSE
cn9124	0.593643	0.626876	0.832372	0.677635	0.525844	0.447855	0.66091	proline transporter	IIIa. Membrane transport	transport.amino acids	34.3	very weakly similar to (94.0)AT3G55740| Symbols: ATPROT2, ProT2 | ProT2 (PROLINE TRANSPORTER 2) | chr3:20707552-20709136 FORWARDweakly similar to ( 108)UniRef90_Q9XE48cluster: proline transporter 1; n=1; solanum lycopersicum|rep: proline transporter 1 -	cn9124	gi|4584848|gb|AAD25160.1|AF014808_1	AAD25160	108	3e-22	proline transporter 1 [Lycopersicon esculentum]	gi|4584852|gb|AAD25162.1|AF014810_1	AAD25162	98	5e-19	proline transporter 3 [Lycopersicon esculentum]	gi|223530053|gb|EEF31974.1|	EEF31974	97	1e-18	amino acid transporter, putative [Ricinus communis]	gi|21069020|dbj|BAB93110.1|	BAB93110	96	2e-18	betaine/proline transporter [Avicennia marina]	gi|224098499|ref|XP_002311196.1|	XP_002311196	96	3e-18	proline transporter [Populus trichocarpa] proline transporter [Populus trichocarpa]	cn9124	AT3G55740.1	AT3G55740.1	94	8e-20	| Symbols: ATPROT2, ProT2 | ProT2 (PROLINE TRANSPORTER 2); amino acid transmembrane transporter | chr3:20706765-20709136 FORWARD	AT2G39890.2	AT2G39890.2	93	1e-19	| Symbols: ATPROT1, ProT1 | ProT1 (PROLINE TRANSPORTER 1) | chr2:16663100-16665280 FORWARD
cn9125	1.25771	0.877355	0.865913	0.819507	1.04399	0.572777	0.698928	proline transporter	IIIa. Membrane transport	transport.amino acids	34.3	highly similar to ( 506)AT2G39890| Symbols: ATPROT1, ProT1 | ProT1 (PROLINE TRANSPORTER 1) | chr2:16663100-16665280 FORWARDhighly similar to ( 657)UniRef90_Q9XE48cluster: proline transporter 1; n=1; solanum lycopersicum|rep: proline transporter 1 - solan	cn9125	gi|4584848|gb|AAD25160.1|AF014808_1	AAD25160	657	0	proline transporter 1 [Lycopersicon esculentum]	gi|4584852|gb|AAD25162.1|AF014810_1	AAD25162	556	1e-156	proline transporter 3 [Lycopersicon esculentum]	gi|224098499|ref|XP_002311196.1|	XP_002311196	526	1e-147	proline transporter [Populus trichocarpa] proline transporter [Populus trichocarpa]	gi|223530053|gb|EEF31974.1|	EEF31974	521	1e-146	amino acid transporter, putative [Ricinus communis]	gi|224112617|ref|XP_002316242.1|	XP_002316242	520	1e-145	proline transporter [Populus trichocarpa] proline transporter [Populus trichocarpa]	cn9125	AT2G39890.2	AT2G39890.2	506	1e-143	| Symbols: ATPROT1, ProT1 | ProT1 (PROLINE TRANSPORTER 1) | chr2:16663100-16665280 FORWARD	AT2G39890.1	AT2G39890.1	506	1e-143	| Symbols: ATPROT1, ProT1 | ProT1 (PROLINE TRANSPORTER 1); amino acid transmembrane transporter | chr2:16663100-16665280 FORWARD
cn913	0.557828	0.963202	1.08197	0.918414	0.977731	0.899135	0.979009	mitochondrial carrier protein	IIIa. Membrane transport	transport.metabolite transporters at the mitochondrial membrane	34.9	moderately similar to ( 271)AT5G42130| Symbols: | mitochondrial substrate carrier family protein | chr5:16852800-16854038 REVERSEmoderately similar to ( 286)UniRef90_A7QMX7cluster: chromosome undetermined scaffold_129, whole genome shotgun sequence; n=1	cn913	gi|157358061|emb|CAO65106.1|	CAO65106	286	1e-75	unnamed protein product [Vitis vinifera]	gi|223534505|gb|EEF36204.1|	EEF36204	282	1e-74	mitochondrial carrier protein, putative [Ricinus communis]	gi|224082418|ref|XP_002306686.1|	XP_002306686	279	1e-73	predicted protein [Populus trichocarpa] predicted protein [Populus trichocarpa]	gi|15238301|ref|NP_199028.1|	NP_199028	271	3e-71	mitochondrial substrate carrier family protein [Arabidopsis thaliana] mitochondrial carrier protein-like [Arabidopsis thaliana]	gi|148908003|gb|ABR17121.1|	ABR17121	240	6e-62	unknown [Picea sitchensis]	cn913	AT5G42130.1	AT5G42130.1	271	3e-73	| Symbols: | mitochondrial substrate carrier family protein | chr5:16852800-16854038 REVERSE	AT4G11440.1	AT4G11440.1	94	6e-20	| Symbols: | binding | chr4:6955845-6958548 FORWARD
cn9146	0.822979	1.07906	0.778731	0.826582	0.88108	0.537436	0.650191	ABC transporter protein	IIIa. Membrane transport	transport.ABC transporters and multidrug resistance systems	34.16	weakly similar to ( 125)AT1G63270| Symbols: ATNAP10 | ATNAP10 (Arabidopsis thaliana non-intrinsic ABC protein 10) | chr1:23473329-23474018 REVERSEweakly similar to ( 125)UniRef90_Q9C8T1cluster: putative non-intrinsic abc protein 10; n=2; brassicaceae|rep	cn9146	gi|15221728|ref|NP_176516.1|	NP_176516	125	1e-29	ATNAP10 (Arabidopsis thaliana non-intrinsic ABC protein 10) RecName: Full=Putative non-intrinsic ABC protein 10; AltName: Full=Cytochrome c biogenesis ATP-binding export protein ccmA-like; AltName: Full=MRP-related protein 3 hypothetical protein; 38474-39	gi|75214616|gb|ABA18088.1|	ABA18088	125	2e-29	ABC transporter family protein [Olimarabidopsis pumila]	gi|224142413|ref|XP_002324552.1|	XP_002324552	122	7e-29	ABC transporter family protein [Populus trichocarpa] ABC transporter family protein [Populus trichocarpa]	gi|223537207|gb|EEF38839.1|	EEF38839	122	1e-28	abc transporter, putative [Ricinus communis]	gi|188509941|gb|ACD56627.1|	ACD56627	118	2e-27	putative ABC transporter [Gossypium raimondii]	cn9146	AT1G63270.1	AT1G63270.1	125	1e-31	| Symbols: ATNAP10 | ATNAP10 (Arabidopsis thaliana non-intrinsic ABC protein 10) | chr1:23473329-23474018 REVERSE
cn9164	0.581852	1.43447	1.3248	1.09742	1.35361	1.20798	1.10074	Translocase of outer membrane	IIIa. Membrane transport	not assigned.unknown	35.2	very weakly similar to (82.8)AT5G08040| Symbols: TOM5 | TOM5 (MITOCHONDRIAL IMPORT RECEPTOR SUBUNIT TOM5 HOMOLOG) | chr5:2577359-2578074 REVERSEvery weakly similar to (83.2)UniRef90_A7QI05cluster: chromosome chr17 scaffold_101, whole genome shotgun seque	cn9164	gi|224130032|ref|XP_002328637.1|	XP_002328637	88	2e-16	predicted protein [Populus trichocarpa] predicted protein [Populus trichocarpa]	gi|223546251|gb|EEF47753.1|	EEF47753	88	3e-16	conserved hypothetical protein [Ricinus communis]	gi|157356311|emb|CAO62463.1|	CAO62463	83	8e-15	unnamed protein product [Vitis vinifera]	gi|15241504|ref|NP_196421.1|	NP_196421	83	1e-14	TOM5 (MITOCHONDRIAL IMPORT RECEPTOR SUBUNIT TOM5 HOMOLOG) [Arabidopsis thaliana] RecName: Full=Mitochondrial import receptor subunit TOM5 homolog; AltName: Full=Translocase of outer membrane 5 kDa subunit homolog putative protein [Arabidopsis thaliana] At	gi|195609852|gb|ACG26756.1|	ACG26756	71	4e-11	hypothetical protein [Zea mays] hypothetical protein [Zea mays] hypothetical protein [Zea mays]	cn9164	AT5G08040.1	AT5G08040.1	83	1e-16	| Symbols: TOM5 | TOM5 (MITOCHONDRIAL IMPORT RECEPTOR SUBUNIT TOM5 HOMOLOG) | chr5:2577359-2578074 REVERSE
cn9184	1.24537	1.12436	0.550183	0.94976	1.07834	1.46468	1.54216	multidrug resistance protein ABC transporter family	IIIa. Membrane transport	transport.ABC transporters and multidrug resistance systems	34.16	moderately similar to ( 420)AT3G28860| Symbols: ATMDR11, ATMDR1, PGP19, MDR11, MDR1, ATPGP19 | ATMDR11/ATPGP19/MDR1/MDR11/PGP19 (P-GLYCOPROTEIN 19); ATPase, coupled to transmembrane movement of substances / auxin efflux transmembrane transporter | chr3:1	cn9184	gi|162280537|gb|ABX82929.1|	ABX82929	446	1e-124	LO4 [Solanum pennellii]	gi|162280535|gb|ABX82928.1|	ABX82928	446	1e-124	L04 [Solanum lycopersicum]	gi|157345649|emb|CAO14947.1|	CAO14947	424	1e-117	unnamed protein product [Vitis vinifera]	gi|223543504|gb|EEF45035.1|	EEF45035	420	1e-116	multidrug resistance protein 1, 2, putative [Ricinus communis]	gi|224140965|ref|XP_002323847.1|	XP_002323847	420	1e-116	multidrug/pheromone exporter, MDR family, ABC transporter family [Populus trichocarpa] multidrug/pheromone exporter, MDR family, ABC transporter family [Populus trichocarpa]	cn9184	AT3G28860.1	AT3G28860.1	420	1e-118	| Symbols: ATMDR11, ATMDR1, PGP19, MDR11, MDR1, ATPGP19 | ATMDR11/ATPGP19/MDR1/MDR11/PGP19 (P-GLYCOPROTEIN 19); ATPase, coupled to transmembrane movement of substances / auxin efflux transmembrane transporter | chr3:10871524-10878523 REVERSE	AT1G10680.1	AT1G10680.1	310	7e-85	| Symbols: PGP10 | PGP10 (P-GLYCOPROTEIN 10); ATPase, coupled to transmembrane movement of substances | chr1:3538471-3543783 REVERSE
cn9211	0.596206	1.36688	2.7388	1.40006	0.666792	0.931642	0.665428	PDR-type ABC transporter	IIIa. Membrane transport	transport.ABC transporters and multidrug resistance systems	34.16	moderately similar to ( 427)AT1G15520| Symbols: PDR12, ATPDR12 | ATPDR12/PDR12 (PLEIOTROPIC DRUG RESISTANCE 12); ATPase, coupled to transmembrane movement of substances | chr1:5331988-5338170 REVERSEmoderately similar to ( 490)PDR1_TOBACmoderately simila	cn9211	gi|75326590|sp|Q76CU2.1|PDR1_TOBAC	Q76CU2	490	1e-137	RecName: Full=Pleiotropic drug resistance protein 1; AltName: Full=NtPDR1 PDR-type ABC transporter 1 [Nicotiana tabacum]	gi|20522008|dbj|BAB92011.1|	BAB92011	490	1e-137	pleiotropic drug resistance like protein [Nicotiana tabacum]	gi|75331994|sp|Q949G3.1|PDR1_NICPL	Q949G3	476	1e-133	RecName: Full=Pleiotropic drug resistance protein 1; AltName: Full=NpPDR1 ABC1 protein [Nicotiana plumbaginifolia]	gi|157340336|emb|CAO46013.1|	CAO46013	462	1e-128	unnamed protein product [Vitis vinifera]	gi|147795710|emb|CAN61052.1|	CAN61052	462	1e-128	hypothetical protein [Vitis vinifera]	cn9211	AT1G15520.1	AT1G15520.1	427	1e-120	| Symbols: PDR12, ATPDR12 | ATPDR12/PDR12 (PLEIOTROPIC DRUG RESISTANCE 12); ATPase, coupled to transmembrane movement of substances | chr1:5331988-5338170 REVERSE	AT1G15210.1	AT1G15210.1	387	1e-108	| Symbols: PDR7, ATPDR7 | ATPDR7/PDR7 (PLEIOTROPIC DRUG RESISTANCE 7); ATPase, coupled to transmembrane movement of substances | chr1:5231547-5236568 REVERSE
cn9243	1.00947	1.40714	1.58115	1.28536	0.687408	0.815563	0.6345	PDR-type ABC transporter 2	IIIa. Membrane transport	transport.ABC transporters and multidrug resistance systems	34.16	weakly similar to ( 173)AT2G36380| Symbols: PDR6, ATPDR6 | ATPDR6/PDR6 (PLEIOTROPIC DRUG RESISTANCE 6); ATPase, coupled to transmembrane movement of substances | chr2:15264662-15270706 FORWARDweakly similar to ( 184)PDR3_ORYSAweakly similar to ( 183)UniR	cn9243	gi|41052474|dbj|BAD07484.1|	BAD07484	187	5e-77	PDR-type ABC transporter 2 [Nicotiana tabacum]	gi|224054164|ref|XP_002298123.1|	XP_002298123	182	9e-76	pleiotropic drug resistance, ABC transporter family protein [Populus trichocarpa] pleiotropic drug resistance, ABC transporter family protein [Populus trichocarpa]	gi|224053414|ref|XP_002297807.1|	XP_002297807	182	2e-75	predicted protein [Populus trichocarpa] predicted protein [Populus trichocarpa]	gi|147834270|emb|CAN63107.1|	CAN63107	184	2e-75	hypothetical protein [Vitis vinifera]	gi|147799605|emb|CAN61934.1|	CAN61934	183	2e-75	hypothetical protein [Vitis vinifera]	cn9243	AT2G36380.1	AT2G36380.1	173	4e-74	| Symbols: PDR6, ATPDR6 | ATPDR6/PDR6 (PLEIOTROPIC DRUG RESISTANCE 6); ATPase, coupled to transmembrane movement of substances | chr2:15264662-15270706 FORWARD	AT1G66950.1	AT1G66950.1	170	2e-73	| Symbols: PDR11, ATPDR11 | ATPDR11/PDR11 (PLEIOTROPIC DRUG RESISTANCE 11); ATPase, coupled to transmembrane movement of substances | chr1:24981902-24988124 FORWARD
cn9251	1.23794	1.15293	2.15041	1.20862	1.15618	3.68835	3.05169	transporter	IIIa. Membrane transport	not assigned.unknown	35.2	no original description	cn9251	gi|157328911|emb|CAO23323.1|	CAO23323	94	5e-18	unnamed protein product [Vitis vinifera]	gi|224129340|ref|XP_002320561.1|	XP_002320561	73	1e-11	predicted protein [Populus trichocarpa] predicted protein [Populus trichocarpa]	gi|223533379|gb|EEF35130.1|	EEF35130	72	3e-11	transporter, putative [Ricinus communis]											cn9251
cn9272	0.603778	0.569437	0.715256	0.66224	0.863488	0.733008	1.10686	MATE efflux family protein	IIIa. Membrane transport	transport.misc	34.99	highly similar to ( 714)AT3G21690| Symbols: | MATE efflux family protein | chr3:7638757-7641868 FORWARDhighly similar to ( 865)UniRef90_A3KDM4cluster: multi antimicrobial extrusion family protein; n=2; nicotiana tabacum|rep: multi antimicrobial extrusio	cn9272	gi|126363776|dbj|BAF47752.1|	BAF47752	877	0	multi antimicrobial extrusion family protein [Nicotiana tabacum]	gi|126363774|dbj|BAF47751.1|	BAF47751	865	0	multi antimicrobial extrusion family protein [Nicotiana tabacum]	gi|157328330|emb|CAO17929.1|	CAO17929	773	0	unnamed protein product [Vitis vinifera]	gi|223542340|gb|EEF43882.1|	EEF43882	743	0	multidrug resistance pump, putative [Ricinus communis]	gi|157328331|emb|CAO17930.1|	CAO17930	743	0	unnamed protein product [Vitis vinifera]	cn9272	AT3G21690.1	AT3G21690.1	714	0	| Symbols: | MATE efflux family protein | chr3:7638757-7641868 FORWARD	AT1G11670.1	AT1G11670.1	664	0	| Symbols: | MATE efflux family protein | chr1:3928520-3931482 REVERSE
cn9350	0.561368	1.14088	0.783789	1.10016	1.24996	0.481884	0.438012	vacuolar proton-ATPase subunit-like protein	IIIa. Membrane transport	transport.p- and v-ATPases.H+-transporting two-sector ATPase	34.1.01	moderately similar to ( 238)AT4G38510| Symbols: | (VACUOLAR ATP SYNTHASE SUBUNIT B2); hydrogen ion transporting ATP synthase, rotational mechanism | chr4:18011149-18014783 REVERSEmoderately similar to ( 239)VATB2_HORVUmoderately similar to ( 238)UniRef9	cn9350	gi|195658699|gb|ACG48817.1|	ACG48817	240	8e-62	vacuolar ATP synthase subunit B isoform 1 [Zea mays]	gi|195623746|gb|ACG33703.1|	ACG33703	240	8e-62	vacuolar ATP synthase subunit B isoform 1 [Zea mays]	gi|157336133|emb|CAO61963.1|	CAO61963	240	1e-61	unnamed protein product [Vitis vinifera]	gi|26986106|emb|CAD27443.1|	CAD27443	240	1e-61	vacuolar ATPase subunit B [Mesembryanthemum crystallinum]	gi|223551297|gb|EEF52783.1|	EEF52783	239	1e-61	ATP synthase subunit beta vacuolar, putative [Ricinus communis]	cn9350	AT4G38510.4	AT4G38510.4	238	3e-63	| Symbols: | (VACUOLAR ATP SYNTHASE SUBUNIT B2); hydrogen ion transporting ATP synthase, rotational mechanism | chr4:18011149-18014783 REVERSE	AT4G38510.3	AT4G38510.3	238	3e-63	| Symbols: | (VACUOLAR ATP SYNTHASE SUBUNIT B2); hydrogen ion transporting ATP synthase, rotational mechanism | chr4:18011149-18014783 REVERSE
cn9400	0.769608	3.25121	1.81986	3.02383	2.13171	2.00878	0.664316	purine permease	IIIa. Membrane transport	transport.nucleotides	34.10	weakly similar to ( 136)AT4G18220| Symbols: | purine permease family protein | chr4:10078779-10080120 FORWARDweakly similar to ( 137)UniRef90_A7QQK9cluster: chromosome undetermined scaffold_143, whole genome shotgun sequence; n=1; vitis vinifera|rep: ch	cn9400	gi|224055487|ref|XP_002298513.1|	XP_002298513	148	2e-34	predicted protein [Populus trichocarpa] predicted protein [Populus trichocarpa]	gi|223541148|gb|EEF42704.1|	EEF42704	140	5e-32	purine transporter, putative [Ricinus communis]	gi|224055481|ref|XP_002298512.1|	XP_002298512	138	3e-31	predicted protein [Populus trichocarpa] predicted protein [Populus trichocarpa]	gi|157359007|emb|CAO66909.1|	CAO66909	137	7e-31	unnamed protein product [Vitis vinifera]	gi|15236799|ref|NP_193556.1|	NP_193556	136	1e-30	purine permease family protein [Arabidopsis thaliana] RecName: Full=Probable purine permease 9; Short=AtPUP9 putative protein [Arabidopsis thaliana] putative protein [Arabidopsis thaliana]	cn9400	AT4G18220.1	AT4G18220.1	136	8e-33	| Symbols: | purine permease family protein | chr4:10078779-10080120 FORWARD	AT4G18210.1	AT4G18210.1	129	1e-30	| Symbols: ATPUP10 | ATPUP10 (Arabidopsis thaliana purine permease 10); purine transmembrane transporter | chr4:10076186-10077506 FORWARD
cn9406	1.63915	1.38707	1.65259	1.13153	1.51047	3.12638	2.76297	MATE efflux family protein	IIIa. Membrane transport	transport.misc	34.99	moderately similar to ( 296)AT3G21690| Symbols: | MATE efflux family protein | chr3:7638757-7641868 FORWARDmoderately similar to ( 309)UniRef90_A7PXG2cluster: chromosome chr12 scaffold_36, whole genome shotgun sequence; n=6; vitis vinifera|rep: chromoso	cn9406	gi|157349053|emb|CAO24131.1|	CAO24131	309	8e-83	unnamed protein product [Vitis vinifera]	gi|157349055|emb|CAO24133.1|	CAO24133	308	2e-82	unnamed protein product [Vitis vinifera]	gi|147792576|emb|CAN73203.1|	CAN73203	305	1e-81	hypothetical protein [Vitis vinifera]	gi|224131582|ref|XP_002321125.1|	XP_002321125	303	4e-81	predicted protein [Populus trichocarpa] predicted protein [Populus trichocarpa]	gi|223542337|gb|EEF43879.1|	EEF43879	302	9e-81	multidrug resistance pump, putative [Ricinus communis]	cn9406	AT3G21690.1	AT3G21690.1	296	4e-81	| Symbols: | MATE efflux family protein | chr3:7638757-7641868 FORWARD	AT1G61890.1	AT1G61890.1	262	1e-70	| Symbols: | MATE efflux family protein | chr1:22871768-22874828 REVERSE
cn9489	0.575966	0.694863	0.8351	0.530404	0.939805	0.78676	1.48332	aluminum tolerance-related ABC transporter	IIIa. Membrane transport	transport.ABC transporters and multidrug resistance systems	34.16	moderately similar to ( 232)AT5G39040| Symbols: ATTAP2 | ATTAP2 (Arabidopsis thaliana transporter associated with antigen processing protein 2); ATPase, coupled to transmembrane movement of substances | chr5:15642889-15646850 FORWARDmoderately similar to	cn9489	gi|157356297|emb|CAO62449.1|	CAO62449	239	7e-62	unnamed protein product [Vitis vinifera]	gi|147795083|emb|CAN65170.1|	CAN65170	239	7e-62	hypothetical protein [Vitis vinifera]	gi|223526588|gb|EEF28841.1|	EEF28841	234	2e-60	Multidrug resistance protein, putative [Ricinus communis]	gi|22327455|ref|NP_198720.2|	NP_198720	232	9e-60	ATTAP2 (Arabidopsis thaliana transporter associated with antigen processing protein 2); ATPase, coupled to transmembrane movement of substances RecName: Full=Antigen peptide transporter-like 2; AltName: Full=Transporter associated with antigen processing-	gi|19335724|gb|AAL85486.1|	AAL85486	230	4e-59	transporter associated with antigen processing-like protein [Arabidopsis thaliana]	cn9489	AT5G39040.1	AT5G39040.1	232	9e-62	| Symbols: ATTAP2 | ATTAP2 (Arabidopsis thaliana transporter associated with antigen processing protein 2); ATPase, coupled to transmembrane movement of substances | chr5:15642889-15646850 FORWARD
cn9520	1.71664	2.23807	1.2761	2.49209	1.23025	1.43786	0.57697	nucleobase ascorbate transporter	IIIa. Membrane transport	transport.misc	34.99	moderately similar to ( 269)AT5G62890| Symbols: | permease, putative | chr5:25260949-25263974 FORWARDmoderately similar to ( 290)UniRef90_A7QL86cluster: chromosome chr3 scaffold_117, whole genome shotgun sequence; n=1; vitis vinifera|rep: chromosome chr	cn9520	gi|224103771|ref|XP_002313187.1|	XP_002313187	291	3e-77	nucleobase ascorbate transporter [Populus trichocarpa] nucleobase ascorbate transporter [Populus trichocarpa]	gi|157357458|emb|CAO63992.1|	CAO63992	290	7e-77	unnamed protein product [Vitis vinifera]	gi|3202038|gb|AAC19400.1|	AAC19400	286	2e-75	permease 1 [Mesembryanthemum crystallinum]	gi|3202040|gb|AAC19401.1|	AAC19401	277	6e-73	permease 1 [Mesembryanthemum crystallinum]	gi|224135763|ref|XP_002322154.1|	XP_002322154	276	1e-72	nucleobase ascorbate transporter [Populus trichocarpa] nucleobase ascorbate transporter [Populus trichocarpa]	cn9520	AT5G62890.3	AT5G62890.3	269	1e-72	| Symbols: | permease, putative | chr5:25260949-25264301 FORWARD	AT5G62890.2	AT5G62890.2	269	1e-72	| Symbols: | permease, putative | chr5:25260949-25264301 FORWARD
cn9550	1.52977	0.929646	0.871512	0.957695	1.15549	1.12229	1.17186	TRANSLOCASE OF THE OUTER MITOCHONDRIAL MEMBRANE 6	IIIa. Membrane transport	not assigned.no ontology	35.1	very weakly similar to (95.5)AT1G49410| Symbols: TOM6 | TOM6 (TRANSLOCASE OF THE OUTER MITOCHONDRIAL MEMBRANE 6) | chr1:18290406-18290570 REVERSEvery weakly similar to (95.5)UniRef90_Q9XIA7cluster: mitochondrial import receptor subunit tom6 homolog; n=1;	cn9550	gi|18402631|ref|NP_564545.1|	NP_564545	96	1e-18	TOM6 (TRANSLOCASE OF THE OUTER MITOCHONDRIAL MEMBRANE 6) [Arabidopsis thaliana] RecName: Full=Mitochondrial import receptor subunit TOM6 homolog; AltName: Full=Translocase of outer membrane 6 kDa subunit homolog Unknown Protein [Arabidopsis thaliana] At1g	gi|224077784|ref|XP_002305407.1|	XP_002305407	92	2e-17	predicted protein [Populus trichocarpa] unknown [Populus trichocarpa] predicted protein [Populus trichocarpa]	gi|223541778|gb|EEF43326.1|	EEF43326	91	3e-17	conserved hypothetical protein [Ricinus communis]	gi|224105473|ref|XP_002313822.1|	XP_002313822	87	4e-16	predicted protein [Populus trichocarpa] unknown [Populus trichocarpa] predicted protein [Populus trichocarpa]	gi|157340878|emb|CAO47683.1|	CAO47683	86	8e-16	unnamed protein product [Vitis vinifera]	cn9550	AT1G49410.1	AT1G49410.1	96	1e-20	| Symbols: TOM6 | TOM6 (TRANSLOCASE OF THE OUTER MITOCHONDRIAL MEMBRANE 6) | chr1:18290406-18290570 REVERSE
cn9571	1.30015	1.02414	1.27327	1.06512	1.51	1.87991	1.76498	phosphate/phosphoenolpyruvate translocator	IIIa. Membrane transport	transport.metabolite transporters at the envelope membrane	34.8	moderately similar to ( 259)AT4G32390| Symbols: | phosphate translocator-related | chr4:15636556-15637608 FORWARDmoderately similar to ( 259)UniRef90_Q9SUV2cluster: putative uncharacterized protein f8b4.90; n=2; arabidopsis thaliana|rep: putative unchar	cn9571	gi|15236781|ref|NP_194965.1|	NP_194965	259	1e-67	phosphate translocator-related [Arabidopsis thaliana] putative protein [Arabidopsis thaliana] putative protein [Arabidopsis thaliana]	gi|61651606|dbj|BAD91176.1|	BAD91176	257	3e-67	plastidic phosphate translocator-like protein1 [Mesembryanthemum crystallinum]	gi|224092450|ref|XP_002309616.1|	XP_002309616	256	6e-67	predicted protein [Populus trichocarpa] predicted protein [Populus trichocarpa]	gi|224143116|ref|XP_002324853.1|	XP_002324853	256	7e-67	predicted protein [Populus trichocarpa] predicted protein [Populus trichocarpa]	gi|18420914|ref|NP_568469.1|	NP_568469	254	2e-66	phosphate translocator-related [Arabidopsis thaliana]	cn9571	AT4G32390.1	AT4G32390.1	259	1e-69	| Symbols: | phosphate translocator-related | chr4:15636556-15637608 FORWARD	AT5G11230.1	AT5G11230.1	254	2e-68	| Symbols: | phosphate translocator-related | chr5:3580563-3581618 FORWARD
cn9572	1.35102	1.73477	1.45178	1.15549	1.1375	1.90137	1.64551	phosphate translocator	IIIa. Membrane transport	not assigned.unknown	35.2	no original description	cn9572	gi|223541066|gb|EEF42622.1|	EEF42622	83	7e-15	conserved hypothetical protein [Ricinus communis]	gi|15236781|ref|NP_194965.1|	NP_194965	76	8e-13	phosphate translocator-related [Arabidopsis thaliana] putative protein [Arabidopsis thaliana] putative protein [Arabidopsis thaliana]	gi|157339406|emb|CAO43947.1|	CAO43947	76	1e-12	unnamed protein product [Vitis vinifera]	gi|224092450|ref|XP_002309616.1|	XP_002309616	75	2e-12	predicted protein [Populus trichocarpa] predicted protein [Populus trichocarpa]	gi|157342942|emb|CAO65654.1|	CAO65654	75	2e-12	unnamed protein product [Vitis vinifera]	cn9572	AT4G32390.1	AT4G32390.1	76	5e-15	| Symbols: | phosphate translocator-related | chr4:15636556-15637608 FORWARD	AT5G25400.1	AT5G25400.1	74	2e-14	| Symbols: | phosphate translocator-related | chr5:8823286-8824335 FORWARD
cn972	1.35719	0.845969	1.22928	0.848819	1.37628	1.41145	1.66283	sucrose transporter	IIIa. Membrane transport	not assigned.unknown	35.2	very weakly similar to (89.4)UniRef90_A8E0N3cluster: sucrose transporter; n=4; nicotiana tabacum|rep: sucrose transporter - nicotiana tabacum (common tobacco) no original description	cn972	gi|157887684|emb|CAM33257.1|	CAM33257	89	2e-16	sucrose transporter [Nicotiana tabacum]	gi|575351|emb|CAA57727.1|	CAA57727	88	5e-16	sucrose transporter [Nicotiana tabacum]	gi|197690590|emb|CAQ58422.1|	CAQ58422	84	8e-15	sucrose transporter [Nicotiana tabacum]	gi|197690588|emb|CAQ58421.1|	CAQ58421	84	8e-15	sucrose transporter [Nicotiana tabacum]	gi|197690586|emb|CAQ58420.1|	CAQ58420	84	8e-15	sucrose transporter [Nicotiana tabacum]	cn972	AT1G71880.1	AT1G71880.1	69	3e-12	| Symbols: ATSUC1, SUC1 | SUC1 (SUCROSE-PROTON SYMPORTER 1); carbohydrate transmembrane transporter/ sucrose:hydrogen symporter/ sugar:hydrogen ion symporter | chr1:27057996-27059762 FORWARD
cn9747	0.638204	1.47809	0.784211	1.29163	0.988361	0.80606	0.624066	plasma membrane intrinsic protein TIP	IIIa. Membrane transport	transport.Major Intrinsic Proteins.TIP	34.19.2	moderately similar to ( 255)AT4G01470| Symbols: GAMMA-TIP3, TIP1;3 | GAMMA-TIP3/TIP1;3 (tonoplast intrinsic protein 1;3); water channel | chr4:625092-625850 REVERSEmoderately similar to ( 244)TIP12_ORYSAmoderately similar to ( 255)UniRef90_O82598cluster:	cn9747	gi|116831328|gb|ABK28617.1|	ABK28617	255	2e-91	unknown [Arabidopsis thaliana]	gi|15234189|ref|NP_192056.1|	NP_192056	255	2e-91	GAMMA-TIP3/TIP1;3 (tonoplast intrinsic protein 1;3); water channel [Arabidopsis thaliana] RecName: Full=Aquaporin TIP1-3; AltName: Full=Tonoplast intrinsic protein 1-3; Short=AtTIP1;3; AltName: Full=Gamma-tonoplast intrinsic protein 3; Short=Gamma-TIP3 F1	gi|4884866|gb|AAD31847.1|AF133531_1	AAD31847	245	2e-88	water channel protein MipI [Mesembryanthemum crystallinum]	gi|23957320|gb|AAN40746.1|	AAN40746	245	1e-82	tonoplast intrinsic protein [Kandelia candel]	gi|145572859|gb|AAT65835.2|	AAT65835	229	3e-79	tonoplast intrinsic protein gamma [Salicornia herbacea]	cn9747	AT4G01470.1	AT4G01470.1	255	2e-93	| Symbols: GAMMA-TIP3, TIP1;3 | GAMMA-TIP3/TIP1;3 (tonoplast intrinsic protein 1;3); water channel | chr4:625092-625850 REVERSE	AT2G36830.1	AT2G36830.1	239	1e-63	| Symbols: TIP1;1, GAMMA-TIP1, GAMMA-TIP | GAMMA-TIP (Tonoplast intrinsic protein (TIP) gamma); water channel | chr2:15452569-15453415 FORWARD
[truncated: 602 more rows]
[truncated: 15 more columns]

## Sheet: selection whthout the neutral o
	ratio MiMa inoculated/MiMa non inoculated	ratio MiMa + P myc/MiMa non inoculated	ratio P alone inoculated/MiMa non inoculated	ratio MiMa + P non inoculated/MiMa non inoculated	ratio Minus all non inoculated/MiMa non inoculated	ratio P non inoculated/MiMa non inoculated	ratio P alone non inoculated/MiMa + P non inoculated
[truncated: 448 more rows]
[truncated: 15 more columns]

## Sheet: Sheet2
Supplemental Table S5. Nutritional regulation of genes involved in nutrient acquisition (sorted by predicted function)
		Fertilized plants			Non fertilized plants
Phosphate transporters		1	2	3	4	5	6	7
Gene ID	Predicted function	AM	AM+Pi	Pi	water	AM	AM+Pi	Pi
GO_dr001P0002B23_F_ab1	phosphate transporter 1	0.122231	0.0430629	0.0295249	0.55571	0.0495546	0.0662106	0.0518951
cn8239	phosphate transporter 2	0.67067	0.121315	0.146061	0.573407	0.118326	0.0448532	0.100853
cn8240	phosphate transporter 3	3.66476	0.273448	0.416267	0.654818	3.67549	1.52582	0.452205
cn8237	phosphate transporter 4	220.403	3.72653	0.878695	1.29095	164.103	19.6333	1.039
[truncated: 78 more rows]

## Sheet: interesting genes
	ratio MiMa inoculated/MiMa non inoculated	ratio MiMa + P myc/MiMa non inoculated	ratio P alone inoculated/MiMa non inoculated	ratio MiMa + P non inoculated/MiMa non inoculated	ratio Minus all non inoculated/MiMa non inoculated	ratio P non inoculated/MiMa non inoculated	ratio P alone non inoculated/MiMa + P non inoculated
[truncated: 54 more rows]
[truncated: 15 more columns]
